# Supplementary material for: Immune transcriptomes of highly exposed SARSCoV-2 asymptomatic seropositive versus seronegative individuals from the Ischgl community
Source: Res Sq. 2020 Sep 23:rs.3.rs-69657. Preprint. [Version 1] doi: 10.21203/rs.3.rs-69657/v1 (PMC7523134; doi:10.21203/rs.3.rs-69657/v1)
Supplement: Supplement [file SupplementaryTable1Household.xlsx]

## Sheet: Sheet1
Supplementary Table 1. Household information of patients
House hold	H_1	H_2	H_10	H_11	H_12	H_13	H_14	H_16	H_17	H_101	H_103	H_106	H_107	H_111	H_113	H_121	H_124	H_126	H_127	H_129	H_132	H_137	H_143	H_151	H_264	H_269
# of famliy members	4	3	2	3	3	2	3	2	2	4	3	2	3	2	2	5	2	2	2	3	2	4	2	2	3	2
# of Seropositive	1	1	0	0	1	1	1	1	0	4	0	0	0	0	0	0	0	0	0	0	0	0	2	0	3	2
# of Seronegative	3	2	2	3	2	1	2	1	2	0	3	2	3	2	2	5	2	2	2	3	2	4	0	2	0	0
Sample of Seropositive		GroupA_20			GroupA_118	GroupA_128	GroupA_85	GroupA_72		GroupA_343			GroupA_354										GroupA_424		GroupA_779	GroupA_797
										GroupA_355			GroupA_372										GroupA_428		GroupA_847	GroupA_883
										GroupA_361			GroupA_374												GroupA_862
	GroupA_100									GroupA_378
Sample of Seronegative	GroupB_123	GroupB_129	GroupB_128	GroupB_121	GroupB_163	GroupB_153	GroupB_1151	GroupB_1142	GroupB_159		GroupB_1346	GroupB_1342		GroupB_1368	GroupB_366	GroupB_377	GroupB_420	GroupB_397	GroupB_407	GroupB_398	GroupB_419	GroupB_430		GroupB_423
	GroupB_11560	GroupB_1143	GroupB_11573	GroupB_188	GroupB_1144		GroupB_1209		GroupB_176		GroupB_1352	GroupB_1375		GroupB_1410	GroupB_393	GroupB_405	GroupB_422	GroupB_401	GroupB_413	GroupB_403	GroupB_432	GroupB_431		GroupB_434
	GroupB_11562			GroupB_1103							GroupB_1376					GroupB_417				GroupB_427		GroupB_439
																GroupB_421						GroupB_448
																GroupB_429
House hold	H_non-Ischgl
# of famliy members	5
# of Seropositive	1
# of Seronegative	4
Sample of Seropositive	GroupD_15
Sample of Seronegative	GroupE_12
	GroupE_13
	GroupE_16
	GroupE_17
