# Supplementary material for: Immune transcriptomes of highly exposed SARSCoV-2 asymptomatic seropositive versus seronegative individuals from the Ischgl community
Source: Res Sq. 2020 Sep 23:rs.3.rs-69657. Preprint. [Version 1] doi: 10.21203/rs.3.rs-69657/v1 (PMC7523134; doi:10.21203/rs.3.rs-69657/v1)
Supplement: Supplement [file SupplementaryTable2RNAseqGroupDE.xlsx]

## Sheet: Sample definition
	Category	# of samples	PCR test
Group D	mild symptom	4	positive
Group E	Seronegative, highly exposed	4	negative

## Sheet: GroupDE-allGenes
Supplementary Table 2. List of all genes with normalized read counts and statistics in each RNA-seq from patients of Group D and E
Gene	GroupD_11	GroupD_15	GroupD_18	GroupD_2100	GroupE_12	GroupE_13	GroupE_16	GroupE_17	log2FoldChange	pvalue	padj	GroupD_mean	GroupE_mean
A1BG	12.0687	7.16864	11.5355	7.40863	7.2032	8.22873	2.9373	16.2253	0.134602	0.783652	0.899364	9.54538	8.64864
A1BG-AS1	39.6545	41.8171	91.1306	33.3388	82.1164	93.2589	61.6833	72.2764	-0.587385	0.0385104	0.195154	51.4852	77.3338
A1CF	15.517	10.753	6.92131	0	10.0845	9.60018	17.6238	5.90012	-0.520385	0.43474	0.677111	8.29781	10.8021
A2M	282.754	285.551	229.557	413.031	296.772	108.345	262.888	225.68	0.544609	0.206341	0.468455	302.723	223.421
A2M-AS1	87.9295	106.335	44.9885	59.269	70.5913	68.5727	91.0563	64.9013	-0.0114279	0.975568	0.988873	74.6305	73.7804
A2ML1	5.17232	23.8955	14.9962	11.1129	12.9658	23.3147	38.1849	4.42509	-0.459082	0.368515	0.621928	13.7942	19.7226
A2MP1	312.063	291.525	199.565	216.702	187.283	72.6871	155.677	207.979	0.669735	0.158659	0.406566	254.964	155.907
A3GALT2	22.4134	155.321	114.202	431.552	149.826	119.317	236.453	246.33	-0.482459	0.265696	0.527074	180.872	187.981
A4GALT	10.3446	0	2.3071	0	0	1.37145	0	0	2.53582	0.124596	NA	3.16294	0.342864
A4GNT	6.89643	8.36341	3.46066	0	2.88128	1.37145	5.8746	2.95006	0.662022	0.521067	NA	4.68012	3.26935
AAAS	1144.81	1332.17	1662.27	1392.82	1300.9	1346.77	1374.66	1398.33	0.0253462	0.809321	0.912414	1383.02	1355.16
AACS	413.786	334.537	613.69	414.883	348.635	382.636	321.634	454.309	0.229038	0.0739923	0.271116	444.224	376.803
AADAT	0	1.19477	0	0	1.44064	0	1.46865	0	-0.700602	0.691063	NA	0.298693	0.727322
AAED1	991.361	615.308	411.818	509.343	381.769	485.495	393.598	405.633	0.593204	0.00234987	0.0461772	631.958	416.624
AAGAB	4236.13	3470.82	2616.26	2741.19	2964.84	2733.31	2982.83	2500.17	0.226633	0.0231537	0.149267	3266.1	2795.29
AAK1	19839.3	12248.8	12281.9	11490.8	19391	15962.4	14448.6	12831.3	-0.190493	0.198311	0.458314	13965.2	15658.3
AAMDC	231.03	281.967	224.943	211.146	236.265	216.69	251.139	250.755	0.00165726	0.990131	0.995788	237.271	238.712
AAMP	2136.17	3092.07	4048.97	2948.63	2086.05	2660.62	2504.05	3526.8	0.17684	0.183825	0.439221	3056.46	2694.38
AANAT	34.4821	44.2066	54.217	190.772	36.016	105.602	57.2773	44.2509	0.309805	0.340891	0.596247	80.9195	60.7866
AAR2	1932.72	1102.78	1328.89	1574.33	1008.45	1065.62	1077.99	977.945	0.514424	0.00656604	0.0772581	1484.68	1032.5
AARD	12.0687	9.55819	6.92131	11.1129	7.2032	4.11436	2.9373	8.85018	0.773283	0.417046	NA	9.9153	5.77626
AARS	1346.53	2019.17	2533.2	1394.67	2294.94	2166.9	2421.8	1973.59	-0.277984	0.255815	0.516978	1823.39	2214.31
AARS2	805.158	666.684	769.419	527.865	710.235	599.326	653.549	780.291	-0.00910181	0.921761	0.965707	692.281	685.85
AASDH	908.604	1358.46	1493.85	850.14	1694.19	1444.14	1496.55	1323.1	-0.339035	0.061109	0.246901	1152.76	1489.5
AASDHPPT	1656.87	1598.61	1567.68	952.008	1638.01	1407.11	1484.8	1256.73	-0.00835813	0.943614	0.975969	1443.79	1446.66
AASS	449.992	786.161	641.375	322.275	891.756	1114.99	719.638	752.265	-0.659845	0.0527189	0.229834	549.951	869.663
AATBC	115.515	399.054	714.049	250.041	218.977	307.206	328.977	513.31	0.073155	0.852504	0.932655	369.665	342.118
AATF	3813.72	3851.95	3640.61	4254.4	3925.74	3420.41	4101.94	3504.67	0.0641156	0.550068	0.758163	3890.17	3738.19
AATK	5.17232	100.361	215.714	200.033	54.7443	65.8298	116.023	212.404	-0.115506	0.760145	0.886898	130.32	112.25
ABALON	10.3446	34.6484	26.5317	29.6345	14.4064	26.0576	10.2805	19.1754	0.528703	0.155254	0.401985	25.2898	17.48
ABAT	1299.98	3237.84	4119.33	4404.43	3447.45	2870.45	3721.56	3759.85	-0.144691	0.489461	0.717746	3265.39	3449.83
ABCA1	2462.02	7008.54	8860.43	8062.44	10853.8	7027.33	11286.6	8729.22	-0.597415	0.0528081	0.230092	6598.36	9474.23
ABCA10	163.79	169.658	107.28	170.398	206.011	134.403	129.241	174.053	-0.0799929	0.695064	0.85025	152.782	160.927
ABCA11P	210.341	236.565	179.954	122.242	295.331	201.604	276.106	157.828	-0.328688	0.185961	0.442112	187.276	232.717
ABCA12	6.89643	3.58432	4.61421	5.55647	1.44064	2.74291	10.2805	4.42509	0.0857382	0.925984	0.967463	5.16286	4.7223
ABCA13	87.9295	311.836	174.186	961.269	115.251	116.574	174.769	351.057	0.56633	0.528633	0.744311	383.805	189.413
ABCA17P	6.89643	11.9477	2.3071	7.40863	7.2032	1.37145	4.40595	4.42509	0.704981	0.303038	0.561394	7.13997	4.35142
ABCA2	715.504	1164.9	1477.7	2154.06	760.657	1161.62	1047.15	1458.8	0.256853	0.223143	0.485052	1378.04	1107.06
ABCA3	143.101	146.957	170.726	153.729	87.879	178.289	110.149	137.178	0.261375	0.362266	0.615981	153.628	128.374
ABCA4	0	8.36341	1.15355	5.55647	2.88128	5.48582	1.46865	5.90012	-0.0267011	0.980034	NA	3.76836	3.93397
ABCA5	4553.37	3509.05	2883.88	3250.53	4486.15	3704.3	2950.52	3678.72	-0.0752896	0.662622	0.830654	3549.21	3704.92
ABCA6	82.7571	87.2185	72.6738	53.7125	100.845	105.602	104.274	87.0267	-0.413963	0.219664	0.481826	74.0905	99.4369
ABCA7	1189.63	3414.66	4739.95	5226.79	3529.57	3553.44	4275.24	6087.45	-0.378088	0.159578	0.407406	3642.76	4361.42
ABCA9	136.204	68.1021	38.0672	40.7474	53.3036	48.0009	51.4027	63.4263	0.339854	0.281206	0.542789	70.7803	54.0334
ABCB1	936.19	1531.7	1538.84	1644.71	1930.46	1420.83	1724.19	1323.1	-0.143744	0.590845	0.784722	1412.86	1599.64
ABCB10	3063.74	2464.82	2362.47	2244.81	2021.22	2151.81	1963.58	2010.47	0.305447	0.0111724	0.101813	2533.96	2036.77
ABCB11	0	9.55819	6.92131	44.4518	21.6096	9.60018	14.6865	8.85018	-0.238961	0.719342	0.864875	15.2328	13.6866
ABCB4	446.544	376.354	133.812	166.694	424.989	396.35	383.317	356.957	-0.594663	0.181235	0.435459	280.851	390.403
ABCB5	0	0	1.15355	1.85216	2.88128	2.74291	0	2.95006	-1.56259	0.283169	NA	0.751427	2.14356
ABCB6	158.618	277.187	328.762	263.006	352.957	316.806	328.977	414.483	-0.444025	0.0317873	0.17678	256.893	353.306
ABCB7	2287.89	1802.91	1769.55	1292.81	1675.46	1710.2	1646.36	1696.28	0.0708174	0.349289	0.603987	1788.29	1682.08
ABCB8	317.236	384.717	527.173	374.136	515.749	464.923	434.72	533.961	-0.292503	0.0120512	0.106405	400.815	487.338
ABCB9	36.2062	26.285	49.6027	40.7474	7.2032	30.172	38.1849	20.6504	0.648667	0.0550706	0.235175	38.2104	24.0526
ABCC1	4465.44	4120.77	4991.42	4839.68	3438.81	3870.25	3877.23	4158.11	0.261593	0.0238122	0.151989	4604.33	3836.1
ABCC10	913.777	1113.53	1429.25	1100.18	1022.85	1017.62	1136.73	1212.47	0.043348	0.732437	0.87206	1139.18	1097.42
ABCC11	15.517	8.36341	9.22842	40.7474	7.2032	10.9716	2.9373	14.7503	0.923979	0.0980271	0.313656	18.4641	8.96561
ABCC13	0	15.5321	0	0	0	1.37145	0	0	3.18835	0.0383288	NA	3.88301	0.342864
ABCC2	565.507	359.627	431.429	859.401	508.546	508.81	434.72	390.883	0.243745	0.235412	0.497383	553.991	460.74
ABCC3	1060.33	941.482	2314.03	1298.36	605.068	1674.55	983.995	1961.79	0.120122	0.759532	0.886491	1403.55	1306.35
ABCC4	1053.43	940.287	1202	914.965	870.146	1073.85	832.724	991.22	0.125579	0.659304	0.828303	1027.67	941.985
ABCC5	2353.41	4359.73	5534.74	8132.82	5838.91	5384.33	4993.41	5026.9	-0.157112	0.395623	0.645275	5095.17	5310.89
ABCC5-AS1	0	1.19477	3.46066	3.70431	0	0	2.9373	0	1.47169	0.283505	NA	2.08994	0.734325
ABCC6	160.342	1307.08	1050.89	2089.23	1260.56	866.759	1290.94	1449.95	-0.373295	0.189336	0.44682	1151.89	1217.05
ABCC6P1	3.44821	1.19477	1.15355	1.85216	33.1347	23.3147	8.8119	5.90012	-3.18619	0.0182595	0.13236	1.91217	17.7904
ABCD1	96.55	242.539	411.818	216.702	141.183	192.004	243.796	343.682	0.0325183	0.879804	0.945745	241.902	230.166
ABCD2	1522.39	1467.18	1275.83	714.932	2283.41	1974.89	1916.59	1439.63	-0.636918	0.000414854	0.018151	1245.08	1903.63
ABCD3	1791.35	2010.8	2504.36	1676.2	2329.51	1725.29	1860.78	1774.46	0.0749467	0.533829	0.748467	1995.68	1922.51
ABCD4	1951.69	2031.11	2168.68	2011.44	2003.93	1977.64	1875.47	2160.92	0.0192405	0.837406	0.925574	2040.73	2004.49
ABCE1	6810.22	3451.7	3257.63	2704.15	4654.7	3940.19	3944.79	3395.52	-0.0477873	0.709748	0.858567	4055.93	3983.8
ABCF1	5651.62	3296.38	3762.89	3496.87	3536.77	3368.29	3617.28	3410.27	0.21009	0.322593	0.579683	4051.94	3483.15
ABCF2	2618.92	2629.7	2476.68	2102.2	2865.43	2417.87	2850.65	2616.7	-0.136138	0.41152	0.65994	2456.87	2687.66
ABCF3	3060.29	3065.79	3049.99	5617.59	2476.46	2552.28	2907.93	3159.51	0.396953	0.00543324	0.0701622	3698.42	2774.04
ABCG1	1167.22	2118.33	2397.08	1624.34	3476.26	2168.27	3347.05	3199.34	-0.757542	0.0169215	0.127124	1826.74	3047.73
ABCG2	84.4812	25.0902	24.2246	46.3039	53.3036	30.172	60.2146	4.42509	0.234516	0.728563	0.86971	45.025	37.0288
ABCG8	0	2.38955	1.15355	1.85216	2.88128	0	0	1.47503	0.45993	0.745412	NA	1.34881	1.08908
ABHD1	32.758	35.8432	40.3743	35.191	76.3539	53.4867	39.6535	48.676	-0.597391	0.0253205	0.156928	36.0416	54.5425
ABHD10	1653.42	1368.02	1260.83	1144.63	1391.66	1316.6	1467.18	1154.95	0.0147082	0.895583	0.953818	1356.72	1332.6
ABHD11	181.031	223.423	231.864	257.45	165.673	170.06	170.363	207.979	0.313448	0.0853158	0.291589	223.442	178.519
ABHD11-AS1	0	2.38955	3.46066	1.85216	0	1.37145	1.46865	5.90012	-0.069322	0.949976	NA	1.92559	2.18506
ABHD12	1041.36	762.266	741.734	766.793	566.171	569.154	638.862	595.912	0.482395	9.89848e-06	0.00271365	828.038	592.525
ABHD12B	96.55	364.406	309.152	314.867	610.831	352.464	352.476	367.282	-0.696181	0.0261904	0.159324	271.244	420.763
ABHD13	8332.61	6255.83	4403.11	9859.03	6160.17	5887.66	5387.01	5267.33	0.341313	0.0418261	0.204281	7212.64	5675.54
ABHD14A	60.3437	66.9073	59.9847	61.1212	38.8973	82.2873	60.2146	53.1011	0.074461	0.760125	0.886898	62.0892	58.6251
ABHD14B	1712.04	1098	1035.89	1083.51	1215.9	1625.17	1277.72	1317.2	-0.158515	0.198738	0.458856	1232.36	1359
ABHD15	936.19	917.586	1003.59	918.67	884.552	1094.42	936.998	873.217	-0.011922	0.954142	0.979842	944.009	947.297
ABHD16A	1591.35	2792.19	3131.89	5843.55	2204.18	2630.45	2725.81	3473.69	0.168381	0.192229	0.450768	3339.75	2758.53
ABHD16B	5.17232	15.5321	23.071	18.5216	7.2032	19.2004	32.3103	23.6005	-0.392209	0.36128	0.615107	15.5742	20.5786
ABHD17A	34.4821	88.4132	137.273	87.0513	25.9315	61.7155	71.9638	106.202	0.388934	0.149294	0.393651	86.8049	66.4532
ABHD17B	1586.18	1160.13	1245.84	1794.74	1344.12	1117.74	1177.86	1255.25	0.248437	0.32104	0.578404	1446.72	1223.74
ABHD17C	120.687	145.762	93.4377	487.117	103.726	106.973	82.2444	89.9768	1.01741	0.0030555	0.051928	211.751	95.7302
ABHD2	11505	42011.8	51265	52469.7	42429.7	25365.1	42279.5	36566	-0.0262518	0.882709	0.94714	39312.9	36660.1
ABHD3	2974.08	6095.73	6713.67	9786.79	7232.01	7356.48	7159.67	7212.89	-0.257713	0.100984	0.318862	6392.57	7240.26
ABHD4	758.607	2413.44	2843.51	3676.53	2790.52	2328.73	3045.98	2627.03	-0.320337	0.018861	0.134447	2423.02	2698.06
ABHD5	2401.68	10359.9	9769.43	23239	12880.8	9212.06	12373.4	13216.3	-0.362	0.0661551	0.255854	11442.5	11920.6
ABHD6	168.962	313.031	433.736	181.511	221.858	260.576	286.387	266.98	0.0921548	0.681691	0.842443	274.31	258.95
ABHD8	34.4821	44.2066	43.835	37.0431	15.847	21.9433	44.0595	41.3008	0.410011	0.189479	0.44682	39.8917	30.7877
ABI1	12411.8	11518.8	10958.7	14976.5	13298.5	11981	12838.9	11533.3	0.00900375	0.926534	0.967676	12466.5	12412.9
ABI2	3253.39	2470.79	2025.64	1798.44	3353.81	3266.81	2755.19	2656.53	-0.369322	0.000282203	0.0150296	2387.07	3008.08
ABI3	581.024	1252.12	1393.49	1854.01	816.842	935.332	913.5	1380.63	0.256467	0.195997	0.455801	1270.16	1011.58
ABI3BP	22.4134	20.3111	25.3781	22.2259	20.1689	10.9716	19.0924	10.3252	0.620509	0.0993722	0.316112	22.5821	15.1396
ABL1	1637.9	1428.95	1393.49	1670.65	1262	1346.77	1346.75	1370.3	0.199565	0.0756428	0.273883	1532.75	1331.46
ABL2	3325.8	2518.58	2402.85	2909.74	3332.2	3180.4	2643.57	2801.08	-0.103046	0.32384	0.580128	2789.24	2989.31
ABLIM1	19539.3	13431.6	14704.3	8279.14	30207.3	23294.2	21481.9	19879	-0.811657	0.000137406	0.0106877	13988.6	23715.6
ABLIM2	27.5857	34.6484	20.7639	25.9302	46.1005	46.6295	46.9968	56.0511	-0.854623	0.00763987	0.0829488	27.2321	48.9445
ABLIM3	699.987	541.232	1345.04	657.515	953.703	1463.34	747.542	1272.95	-0.461705	0.416221	0.663407	810.944	1109.38
ABO	0	41.8171	267.624	68.5298	17.2877	90.516	23.4984	42.7759	1.30859	0.140922	0.381085	94.4927	43.5195
ABR	3820.62	6803.04	8946.95	10651.8	5379.35	6363.55	6548.71	7891.41	0.130628	0.131663	0.368072	7555.59	6545.75
ABRA	5.17232	4.77909	9.22842	7.40863	8.64383	15.086	8.8119	13.2753	-0.766012	0.147117	0.390466	6.64711	11.4542
ABRACL	3262.01	3147.03	3594.47	1781.77	3098.81	3299.72	3267.74	2901.38	-0.0914345	0.645723	0.820611	2946.32	3141.92
ABT1	1041.36	600.971	640.221	887.183	560.409	677.499	511.09	668.188	0.387181	0.0219678	0.145184	792.434	604.296
ABTB1	1172.39	4481.6	7003.22	11948.3	3814.81	3639.84	4986.06	6789.56	0.0175295	0.927546	0.968067	6151.37	4807.57
ABTB2	153.446	199.527	611.383	375.988	278.043	213.947	234.984	174.053	0.506414	0.0925377	0.304687	335.086	225.257
ACAA1	3153.39	4445.75	5306.34	6612.2	3814.81	3970.36	4313.42	4731.89	0.172179	0.095462	0.309682	4879.42	4207.62
ACAA2	2703.4	2210.33	2001.41	1789.18	1723	1895.35	1785.88	1839.36	0.250288	0.259355	0.520506	2176.08	1810.9
ACACA	1820.66	1368.02	1260.83	1309.47	1498.26	1143.79	1502.43	1045.8	0.139679	0.324326	0.580758	1439.74	1297.57
ACACB	1299.98	1258.1	1977.19	1315.03	1341.23	1191.79	1141.14	1196.25	0.25077	0.167971	0.417692	1462.57	1217.6
ACAD10	1779.28	1761.1	2045.25	1705.84	2100.45	1766.43	2110.45	2063.57	-0.141354	0.141766	0.382219	1822.86	2010.23
ACAD11	91.3777	71.6864	98.0519	70.3819	102.285	102.859	82.2444	107.677	-0.267987	0.215423	0.477636	82.8745	98.7665
ACAD8	1939.62	2065.76	2327.87	2174.43	2057.23	2116.15	1990.02	1992.76	0.0654481	0.545263	0.755212	2126.92	2039.04
ACAD9	677.574	1040.65	1047.43	777.906	753.454	835.216	929.655	955.819	0.0262277	0.840938	0.927517	885.888	868.536
ACADM	1731	2319.06	1979.5	1416.9	2124.94	2199.81	2155.98	2082.74	-0.202325	0.348992	0.603727	1861.61	2140.87
ACADS	41.3786	45.4014	70.3667	62.9733	56.1849	31.5435	27.9043	42.7759	0.431193	0.0700027	0.263602	55.03	39.6021
ACADSB	2893.05	2664.34	2646.25	2026.26	3525.24	2899.26	2573.07	2438.22	-0.162073	0.20456	0.466561	2557.48	2858.95
ACADVL	13475.6	8984.7	10548.1	14578.3	8949.25	8278.1	8766.37	9630.47	0.421724	0.00281739	0.0507081	11896.7	8906.05
ACAN	1.72411	13.1425	5.76776	11.1129	12.9658	4.11436	13.2178	4.42509	-0.0440229	0.947547	0.977473	7.93683	8.68076
ACAP1	5046.46	6918.93	6413.75	7390.1	6255.25	6554.18	6726.41	7500.52	-0.0777944	0.50953	0.732474	6442.31	6759.09
ACAP2	16944.5	23948	25841.9	35350.3	26231.2	22223.1	26761.7	26972.4	-0.030667	0.739285	0.875971	25521.2	25547.1
ACAP3	487.922	492.247	686.364	713.08	327.025	360.693	411.222	510.36	0.553126	7.99567e-06	0.00243112	594.903	402.325
ACAT1	1289.63	1182.83	828.25	692.706	991.16	857.159	867.972	877.643	0.125061	0.458368	0.695202	998.354	898.483
ACAT2	710.332	626.061	550.244	448.222	505.664	480.009	505.215	433.659	0.270344	0.0484857	0.220333	583.715	481.137
ACBD3	5393.01	3242.62	3353.38	3924.72	3235.68	3344.98	3602.6	3101.99	0.266901	0.0645955	0.253846	3978.43	3321.31
ACBD4	372.407	446.845	442.964	264.858	476.852	563.668	481.717	501.51	-0.423134	0.0160443	0.123586	381.769	505.937
ACBD5	3691.31	3762.34	3427.2	3611.7	3156.44	3346.35	3320.62	3162.46	0.160722	0.0999172	0.317242	3623.14	3246.47
ACBD6	1139.63	640.399	557.166	585.281	582.018	501.952	627.113	476.435	0.381376	0.000309591	0.0158184	730.62	546.88
ACBD7	72.4125	32.2589	16.1497	33.3388	47.5411	28.8006	19.0924	38.3508	0.112682	0.821924	0.917985	38.54	33.4462
ACCS	3080.98	1277.21	1315.05	992.756	2682.47	2561.88	2943.17	896.818	-0.502846	0.254177	0.515659	1666.5	2271.08
ACCSL	1.72411	25.0902	13.8426	0	11.5251	10.9716	0	11.8002	0.296415	0.738761	0.875695	10.1642	8.57425
ACD	112.067	181.606	246.86	194.476	194.486	196.118	180.644	207.979	-0.125966	0.482366	0.712613	183.752	194.807
ACE	170.687	109.919	86.5164	127.799	116.692	126.174	96.9308	109.152	0.134359	0.737775	0.875208	123.73	112.237
ACE2	5.17232	19.1164	4.61421	51.8604	27.3721	10.9716	13.2178	8.85018	-0.0611134	0.905668	0.958478	20.1908	15.103
ACER1	70.6884	29.8693	20.7639	24.078	28.8128	28.8006	29.373	29.5006	0.230697	0.590172	0.784348	36.3499	29.1217
ACER2	110.343	114.698	159.19	59.269	197.368	130.288	167.426	169.628	-0.580698	0.0178226	0.13066	110.875	166.178
ACER3	4161.99	3308.33	3735.2	3144.96	2245.96	2398.67	2543.7	2777.48	0.541791	0.000462113	0.0192394	3587.62	2491.45
ACHE	0	0	1.15355	0	0	0	0	0	0.640859	0.779737	NA	0.288388	0
ACIN1	14754.9	16293.1	18671.4	19753.2	19911.1	16660.4	19021.9	17858.2	-0.0889226	0.309743	0.567691	17368.2	18362.9
ACKR1	0	1.19477	0	0	0	0	0	0	0.72257	0.692384	NA	0.298693	0
ACKR2	8.62053	10.753	14.9962	31.4867	12.9658	28.8006	13.2178	8.85018	-0.0247079	0.955258	0.980349	16.4641	15.9586
ACKR3	62.0678	124.256	148.808	55.5647	125.336	102.859	99.8681	143.078	-0.27361	0.436301	0.678589	97.6743	117.785
ACKR4	246.547	126.646	69.2131	146.32	113.81	96.0018	133.647	92.9269	0.366486	0.179588	0.433346	147.182	109.097
ACLY	4622.33	6904.6	8037.95	7190.07	6229.32	6408.81	6573.67	7010.81	0.0137687	0.921912	0.965743	6688.74	6555.66
ACMSD	58.6196	31.0641	32.2995	37.0431	36.016	41.1436	48.4654	33.9257	-0.0634732	0.841381	0.92774	39.7566	39.8877
ACO1	537.921	904.444	1212.38	742.715	1344.12	1538.77	1722.73	1202.15	-0.764779	0.0015293	0.036904	849.366	1451.94
ACO2	1798.24	2139.84	2377.47	2131.83	1319.63	1704.72	1661.04	2231.72	0.294986	0.0222119	0.145895	2111.85	1729.28
ACOT1	131.032	53.7648	21.9175	59.269	66.2694	54.8582	39.6535	44.2509	0.282814	0.587253	0.782395	66.4959	51.258
ACOT11	6.89643	38.2328	58.8312	16.6694	11.5251	21.9433	13.2178	22.1254	0.804112	0.109117	0.331879	30.1574	17.2029
ACOT12	6.89643	3.58432	4.61421	9.26078	8.64383	2.74291	7.34325	7.37515	-0.140213	0.851776	NA	6.08893	6.52628
ACOT13	779.296	1352.48	1319.66	1322.44	1522.76	1556.6	1553.83	1359.98	-0.323233	0.034402	0.184211	1193.47	1498.29
ACOT2	451.716	284.356	266.471	272.267	321.263	283.891	271.7	258.13	0.130678	0.453524	0.692074	318.702	283.746
ACOT4	87.9295	39.4275	24.2246	44.4518	53.3036	41.1436	24.967	23.6005	0.409421	0.4063	0.655339	49.0083	35.7537
ACOT6	1.72411	0	1.15355	0	0	6.85727	2.9373	1.47503	-1.99448	0.134386	NA	0.719415	2.8174
ACOT7	51.7232	60.9334	54.217	57.4168	28.8128	65.8298	36.7162	56.0511	0.268283	0.390726	0.641353	56.0726	46.8525
ACOT8	218.962	354.848	416.432	440.813	260.756	261.948	308.416	396.783	0.205589	0.0747735	0.272334	357.764	306.976
ACOT9	2889.6	3173.32	2887.34	4159.94	2101.89	2731.94	2806.59	2295.15	0.397614	0.00569156	0.0715654	3277.55	2483.89
ACOX1	3491.32	13117.4	14777	14961.7	15682.8	11747.9	15887.8	17358.1	-0.484143	0.0211794	0.142324	11586.9	15169.2
ACOX2	18.9652	23.8955	9.22842	11.1129	4.32192	5.48582	11.7492	4.42509	1.34072	0.0191978	0.135149	15.8005	6.4955
ACOX3	244.823	328.563	339.144	298.197	319.822	323.663	317.228	379.083	-0.140894	0.261969	0.523204	302.682	334.949
ACOXL	8.62053	26.285	17.3033	70.3819	41.7785	28.8006	38.1849	11.8002	-0.347332	0.478195	0.709778	30.6477	30.141
ACP1	5591.28	3677.51	3139.97	3074.58	3446.01	3571.27	3348.52	3091.66	0.16318	0.0394665	0.197996	3870.83	3364.36
ACP2	481.026	566.323	589.465	348.205	298.212	400.465	431.783	410.058	0.377092	0.0706068	0.264685	496.255	385.13
ACP5	722.401	634.425	672.521	490.821	469.648	416.922	590.397	559.036	0.32901	0.307488	0.56569	630.042	509.001
ACP6	365.511	492.247	421.047	329.684	553.205	523.896	496.403	436.609	-0.31405	0.0452094	0.212396	402.122	502.528
ACPP	1805.14	3731.28	4686.88	3094.95	3412.87	2372.62	2868.27	3280.47	0.185034	0.430155	0.674558	3329.56	2983.56
ACPT	22.4134	9.55819	4.61421	7.40863	4.32192	1.37145	7.34325	7.37515	1.05424	0.0819887	0.285467	10.9986	5.10294
ACRBP	1468.94	1260.49	2232.12	1405.79	1178.44	2649.65	1208.7	3041.51	-0.34002	0.393676	0.643942	1591.83	2019.58
ACRC	296.546	511.363	553.705	488.969	708.794	650.07	587.46	603.287	-0.457281	0.190303	0.447736	462.646	637.403
ACRV1	3.44821	2.38955	3.46066	7.40863	0	0	1.46865	0	3.20811	0.0161631	NA	4.17676	0.367162
ACSBG1	75.8607	51.3753	101.513	53.7125	48.9817	78.1729	44.0595	89.9768	0.112026	0.830587	0.922182	70.6153	65.2977
ACSBG2	17.2411	39.4275	38.0672	9.26078	38.8973	24.6862	33.7789	48.676	-0.436325	0.205223	0.467058	25.9991	36.5096
ACSF2	581.024	578.27	792.49	650.107	319.822	573.268	436.189	449.884	0.544606	0.0021244	0.043914	650.473	444.791
ACSF3	558.611	569.907	649.45	505.639	439.395	619.898	581.585	659.338	-0.01397	0.902079	0.956471	570.902	575.054
ACSL1	22392.7	71259.9	40022.5	167394	69204	60080.7	92150.4	64438.1	-0.247012	0.432615	0.675829	75267.3	71468.3
ACSL3	3898.21	2703.77	2712	3919.16	2914.41	2725.08	2822.74	2755.35	0.250906	0.295056	0.554773	3308.29	2804.4
ACSL4	5967.13	10983.6	13224.3	13239.2	10446.1	11736.9	12633.3	11699.9	-0.130329	0.362787	0.61624	10853.6	11629.1
ACSL5	4624.05	6715.82	6183.04	4293.3	5422.57	5883.54	5955.37	5456.13	-0.0533582	0.769638	0.891752	5454.05	5679.4
ACSL6	1520.66	1411.03	1178.93	483.413	2303.58	1832.26	1630.2	1665.31	-0.764146	0.000226345	0.0134704	1148.51	1857.84
ACSM1	96.55	82.4394	141.887	24.078	56.1849	67.2013	64.6206	59.0012	0.467433	0.171262	0.422732	86.2386	61.752
ACSM3	168.962	225.812	329.916	148.173	380.329	238.633	277.575	244.855	-0.347541	0.0868355	0.294255	218.216	285.348
ACSM4	0	5.97387	10.382	7.40863	15.847	2.74291	10.2805	7.37515	-0.61324	0.430798	NA	5.94112	9.06141
ACSM5	3.44821	7.16864	3.46066	0	2.88128	1.37145	10.2805	5.90012	-0.430423	0.596785	NA	3.51938	5.10835
ACSM6	5.17232	2.38955	3.46066	3.70431	11.5251	1.37145	7.34325	0	-0.434821	0.619078	NA	3.68171	5.05995
ACSS1	3503.39	3842.39	4588.83	3174.6	3447.45	3708.41	3661.34	4081.41	0.0121395	0.91922	0.964374	3777.3	3724.65
ACSS2	1889.62	2861.48	2990.01	3202.38	2791.96	2646.91	2987.23	3062.16	-0.083207	0.559392	0.764646	2735.87	2872.06
ACSS3	1.72411	5.97387	29.9924	51.8604	11.5251	16.4575	11.7492	25.0755	-0.0462339	0.945175	0.976895	22.3877	16.2018
ACTA1	0	0	0	1.85216	0	0	0	1.47503	0.0119222	0.994313	NA	0.463039	0.368757
ACTA2	244.823	255.682	223.789	218.554	249.231	207.09	215.891	174.053	0.16041	0.449162	0.68897	235.712	211.566
ACTA2-AS1	87.9295	43.0118	44.9885	68.5298	108.048	87.7731	76.3698	67.8514	-0.528168	0.0273343	0.163371	61.1149	85.0105
ACTB	106634	169095	206592	200861	126013	151568	163492	173188	0.130797	0.434256	0.676705	170796	153565
ACTG1	26887.4	28618.4	37377.4	27345.2	21835.8	26451.2	27444.6	31174.7	0.179207	0.297952	0.557156	30057.1	26726.6
ACTG1P17	105.171	105.14	76.1344	40.7474	121.014	106.973	88.119	72.2764	-0.297129	0.194004	0.453055	81.7981	97.0956
ACTG1P20	893.087	665.489	352.987	976.086	769.301	640.469	675.579	805.366	-0.0198159	0.934046	0.971396	721.912	722.679
ACTG1P4	34.4821	77.6603	61.1383	51.8604	112.37	74.0586	89.5876	100.302	-0.703577	0.00957301	0.0936196	56.2853	94.0795
ACTG2	0	1.19477	3.46066	5.55647	0	1.37145	2.9373	5.90012	0.00825257	0.993842	NA	2.55297	2.55222
ACTL10	6.89643	2.38955	9.22842	0	4.32192	9.60018	0	10.3252	-0.344886	0.6181	NA	4.6286	6.06183
ACTL6A	1313.77	1614.14	1714.18	1111.29	1976.56	1649.86	1608.17	1585.66	-0.231125	0.105557	0.326359	1438.35	1705.06
ACTL6B	0	0	2.3071	0	0	0	1.46865	0	0.607467	0.718229	NA	0.576776	0.367162
ACTL7A	0	1.19477	0	1.85216	0	0	0	1.47503	0.722686	0.678308	NA	0.761732	0.368757
ACTL9	5.17232	1.19477	2.3071	0	1.44064	5.48582	1.46865	2.95006	-0.671138	0.576694	NA	2.16855	2.83629
ACTN1	3853.38	14041	17995.4	23083.4	17754.4	16686.5	19870.8	21719.8	-0.56863	0.00433473	0.0629226	14743.3	19007.9
ACTN1-AS1	12.0687	2.38955	2.3071	1.85216	14.4064	4.11436	0	10.3252	-0.923076	0.238108	NA	4.65439	7.21149
ACTN2	1.72411	0	2.3071	1.85216	0	1.37145	0	0	1.73529	0.260745	NA	1.47084	0.342864
ACTN3	3.44821	0	3.46066	9.26078	0	4.11436	4.40595	4.42509	0.205293	0.835096	0.924142	4.04241	3.23635
ACTN4	2791.33	6403.99	8397.86	10944.4	6098.23	6392.35	6780.75	7295.5	-0.0401571	0.812354	0.913569	7134.39	6641.71
ACTR10	2299.96	2834	2406.31	2831.95	2895.68	2816.97	2855.05	2863.03	-0.138836	0.223216	0.485052	2593.05	2857.68
ACTR1A	4010.27	5783.9	6343.38	6573.3	5426.89	5547.53	6053.77	6012.22	-0.0375282	0.613813	0.799797	5677.71	5760.1
ACTR1B	1513.77	1301.11	1685.34	1422.46	1227.42	1523.69	1359.97	1469.13	0.0767797	0.549002	0.757504	1480.67	1395.05
ACTR2	56140.4	91743.1	85007.6	107194	84512.2	75911.4	88158.6	85461.7	0.00633997	0.964195	0.984626	85021.1	83511
ACTR3	27696.1	39398.9	37097.1	56705.6	40265.9	36653.5	40832.9	39262.3	0.00271989	0.977727	0.989861	40224.4	39253.6
ACTR3B	243.099	315.42	250.321	257.45	331.347	318.178	318.697	309.756	-0.257149	0.122687	0.354379	266.572	319.494
ACTR3C	72.4125	60.9334	53.0634	62.9733	70.5913	50.7438	54.34	53.1011	0.117756	0.642897	0.819261	62.3457	57.1941
ACTR5	1324.11	667.878	827.097	961.269	896.078	892.817	735.793	699.164	0.212386	0.126957	0.36052	945.09	805.963
ACTR6	1929.28	1689.41	1695.72	1159.45	1805.12	1771.92	1600.83	1528.13	-0.0611326	0.585906	0.781417	1618.46	1676.5
ACTR8	1312.05	1426.56	1957.58	1344.67	1678.34	1392.03	1616.98	1346.7	0.00706145	0.960913	0.982937	1510.21	1508.51
ACTRT3	13.7929	5.97387	3.46066	11.1129	4.32192	6.85727	2.9373	5.90012	0.7457	0.277253	NA	8.58508	5.00415
ACVR1	1898.24	1218.67	1279.29	1020.54	1387.34	1397.51	1345.28	1349.65	-0.0360627	0.807754	0.911722	1354.18	1369.95
ACVR1B	3765.45	2187.63	2895.42	3233.86	1764.78	1789.75	1997.36	1908.69	0.736523	0.000790572	0.0250125	3020.59	1865.15
ACVR1C	1143.08	443.261	314.92	468.596	829.808	960.018	543.4	516.26	-0.343736	0.406522	0.655504	592.465	712.372
ACVR2A	2725.81	1223.45	945.913	1340.96	1106.41	1029.96	860.628	1014.82	0.594064	0.00600433	0.0737518	1559.03	1002.96
ACVR2B	1560.32	1154.15	1026.66	718.637	3117.54	2013.3	2061.98	1684.48	-1.03206	1.6447e-05	0.0033956	1114.94	2219.33
ACVR2B-AS1	36.2062	10.753	13.8426	9.26078	41.7785	32.9149	20.5611	22.1254	-0.936382	0.104809	0.32494	17.5157	29.345
ACVRL1	43.1027	96.7767	23.071	29.6345	27.3721	30.172	48.4654	36.8757	0.500154	0.329833	0.586475	48.1462	35.7213
ACY3	10.3446	15.5321	6.92131	9.26078	1.44064	6.85727	8.8119	19.1754	0.33484	0.598046	0.788768	10.5147	9.0713
ACYP1	506.887	568.712	426.814	340.797	671.338	678.87	487.592	532.486	-0.367795	0.0368326	0.190795	460.803	592.571
ACYP2	203.445	158.905	154.576	107.425	138.301	133.031	127.772	151.928	0.156391	0.379408	0.632283	156.088	137.758
ADA	1081.02	842.315	755.577	531.569	678.541	777.615	612.427	550.186	0.255249	0.176512	0.429197	802.619	654.692
ADAD2	3.44821	0	6.92131	0	12.9658	5.48582	5.8746	5.90012	-1.66829	0.0580586	NA	2.59238	7.55657
ADAL	468.957	430.118	399.129	224.111	648.288	514.296	478.78	449.884	-0.479762	0.0142088	0.116306	380.579	522.812
ADAM10	13217	18280	19181.3	21040.5	19599.9	16637.1	19073.3	18210.7	-0.0416163	0.731372	0.871708	17929.7	18380.3
ADAM11	15.517	15.5321	23.071	31.4867	11.5251	17.8289	23.4984	17.7004	0.245709	0.505862	0.729961	21.4017	17.6382
ADAM12	132.756	75.2707	161.497	61.1212	125.336	115.202	212.954	177.004	-0.589199	0.291531	0.552014	107.661	157.624
ADAM15	1763.76	1886.55	1879.14	2454.11	705.913	1051.91	1192.54	1747.91	0.833978	1.46015e-05	0.00317119	1995.89	1174.57
ADAM17	7692.96	5308.38	5895.81	12389.1	5053.76	5531.08	5222.52	6142.02	0.489371	0.000213705	0.012954	7821.56	5487.34
ADAM19	11722.2	14692.1	13859.9	14806.1	11043.9	9637.21	15056.6	14580.7	0.145989	0.502157	0.727251	13770.1	12579.6
ADAM1A	512.06	1002.41	660.985	411.179	1204.37	961.39	1044.21	1035.47	-0.705979	0.00446751	0.0637459	646.66	1061.36
ADAM20	15.517	9.55819	17.3033	14.8173	36.016	12.3431	14.6865	14.7503	-0.438557	0.379565	0.632344	14.2989	19.449
ADAM20P1	70.6884	78.8551	86.5164	61.1212	72.032	82.2873	64.6206	73.7515	0.0189584	0.950195	0.978413	74.2953	73.1728
ADAM21	15.517	16.7268	13.8426	9.26078	30.2534	16.4575	16.1551	19.1754	-0.57619	0.216956	0.479374	13.8368	20.5104
ADAM22	436.199	416.976	394.515	372.283	714.557	748.814	491.997	547.236	-0.616285	0.00183214	0.0401558	404.993	625.651
ADAM23	2058.58	291.525	179.954	614.916	325.584	250.976	220.297	246.33	1.41271	0.00957249	0.0936196	786.245	260.797
ADAM28	7774	5604.68	3655.61	5373.11	6416.61	5226.61	6241.76	4767.3	-0.036779	0.878364	0.944684	5601.85	5663.07
ADAM29	0	1.19477	6.92131	0	0	2.74291	4.40595	8.85018	-0.853708	0.49088	NA	2.02902	3.99976
ADAM32	0	4.77909	4.61421	3.70431	2.88128	0	1.46865	0	1.65626	0.1472	NA	3.2744	1.08748
ADAM33	3.44821	10.753	4.61421	1.85216	1.44064	2.74291	4.40595	0	1.27556	0.174189	NA	5.16689	2.14737
ADAM8	1006.88	3339.39	6023.85	7145.62	2368.41	2976.06	3693.65	4230.38	0.133398	0.447094	0.687306	4378.93	3317.13
ADAM9	5253.35	2945.12	2083.32	4708.18	1753.26	2091.47	1944.49	1991.29	1.03159	4.80276e-07	0.000321266	3747.49	1945.13
ADAMDEC1	93.1018	26.285	43.835	20.3737	23.0502	26.0576	11.7492	36.8757	0.982085	0.0378314	0.193295	45.8989	24.4332
ADAMTS1	70.6884	330.952	213.407	316.719	363.041	120.688	240.858	113.577	0.147235	0.835863	0.924316	232.942	209.541
ADAMTS10	348.27	311.836	472.956	429.7	409.141	441.608	333.383	449.884	-0.0645823	0.827997	0.92105	390.691	408.504
ADAMTS13	51.7232	20.3111	28.8388	38.8953	27.3721	34.2864	26.4357	29.5006	0.18496	0.575458	0.774768	34.9421	29.3987
ADAMTS14	5.17232	15.5321	12.6891	20.3737	2.88128	2.74291	5.8746	10.3252	1.32064	0.044611	0.210505	13.4418	5.456
ADAMTS15	0	1.19477	0	0	0	0	0	0	0.728163	0.686531	NA	0.298693	0
ADAMTS16	5.17232	1.19477	3.46066	0	12.9658	21.9433	7.34325	4.42509	-2.34384	0.00123021	0.0325122	2.45694	11.6693
ADAMTS17	163.79	68.1021	55.3705	51.8604	113.81	120.688	116.023	175.529	-0.739356	0.0193161	0.13544	84.7808	131.513
ADAMTS2	3.44821	7.16864	10.382	155.581	2.88128	9.60018	10.2805	13.2753	1.27332	0.172277	0.424102	44.145	9.00932
ADAMTS3	1.72411	0	3.46066	7.40863	0	4.11436	4.40595	0	0.411442	0.72917	NA	3.14835	2.13008
ADAMTS4	58.6196	31.0641	48.4492	37.0431	84.9977	85.0302	63.1519	47.2009	-0.731142	0.0142859	0.116712	43.794	70.0952
ADAMTS5	34.4821	143.373	229.557	103.721	125.336	106.973	167.426	98.827	0.0296853	0.956964	0.981196	127.783	124.641
ADAMTS6	167.238	142.178	83.0558	81.4949	303.975	204.347	301.073	157.828	-1.08579	2.91585e-05	0.00478057	118.492	241.806
ADAMTS7P1	6.89643	9.55819	31.1459	9.26078	25.9315	10.9716	8.8119	8.85018	-0.0044535	0.994252	0.997268	14.2153	13.6413
ADAMTS8	22.4134	4.77909	11.5355	12.9651	18.7283	17.8289	10.2805	13.2753	-0.311586	0.484217	0.714008	12.9233	15.0283
ADAMTSL1	8.62053	2.38955	1.15355	5.55647	0	1.37145	1.46865	1.47503	1.90366	0.164527	NA	4.43003	1.07878
ADAMTSL2	0	1.19477	2.3071	0	0	0	1.46865	4.42509	-0.535197	0.686274	NA	0.875469	1.47343
ADAMTSL3	0	0	0	1.85216	0	0	4.40595	0	-1.31108	0.448026	NA	0.463039	1.10149
ADAMTSL4	886.191	2407.47	4645.35	6521.44	1538.6	3110.46	2623.01	4158.11	0.0947211	0.695309	0.850286	3615.11	2857.54
ADAMTSL4-AS1	29.3098	219.838	440.657	659.368	252.112	363.436	342.195	407.108	-0.375553	0.236216	0.498705	337.293	341.213
ADAMTSL5	43.1027	54.9596	39.2208	33.3388	54.7443	83.6587	29.373	28.0256	-0.207904	0.674429	0.838112	42.6555	48.9504
ADAP1	412.062	629.646	956.295	827.914	265.078	400.465	467.03	641.638	0.668685	2.04734e-05	0.00372149	706.479	443.553
ADAP2	2048.24	1424.17	1618.43	1218.72	844.215	1356.37	1355.56	1548.78	0.391498	0.132941	0.369747	1577.39	1276.23
ADAR	34564.9	54131.6	60014.7	70067.1	66569.1	70761.6	83109.4	65097.5	-0.417568	0.00128573	0.0334389	54694.6	71384.4
ADARB1	2808.57	2499.47	2664.71	1931.8	2475.02	2390.45	2370.4	2535.58	0.000110834	0.999324	0.999543	2476.14	2442.86
ADARB2	99.9982	469.546	9.22842	5.55647	270.84	256.462	261.42	590.012	-1.28094	0.472855	0.70622	146.082	344.683
ADAT1	1858.59	2902.1	2768.53	2946.78	2938.9	2160.04	2712.6	2184.52	0.0780429	0.653496	0.825222	2619	2499.01
ADAT2	3146.5	1957.04	1796.08	1489.13	2420.27	2192.96	2107.51	1716.93	-0.0624304	0.596312	0.787563	2097.19	2109.42
ADAT3	10.3446	8.36341	4.61421	11.1129	12.9658	10.9716	20.5611	16.2253	-0.865898	0.0680551	0.259541	8.6088	15.181
ADCK1	339.649	253.292	622.918	218.554	230.502	196.118	252.608	265.505	0.573852	0.0282894	0.16633	358.603	236.183
ADCK2	472.405	401.444	425.661	370.431	308.297	462.18	315.76	502.985	0.0739568	0.648627	0.822052	417.485	397.305
ADCK3	1794.8	1753.93	2605.87	2252.22	1965.03	1937.87	2530.48	2516.4	-0.103282	0.493739	0.721307	2101.7	2237.45
ADCK4	222.41	399.054	618.304	535.273	312.619	421.037	393.598	485.285	0.0945329	0.456746	0.694067	443.76	403.134
ADCK5	36.2062	54.9596	100.359	50.0082	31.6941	58.9726	41.1222	82.6016	0.184878	0.441691	0.683153	60.3833	53.5976
ADCY1	31.0339	15.5321	10.382	14.8173	4.32192	1.37145	17.6238	10.3252	1.06923	0.147569	0.391218	17.9413	8.41059
ADCY10	3.44821	44.2066	53.0634	81.4949	70.5913	32.9149	46.9968	69.3264	-0.36935	0.307852	0.56611	45.5533	54.9573
ADCY10P1	2308.58	860.237	1365.81	2720.82	1354.2	1822.66	1821.13	1851.16	0.0754673	0.757902	0.886011	1813.86	1712.29
ADCY3	577.576	459.988	427.968	483.413	348.635	459.437	408.284	457.259	0.21992	0.204881	0.46666	487.236	418.404
ADCY4	284.478	450.43	671.367	1400.23	484.055	467.666	603.615	535.436	0.223051	0.213602	0.475641	701.626	522.693
ADCY5	20.6893	26.285	41.5279	11.1129	21.6096	46.6295	41.1222	48.676	-0.665489	0.129061	0.36415	24.9038	39.5093
ADCY6	48.275	51.3753	87.67	24.078	27.3721	63.0869	45.5281	78.1766	0.0310807	0.949223	0.978057	52.8496	53.5409
ADCY7	14891.1	21452.2	21892.1	22479.6	18091.5	19336.1	19809.1	18645.8	0.0833123	0.515851	0.736195	20178.8	18970.7
ADCY9	915.501	529.285	828.25	720.489	429.31	588.354	453.813	654.913	0.525685	0.0558702	0.236536	748.381	531.598
ADD1	11637.7	15828.4	15900.6	19453.2	15419.2	16519.2	15764.5	15048.3	-0.0161731	0.884861	0.948377	15705	15687.8
ADD2	298.27	152.931	130.351	172.251	267.959	421.037	342.195	345.157	-0.903268	0.00946087	0.0929578	188.451	344.087
ADD3	31613.2	29720	25508.5	30692.1	41602.8	34538.7	34241.6	29876.7	-0.247461	0.0284086	0.166757	29383.4	35064.9
ADD3-AS1	49.9991	17.9216	21.9175	40.7474	33.1347	31.5435	36.7162	11.8002	0.166839	0.645455	0.820583	32.6464	28.2987
ADGB	3.44821	8.36341	2.3071	14.8173	5.76256	0	2.9373	5.90012	0.826072	0.28132	NA	7.234	3.64999
ADGRA2	284.478	212.67	235.325	218.554	109.489	133.031	129.241	148.978	0.912261	0.0119013	0.105359	237.757	130.185
ADGRA3	86.2053	286.746	145.348	116.686	534.477	231.776	305.479	323.031	-1.0268	0.0103978	0.0975953	158.746	348.691
ADGRB1	17.2411	14.3373	17.3033	42.5996	15.847	27.4291	11.7492	25.0755	0.116884	0.7457	0.878998	22.8703	20.0252
ADGRB2	22.4134	20.3111	11.5355	27.7823	10.0845	10.9716	16.1551	16.2253	0.629293	0.246873	0.508614	20.5106	13.3591
ADGRB3	1.72411	3.58432	17.3033	22.2259	7.2032	5.48582	5.8746	20.6504	0.0578833	0.954863	0.980293	11.2094	9.80351
ADGRD1	162.066	121.867	322.995	83.347	105.167	175.546	207.08	209.454	0.0236019	0.944481	0.976479	172.569	174.312
ADGRE1	3736.14	3929.61	12208	5034.16	2024.1	3709.79	3345.58	2522.3	1.11374	0.00195016	0.0417575	6226.99	2900.44
ADGRE2	5180.94	13174.8	23088.3	19749.5	4647.5	5526.96	8510.82	7673.1	1.1253	6.3069e-05	0.00729744	15298.4	6589.6
ADGRE3	882.743	14817.6	17127.9	14556.1	17666.6	11484.6	18366.9	16459.9	-0.642828	0.0284566	0.166923	11846.1	15994.5
ADGRE4P	1299.98	2377.6	10080.9	3039.39	3590.07	4694.49	4281.11	3329.14	0.138204	0.773848	0.893635	4199.46	3973.7
ADGRE5	9291.21	28427.2	42921.4	83463.7	21916.4	30373.6	29663.8	47779.2	0.0554177	0.746958	0.879489	41025.9	32433.2
ADGRF3	67.2402	127.841	144.194	79.6427	216.096	122.059	173.301	177.004	-0.707315	0.00515688	0.0684629	104.729	172.115
ADGRG1	1201.7	4207.99	3852.86	4384.05	1295.13	2971.94	1574.39	1805.44	0.783158	0.0846323	0.290141	3411.65	1911.73
ADGRG2	8.62053	38.2328	33.453	81.4949	34.5753	20.5718	49.9341	42.7759	0.0336802	0.913568	0.962195	40.4503	36.9643
ADGRG3	1755.14	15663.5	11491.7	47761.6	12278.6	10047.3	13827.3	14996.6	-0.0738999	0.852568	0.932655	19168	12787.5
ADGRG5	679.298	1209.11	2722.38	1368.74	890.315	1289.17	900.282	839.292	0.556416	0.0749512	0.272539	1494.88	979.764
ADGRG6	48.275	69.2969	68.0596	42.5996	69.1507	98.7447	64.6206	104.727	-0.552185	0.205607	0.467434	57.0578	84.3108
ADGRG7	0	0	0	1.85216	0	0	0	0	18.0339	9.84134e-05	0.0093364	0.463039	0
ADGRL1	696.539	732.396	1121.25	864.957	730.404	906.532	913.5	980.895	-0.0608477	0.626027	0.80761	853.786	882.833
ADGRV1	27.5857	68.1021	65.7525	77.7906	92.2009	45.258	91.0563	94.4019	-0.460992	0.210517	0.472867	59.8077	80.7293
ADH1A	3.44821	5.97387	3.46066	1.85216	2.88128	5.48582	2.9373	11.8002	-0.677016	0.460344	NA	3.68372	5.77616
ADH4	6.89643	3.58432	1.15355	7.40863	17.2877	10.9716	10.2805	2.95006	-1.198	0.0893748	NA	4.76073	10.3725
ADH5	3894.76	3732.47	3552.94	2987.53	4094.3	3855.16	3466.01	3222.94	-0.0461349	0.653777	0.82539	3541.92	3659.6
ADH6	96.55	41.8171	27.6853	44.4518	51.863	58.9726	52.8714	69.3264	-0.280614	0.426453	0.671663	52.626	58.2583
ADHFE1	932.742	1034.67	1130.48	1118.7	703.032	836.587	843.005	803.891	0.40553	0.042147	0.205259	1054.15	796.629
ADI1	3120.63	2622.53	2683.16	2839.36	2143.67	2112.04	2063.45	2159.44	0.408161	0.000908897	0.0272881	2816.42	2119.65
ADIPOR1	10732.6	14689.7	10881.5	37233.9	13183.3	12986.3	15651.4	13995.1	0.259463	0.16144	0.410056	18384.4	13954
ADIPOR2	4851.64	6757.64	7056.28	7927.23	5866.28	6403.32	6149.23	6327.88	0.0947961	0.47009	0.703603	6648.2	6186.68
ADIRF	39.6545	11.9477	9.22842	9.26078	4.32192	15.086	22.0297	14.7503	0.33384	0.486699	0.715855	17.5228	14.047
ADK	1770.66	905.638	782.108	729.75	790.911	916.132	956.091	792.091	0.236401	0.266614	0.528018	1047.04	863.806
ADM	393.096	1154.15	995.516	1791.04	1263.44	1051.91	1903.37	1064.97	-0.419751	0.383179	0.635263	1083.45	1320.92
ADM2	27.5857	27.4798	32.2995	29.6345	34.5753	23.3147	26.4357	51.626	-0.210906	0.63328	0.812891	29.2499	33.9879
ADM5	32.758	38.2328	33.453	46.3039	69.1507	50.7438	49.9341	64.9013	-0.646712	0.043428	0.208093	37.6869	58.6825
ADNP	9868.79	8996.64	9178.81	8555.11	10624.7	8951.49	9718.05	8994.73	-0.0654817	0.48417	0.714001	9149.84	9572.25
ADNP-AS1	548.266	467.156	201.872	600.099	376.007	292.12	436.189	491.185	0.164257	0.338012	0.594265	454.348	398.875
ADNP2	5646.45	1839.95	1701.49	3524.65	1916.05	1795.23	1587.61	1640.23	0.866233	0.00334542	0.0544747	3178.14	1734.78
ADO	2853.4	1396.69	1347.35	1157.6	1148.19	1305.62	1285.07	1091.52	0.436438	0.00696426	0.0789091	1688.76	1207.6
ADORA1	5.17232	14.3373	20.7639	1.85216	34.5753	21.9433	0	20.6504	-0.825494	0.347711	0.602467	10.5314	19.2923
ADORA2A	86.2053	247.318	102.666	455.63	161.352	244.119	312.822	289.106	-0.356224	0.523365	0.741213	222.955	251.85
ADORA2A-AS1	179.307	372.769	122.277	666.776	452.361	421.037	584.522	460.209	-0.655278	0.226632	0.488587	335.282	479.532
ADORA2B	205.169	167.268	121.123	88.9035	193.046	189.261	136.584	103.252	-0.0721895	0.882857	0.94714	145.616	155.536
ADORA3	29.3098	56.1544	354.141	172.251	63.3881	69.9442	74.9011	38.3508	1.18477	0.103282	0.322176	152.964	61.646
ADPGK	11999.8	9089.84	8273.28	10925.9	8358.59	8360.39	9306.83	8428.32	0.241436	0.0640986	0.253259	10072.2	8613.53
ADPGK-AS1	187.928	114.698	96.8984	216.702	119.573	137.145	139.522	132.753	0.22789	0.465705	0.700295	154.057	132.248
ADPRH	648.264	947.455	1207.77	698.263	531.596	602.069	823.912	656.388	0.435871	0.0887499	0.297854	875.438	653.491
ADPRHL1	8.62053	29.8693	26.5317	24.078	7.2032	26.0576	36.7162	35.4007	-0.223628	0.636465	0.814952	22.2749	26.3444
ADPRHL2	794.813	752.707	900.924	807.54	672.778	695.328	810.694	755.215	0.14562	0.30009	0.558889	813.996	733.504
ADPRM	1827.55	1158.93	994.362	807.54	1956.39	1979.01	1608.17	1390.95	-0.591869	0.0135393	0.113207	1197.1	1733.63
ADRA2A	17.2411	5.97387	42.6814	5.55647	18.7283	37.0293	22.0297	25.0755	-0.564705	0.449476	0.689216	17.8632	25.7157
ADRA2B	8.62053	3.58432	1.15355	1.85216	0	5.48582	1.46865	0	1.05111	0.311553	NA	3.80264	1.73862
ADRB1	58.6196	84.8289	9.22842	16.6694	44.6598	16.4575	14.6865	8.85018	0.982376	0.132465	0.369263	42.3366	21.1635
ADRB2	210.341	1026.31	1381.96	833.47	848.536	1101.28	875.315	774.39	-0.0689203	0.855074	0.933692	863.019	899.88
ADRBK1	7030.91	11799.6	14748.2	15611.8	8931.96	10168	11179.4	14155.9	0.104691	0.118781	0.347635	12297.6	11108.8
ADRBK2	8327.44	8441.07	11021	7412.33	5751.03	7400.37	7736.84	7761.6	0.311601	0.0750842	0.272667	8800.47	7162.46
ADRM1	439.647	591.413	717.509	637.142	403.379	517.038	534.588	666.713	0.164555	0.108735	0.331408	596.428	530.43
ADSL	3329.25	2407.47	2370.55	2148.5	3016.7	2446.68	2747.84	2452.97	-0.0792499	0.394187	0.644132	2563.94	2666.05
ADSS	5080.94	6169.81	6045.77	5319.39	6070.85	4937.24	5934.81	5164.08	0.040339	0.772642	0.893314	5653.98	5526.74
ADSSL1	62.0678	33.4537	48.4492	37.0431	31.6941	43.8866	45.5281	39.8258	0.158601	0.584592	0.780904	45.2535	40.2336
ADTRP	1624.11	830.368	658.678	301.901	1818.09	2068.15	718.169	1427.83	-0.977794	0.0167875	0.126728	853.764	1508.06
AEBP1	143.101	247.318	256.089	98.1643	344.313	263.319	321.634	321.556	-0.786907	0.0132022	0.111844	186.168	312.706
AEBP2	4458.54	3346.56	2477.83	2507.82	3420.08	3338.12	2904.99	2770.11	0.0168632	0.849945	0.93198	3197.69	3108.32
AEN	2191.34	722.838	598.694	1263.17	1162.6	1327.57	1286.54	1172.65	-0.0701914	0.766278	0.890181	1194.01	1237.34
AES	10211.9	8269.03	7421.95	7412.33	6984.22	8231.47	7225.75	8338.34	0.102972	0.320448	0.578205	8328.8	7694.95
AFAP1	508.612	375.159	491.413	385.249	383.21	530.753	321.634	542.811	-0.0165939	0.966356	0.984843	440.108	444.602
AFAP1-AS1	13.7929	4.77909	9.22842	16.6694	18.7283	24.6862	11.7492	30.9756	-0.989245	0.0943487	0.308163	11.1174	21.5348
AFAP1L1	6.89643	2.38955	8.07487	0	37.4566	19.2004	13.2178	10.3252	-2.28223	0.00285953	0.0507463	4.34021	20.05
AFAP1L2	94.8259	111.114	119.969	37.0431	126.776	139.888	113.086	135.703	-0.544835	0.0912816	0.302121	90.7381	128.863
AFF1	12742.9	13049.3	13886.5	22083.3	15220.4	16929.2	16974.6	14260.6	-0.0583169	0.655345	0.825935	15440.5	15846.2
AFF2	186.204	115.893	293.002	224.111	350.075	202.975	202.674	340.732	-0.394977	0.331232	0.588025	204.802	274.114
AFF3	3075.81	1773.04	1139.71	1274.28	2081.72	2316.39	2006.17	1908.69	-0.291576	0.47174	0.705232	1815.71	2078.24
AFF4	23380.6	12524.8	12249.6	22264.8	13549.2	13419.7	13024	12946.3	0.41292	0.0369218	0.190922	17604.9	13234.8
AFG3L1P	1799.97	2249.76	2036.02	1703.98	2070.2	2088.73	1865.18	2113.72	-0.0630578	0.555611	0.762011	1947.43	2034.46
AFG3L2	2779.26	1622.5	1597.67	1692.87	1770.55	1699.23	1662.51	1402.75	0.215862	0.0534905	0.231115	1923.08	1633.76
AFMID	389.648	442.066	392.208	318.571	253.552	320.92	330.446	327.457	0.33439	0.236016	0.498409	385.623	308.094
AFTPH	6079.2	8739.77	9079.61	8773.66	10593	9436.98	10235	9932.85	-0.299454	0.0180653	0.131522	8168.06	10049.5
AGA	1213.77	942.676	1366.96	1026.09	1048.79	805.044	907.625	885.018	0.322868	0.0841953	0.289234	1137.38	911.618
AGAP1	208.617	596.192	446.425	985.347	220.418	432.008	318.697	333.357	0.739326	0.115827	0.342827	559.145	326.12
AGAP11	27.5857	14.3373	8.07487	1.85216	10.0845	9.60018	14.6865	10.3252	0.08559	0.88029	0.945964	12.9625	11.1741
AGAP2	837.916	2420.61	2840.05	4452.58	2232.99	2493.3	2467.33	3345.37	-0.101576	0.53491	0.749272	2637.79	2634.75
AGAP3	494.819	561.544	692.131	337.092	272.281	533.496	306.948	541.336	0.377839	0.054498	0.233625	521.396	413.515
AGAP4	337.925	587.829	335.684	201.885	711.676	340.121	277.575	554.611	-0.380376	0.535977	0.749929	365.831	470.996
AGAP5	475.853	517.337	500.642	355.614	546.002	455.323	471.436	480.86	-0.0876127	0.63773	0.815662	462.362	488.405
AGAP6	1229.29	1180.44	1564.22	720.489	1295.13	1256.25	1201.36	1168.22	-0.0951202	0.489941	0.717953	1173.61	1230.24
AGAP7P	217.237	824.394	1384.26	1027.95	1161.16	928.475	1511.24	1272.95	-0.65027	0.117093	0.345009	863.46	1218.46
AGAP9	118.963	146.957	133.812	88.9035	122.454	79.5444	123.367	70.8014	0.27815	0.525026	0.741994	122.159	99.0417
AGBL2	179.307	274.798	155.73	116.686	303.975	266.062	205.611	178.479	-0.389606	0.0565357	0.238088	181.63	238.532
AGBL3	148.273	101.556	123.43	92.6078	187.283	179.661	121.898	147.503	-0.461612	0.0578805	0.240662	116.467	159.086
AGBL4	6.89643	1.19477	0	1.85216	7.2032	0	11.7492	0	-1.23284	0.190183	NA	2.48584	4.7381
AGBL5	924.121	909.223	877.853	794.575	1107.85	1208.25	1013.37	935.169	-0.288014	0.0131976	0.111844	876.443	1066.16
AGER	681.022	1365.63	2993.47	2915.29	1610.63	1797.98	1750.63	1893.94	0.0363094	0.858658	0.934983	1988.85	1763.29
AGFG1	22609.9	10291.8	8385.17	20001.4	9466.44	9042	9208.43	9311.86	0.73265	0.000284285	0.0150446	15322.1	9257.18
AGFG2	262.064	377.548	490.26	325.98	423.548	496.467	365.694	485.285	-0.298211	0.209842	0.472745	363.963	442.748
AGGF1	2422.37	2917.64	3270.32	2011.44	3274.57	2897.88	3242.78	2855.66	-0.197854	0.0952833	0.309523	2655.44	3067.72
AGK	3006.84	2583.1	2303.64	1907.72	3093.05	2797.77	2925.55	2281.87	-0.197926	0.0359214	0.188221	2450.33	2774.56
AGL	2806.85	2977.38	2867.73	2385.58	3594.39	2708.62	2667.07	2556.23	-0.0471923	0.542125	0.75325	2759.38	2881.58
AGMAT	332.753	326.173	266.471	153.729	543.121	436.123	395.067	345.157	-0.706728	0.00372362	0.0580878	269.781	429.867
AGMO	1.72411	19.1164	14.9962	9.26078	51.863	23.3147	29.373	17.7004	-1.43309	0.0771567	0.276498	11.2744	30.5628
AGO1	6248.16	6838.88	7492.32	8975.55	7459.63	6209.95	7592.92	7372.2	0.0410473	0.679088	0.840493	7388.73	7158.67
AGO2	1012.05	1330.98	1407.33	3352.4	1336.91	1327.57	1389.34	1709.56	0.195456	0.23314	0.495212	1775.69	1440.85
AGO3	1348.25	1401.47	1319.66	1879.94	1904.52	1360.48	1794.69	1637.28	-0.173429	0.250004	0.511729	1487.33	1674.25
AGO4	11842.9	31094	28578.1	39604.7	34337.6	25315.7	33745.2	31668.9	-0.2572	0.032859	0.180668	27779.9	31266.8
AGPAT1	1567.21	1955.84	2245.97	1772.51	2011.13	2432.96	2233.82	2349.72	-0.262679	0.160899	0.40923	1885.38	2256.91
AGPAT2	81.033	107.53	145.348	111.129	63.3881	101.488	99.8681	135.703	0.17383	0.429243	0.674265	111.26	100.112
AGPAT3	2243.06	2585.49	2451.3	2011.44	1486.74	2087.35	1915.12	2185.99	0.290813	0.0796866	0.28109	2322.82	1918.8
AGPAT4	1853.41	2339.37	2021.02	3802.48	1128.02	1579.92	1220.45	1529.61	0.852058	0.00117631	0.0319343	2504.07	1364.5
AGPAT4-IT1	70.6884	150.541	176.493	268.563	97.9635	126.174	88.119	119.477	0.607803	0.0599919	0.244455	166.571	107.933
AGPAT5	1393.08	1405.05	1471.93	663.072	1756.14	1553.86	1731.54	1371.78	-0.405494	0.0309514	0.174141	1233.28	1603.33
AGPAT6	6918.84	5333.47	4869.14	7666.08	5085.46	5170.38	4952.29	4523.92	0.329249	0.00926781	0.0914779	6196.88	4933.01
AGPAT9	1127.57	4634.53	2890.8	4778.56	4141.84	3693.33	4621.84	4876.45	-0.477646	0.0222422	0.146037	3357.86	4333.36
AGPS	4215.44	3531.75	4295.83	3835.82	3157.88	3128.29	3159.06	3029.71	0.353891	0.000403529	0.0178524	3969.71	3118.74
AGR2	0	0	0	3.70431	0	0	0	8.85018	-1.57707	0.329677	NA	0.926078	2.21254
AGRN	24.1375	22.7007	39.2208	18.5216	27.3721	23.3147	23.4984	36.8757	-0.11412	0.80574	0.910616	26.1451	27.7652
AGRP	1.72411	5.97387	6.92131	5.55647	4.32192	1.37145	10.2805	10.3252	-0.339039	0.622244	NA	5.04394	6.57478
AGTPBP1	13223.9	18280	14580.9	26482.1	17557.1	13677.5	17234.6	15371.3	0.153738	0.142945	0.38438	18141.7	15960.1
AGTRAP	675.85	1689.41	2311.72	2698.59	811.08	1323.45	1443.68	1994.24	0.307513	0.0764121	0.274907	1843.89	1393.11
AHCTF1	12637.7	12780.5	14645.5	28389.9	16820.9	11616.2	14156.3	15139.7	0.190046	0.404379	0.65388	17113.4	14433.3
AHCTF1P1	34.4821	15.5321	51.9098	35.191	27.3721	10.9716	24.967	13.2753	0.894861	0.074827	0.272334	34.2788	19.1465
AHCY	1474.11	1059.76	1195.08	894.592	932.093	1031.33	1051.55	930.744	0.218798	0.108218	0.330786	1155.89	986.431
AHCYL1	3355.11	5990.59	6313.39	4915.62	6082.38	5661.37	6604.52	5504.81	-0.212542	0.278672	0.540694	5143.68	5963.27
AHCYL2	1634.45	2211.53	2263.27	1700.28	2129.26	2123.01	2380.68	2116.67	-0.156819	0.218641	0.480795	1952.38	2187.41
AHDC1	87.9295	144.568	117.662	118.538	103.726	137.145	133.647	148.978	-0.15679	0.31833	0.576253	117.174	130.874
AHI1	1322.39	299.888	430.275	398.214	713.116	532.124	597.74	166.678	0.172768	0.678284	0.83997	612.692	502.415
AHNAK	210434	306397	280157	339895	214433	295453	218846	291652	0.142212	0.546826	0.756187	284221	255096
AHNAK2	79.3089	105.14	108.434	100.016	77.7945	138.517	148.334	126.853	-0.291228	0.378842	0.631726	98.2248	122.874
AHR	18141.1	15560.7	12128.4	18743.8	7880.3	9190.12	8549.01	10983.1	0.814271	0.0115239	0.103121	16143.5	9150.62
AHRR	46.5509	19.1164	72.6738	68.5298	17.2877	24.6862	20.5611	20.6504	1.31306	0.0972744	0.312051	51.7177	20.7963
AHSA1	1627.56	2152.98	2445.53	1944.76	2666.62	2275.24	2571.6	2224.34	-0.254421	0.121996	0.353329	2042.71	2434.45
AHSA2	6422.3	7596.37	8495.91	6467.73	7940.8	6732.47	7871.96	6226.1	0.0145773	0.911562	0.961466	7245.58	7192.83
AHSP	0	57.3491	0	11.1129	1.44064	9.60018	4.40595	0	2.07744	0.0524237	0.228958	17.1155	3.86169
AICDA	0	21.5059	12.6891	31.4867	11.5251	5.48582	7.34325	32.4506	0.067079	0.909121	0.959618	16.4204	14.2012
AIDA	3341.32	3538.92	3278.4	2237.4	3951.67	4199.39	3668.69	3250.96	-0.287156	0.048269	0.219827	3099.01	3767.68
AIF1	22620.3	24743.8	19215.9	31625.6	18592.9	16649.5	22653.9	16791.7	0.420346	0.0157788	0.12273	24551.4	18672
AIF1L	5.17232	19.1164	10.382	7.40863	4.32192	10.9716	5.8746	10.3252	0.454876	0.557412	NA	10.5198	7.87334
AIFM1	1399.97	1517.36	1474.24	992.756	1309.54	1448.26	1456.9	1348.18	-0.053634	0.750687	0.881468	1346.08	1390.72
AIFM2	148.273	193.553	189.183	142.616	139.742	146.746	168.895	141.603	0.16837	0.420507	0.666704	168.406	149.246
AIFM3	63.792	96.7767	152.269	72.2341	28.8128	48.0009	79.3071	144.553	0.455982	0.215355	0.477572	96.2679	75.1684
AIG1	862.053	638.009	750.962	733.454	747.692	942.189	690.265	789.141	-0.0790881	0.668237	0.834385	746.12	792.322
AIM1	19451.4	10793.6	10380.8	14876.5	11931.4	12255.3	11919.6	10673.3	0.252853	0.167789	0.41747	13875.6	11694.9
AIM1L	168.962	148.152	76.1344	238.928	162.792	194.747	104.274	165.203	0.0566423	0.888535	0.950366	158.044	156.754
AIM2	546.542	1143.4	993.208	1024.24	1514.11	2260.16	1819.66	1240.5	-0.895942	0.0183287	0.132516	926.848	1708.61
AIMP1	5622.31	2646.42	2204.44	2185.54	2634.93	2474.1	2232.35	2305.47	0.311314	0.0531783	0.230639	3164.68	2411.71
AIMP2	120.687	82.4394	113.048	68.5298	76.3539	105.602	108.68	103.252	-0.0407835	0.858722	0.934983	96.1762	98.472
AIP	982.741	1088.44	1394.64	1159.45	841.333	1124.59	1007.49	1396.85	0.0823767	0.495299	0.722639	1156.32	1092.57
AIRE	32.758	23.8955	16.1497	18.5216	2.88128	8.22873	13.2178	14.7503	1.3232	0.0267469	0.161243	22.8312	9.76954
AIRN	0	8.36341	2.3071	24.078	28.8128	5.48582	7.34325	25.0755	-1.32905	0.028711	0.167955	8.68714	16.6793
AJAP1	8.62053	10.753	41.5279	18.5216	11.5251	12.3431	44.0595	16.2253	-0.0774389	0.91326	0.962195	19.8557	21.0383
AJUBA	20.6893	51.3753	24.2246	29.6345	97.9635	63.0869	45.5281	61.9512	-1.0601	0.00340198	0.0551625	31.4809	67.1324
AK1	420.682	406.223	386.44	385.249	344.313	419.665	220.297	359.907	0.242889	0.174655	0.426798	399.648	336.046
AK2	7932.62	8404.04	8177.53	6199.17	7701.66	7551.23	8155.41	6612.56	0.0347635	0.77356	0.893635	7678.34	7505.21
AK3	3472.35	2154.18	1807.62	1565.07	2487.98	2553.65	2063.45	1992.76	-0.0742786	0.57931	0.777405	2249.8	2274.46
AK4	162.066	111.114	41.5279	79.6427	87.879	100.116	85.1817	97.3519	0.168495	0.622413	0.805184	98.5876	92.6322
AK5	556.887	390.691	385.286	155.581	815.402	662.413	659.424	504.46	-0.955346	0.0064906	0.0767626	372.111	660.424
AK6	299.995	230.591	239.939	150.025	233.384	202.975	196.799	200.604	0.11983	0.46848	0.702385	230.137	208.44
AK7	3.44821	7.16864	6.92131	3.70431	5.76256	12.3431	13.2178	8.85018	-0.866847	0.205317	NA	5.31062	10.0434
AK8	163.79	31.0641	17.3033	25.9302	43.2192	16.4575	23.4984	19.1754	1.11288	0.076497	0.275021	59.5219	25.5876
AK9	924.121	894.885	793.644	794.575	956.584	842.073	981.058	823.066	-0.0813686	0.552466	0.760215	851.806	900.695
AKAP1	1293.08	1027.51	1198.54	868.661	1197.17	1206.88	1089.74	1231.65	-0.129793	0.225146	0.486927	1096.95	1181.36
AKAP10	4201.65	5247.45	4644.2	6523.29	5640.1	4896.09	5400.22	5277.66	-0.0480025	0.644261	0.82	5154.15	5303.52
AKAP11	8042.96	8221.24	7996.42	6073.22	9567.28	8663.48	8421.23	7907.63	-0.18393	0.0472686	0.216969	7583.46	8639.91
AKAP12	156.894	102.751	816.715	672.333	64.8288	223.547	422.971	118.002	1.02503	0.116332	0.343715	437.173	207.337
AKAP13	31018.4	39504	45677.2	67188.8	40296.1	41184.8	41157.4	47010.7	0.073642	0.534525	0.748979	45847.1	42412.2
AKAP14	5.17232	3.58432	3.46066	1.85216	7.2032	0	4.40595	1.47503	0.135547	0.87263	NA	3.51736	3.27104
AKAP3	48.275	68.1021	55.3705	35.191	73.4726	106.973	51.4027	45.7259	-0.405853	0.247334	0.509066	51.7346	69.3937
AKAP5	605.162	1130.26	594.079	989.051	783.708	607.554	561.024	535.436	0.440831	0.30595	0.563915	829.637	621.93
AKAP6	132.756	169.658	93.4377	22.2259	195.927	238.633	180.644	187.329	-1.02498	0.0265649	0.1609	104.519	200.633
AKAP7	1156.88	896.08	748.655	683.446	1276.41	1028.59	938.467	805.366	-0.23193	0.0885599	0.297447	871.264	1012.21
AKAP8	5039.56	2587.88	2465.14	5173.07	2346.8	2363.02	2531.95	2675.7	0.632261	0.0101936	0.0967984	3816.41	2479.37
AKAP8L	5211.98	4714.58	5079.09	6143.6	5285.7	4657.46	5329.73	4978.22	0.0562785	0.50852	0.731903	5287.31	5062.78
AKAP9	13039.4	11187.9	11273.7	14387.6	12618.6	11512	10823.9	11266.3	0.116544	0.410346	0.658626	12472.1	11555.2
AKIP1	127.584	188.774	126.891	107.425	221.858	135.774	168.895	203.554	-0.405741	0.0842122	0.289234	137.668	182.52
AKIRIN1	9460.17	10428	8126.77	13198.5	10604.5	9674.24	10202.7	10786.9	-0.00344043	0.981299	0.991676	10303.3	10317.1
AKIRIN2	2499.95	3440.95	2790.44	4893.4	2918.73	3428.64	3213.4	3501.72	0.0314459	0.832497	0.92302	3406.19	3265.62
AKNA	9341.21	17509.4	21379.9	24376.2	15082.1	17028	17625.3	20147.4	-0.0165194	0.875786	0.943568	18151.7	17470.7
AKNAD1	0	4.77909	1.15355	11.1129	4.32192	4.11436	1.46865	4.42509	0.0850295	0.907447	NA	4.2614	3.5825
AKR1A1	2594.78	2403.88	2565.5	2126.28	1727.33	2085.98	1918.06	2416.1	0.250028	0.104417	0.324204	2422.61	2036.87
AKR1B1	1646.52	1253.32	1324.28	1315.03	1308.1	1345.4	1194.01	1112.17	0.149479	0.243479	0.505802	1384.79	1239.92
AKR1C1	75.8607	56.1544	56.5241	29.6345	54.7443	28.8006	73.4325	35.4007	0.181093	0.736385	0.874319	54.5434	48.0945
AKR1C2	20.6893	32.2589	38.0672	5.55647	122.454	8.22873	71.9638	60.4762	-1.48985	0.147513	0.391142	24.143	65.7808
AKR1C3	243.099	641.593	690.978	650.107	394.735	238.633	314.291	309.756	0.817385	0.0587236	0.242059	556.444	314.354
AKR1C4	17.2411	48.9857	16.1497	29.6345	37.4566	23.3147	22.0297	38.3508	-0.0876958	0.867792	0.939233	28.0028	30.288
AKR1C6P	15.517	1.19477	6.92131	9.26078	10.0845	9.60018	1.46865	2.95006	0.350148	0.602136	0.791194	8.22346	6.02584
AKR1C8P	8.62053	20.3111	18.4568	25.9302	5.76256	15.086	2.9373	16.2253	0.883694	0.174397	0.426506	18.3297	10.0028
AKR1E2	136.204	33.4537	119.969	25.9302	109.489	71.3157	83.713	42.7759	-0.0471093	0.915783	0.963395	78.8894	76.8233
AKR7A2	424.13	486.273	392.208	348.205	355.838	422.408	384.786	354.007	0.11806	0.349663	0.604337	412.704	379.26
AKR7A2P1	51.7232	13.1425	6.92131	18.5216	8.64383	10.9716	10.2805	13.2753	0.90843	0.122567	0.354128	22.5771	10.7928
AKR7A3	27.5857	22.7007	11.5355	9.26078	7.2032	4.11436	7.34325	16.2253	1.03592	0.01929	0.135358	17.7707	8.72153
AKR7L	62.0678	25.0902	17.3033	24.078	11.5251	10.9716	11.7492	20.6504	1.13073	0.00839471	0.0865825	32.1349	13.7241
AKT1	2189.62	3800.57	6153.05	7738.31	2750.18	3382.01	4099	5611.01	0.229744	0.032962	0.180848	4970.39	3960.55
AKT1S1	515.508	550.791	636.761	833.47	481.173	445.723	521.37	693.264	0.233702	0.0304343	0.172409	634.132	535.383
AKT2	3351.66	3776.68	4611.9	5263.83	3463.3	3776.99	3784.71	4559.32	0.11116	0.303517	0.56197	4251.02	3896.08
AKT3	4575.78	3403.91	3045.38	3215.34	3663.55	3761.9	3175.22	3007.58	0.0517533	0.75582	0.885124	3560.1	3402.06
AKTIP	1417.22	2560.4	1987.57	2870.84	4490.47	3132.4	3317.68	2857.13	-0.631636	0.000314833	0.0158184	2209.01	3449.42
ALAD	2387.89	2788.6	3453.74	2663.4	2564.34	2652.39	2583.35	2475.1	0.132341	0.345337	0.600381	2823.41	2568.8
ALAS1	1762.04	1615.33	2375.16	1809.56	1725.89	1925.52	2097.23	1976.54	0.0167854	0.928921	0.968262	1890.52	1931.29
ALAS2	58.6196	362.016	25.3781	229.667	61.9475	86.4017	54.34	67.8514	1.23565	0.161779	0.410403	168.92	67.6351
ALB	25.8616	9.55819	2.3071	3.70431	7.2032	12.3431	17.6238	7.37515	-0.360852	0.567064	0.769413	10.3578	11.1363
ALCAM	2079.27	2584.3	2069.47	2433.73	2492.31	2275.24	2583.35	2305.47	-0.0589005	0.773882	0.893635	2291.69	2414.09
ALDH16A1	275.857	495.831	514.484	314.867	339.991	259.205	365.694	399.733	0.220416	0.294804	0.554773	400.26	341.156
ALDH18A1	1079.29	1230.62	1161.63	740.863	1197.17	1191.79	1207.23	992.695	-0.135439	0.502685	0.727828	1053.1	1147.22
ALDH1A1	2060.31	2264.1	3540.25	1705.84	1460.81	2782.68	2972.55	2634.4	0.00785709	0.981615	0.991802	2392.62	2462.61
ALDH1A2	12.0687	21.5059	21.9175	55.5647	28.8128	28.8006	24.967	28.0256	-0.198093	0.609051	0.796635	27.7642	27.6515
ALDH1A3	6.89643	11.9477	42.6814	11.1129	8.64383	23.3147	26.4357	29.5006	-0.205216	0.678954	0.840488	18.1596	21.9737
ALDH1B1	86.2053	169.658	175.34	68.5298	157.03	144.003	183.581	171.103	-0.389913	0.31978	0.577504	124.933	163.929
ALDH1L1	3.44821	3.58432	0	0	0	4.11436	1.46865	1.47503	-0.114488	0.933775	NA	1.75813	1.76451
ALDH1L1-AS1	5.17232	3.58432	1.15355	0	0	0	0	0	3.07705	0.068782	NA	2.47755	0
ALDH1L2	118.963	64.5178	74.9809	94.46	51.863	65.8298	57.2773	38.3508	0.722609	0.050779	0.225306	88.2305	53.3302
ALDH2	4615.43	4092.1	4205.85	5384.22	1743.17	2741.54	3101.79	3609.4	0.776849	0.00142069	0.0355129	4574.4	2798.97
ALDH3A2	2682.71	2505.44	2717.77	1689.17	2679.59	2517.99	2342.5	2224.34	-0.0287057	0.845909	0.929851	2398.77	2441.1
ALDH3B1	1010.33	1045.43	1408.49	1409.49	533.036	781.729	841.536	781.766	0.760925	0.000638978	0.0229305	1218.43	734.517
ALDH4A1	99.9982	91.9976	132.658	103.721	34.5753	86.4017	85.1817	112.102	0.455378	0.0744072	0.271876	107.094	79.5652
ALDH5A1	743.09	845.9	801.719	381.544	1135.22	957.275	1149.95	831.917	-0.583359	0.000254796	0.0143466	693.063	1018.59
ALDH6A1	456.888	654.736	907.846	385.249	730.404	607.554	679.985	607.712	-0.112061	0.636815	0.815051	601.18	656.414
ALDH7A1	139.653	78.8551	93.4377	31.4867	96.5228	75.43	92.5249	57.5261	-0.00228879	0.995957	0.997927	85.858	80.501
ALDH8A1	70.6884	57.3491	35.7601	66.6776	92.2009	72.6871	66.0892	72.2764	-0.40511	0.271679	0.533877	57.6188	75.8134
ALDH9A1	3299.94	3732.47	4213.93	3307.95	4396.83	3438.24	4085.78	3727.4	-0.0900473	0.513042	0.734526	3638.57	3912.06
ALDOA	10413.6	13066	15146.1	17840	8810.95	10712.4	11082.4	14530.5	0.326969	0.00049751	0.0201938	14116.4	11284.1
ALDOB	10.3446	26.285	29.9924	22.2259	21.6096	15.086	8.8119	11.8002	0.651487	0.238737	0.501052	22.212	14.3269
ALDOC	646.54	679.826	786.723	670.481	736.167	859.902	854.754	741.94	-0.206834	0.16485	0.413933	695.892	798.191
ALG1	236.203	278.382	290.695	233.372	246.349	274.291	342.195	274.355	-0.134067	0.460539	0.696599	259.663	284.298
ALG10	862.053	726.422	567.548	526.012	965.228	894.189	773.978	774.39	-0.369626	0.00777117	0.0837893	670.509	851.946
ALG10B	2113.76	1990.49	1644.97	1472.46	2490.86	2164.16	1975.33	1743.48	-0.207702	0.154218	0.400335	1805.42	2093.46
ALG11	965.5	526.895	501.795	676.037	597.865	560.925	585.991	529.536	0.20993	0.260502	0.521658	667.557	568.579
ALG12	236.203	259.266	331.069	337.092	177.199	272.92	226.172	302.381	0.240937	0.0677186	0.258848	290.908	244.668
ALG13	4774.05	4425.44	4075.5	2889.36	5058.08	4952.32	4972.85	3807.05	-0.235195	0.0430724	0.207488	4041.09	4697.58
ALG14	165.514	167.268	87.67	107.425	164.233	127.545	126.304	122.427	-0.0488539	0.814419	0.914853	131.969	135.127
ALG1L	0	0	0	0	0	0	0	0	0	1	NA	0	0
ALG1L2	13.7929	31.0641	33.453	14.8173	18.7283	23.3147	17.6238	51.626	-0.225171	0.712641	0.860718	23.2818	27.8232
ALG1L9P	53.4473	45.4014	32.2995	48.1561	28.8128	41.1436	41.1222	48.676	0.13694	0.675649	0.838652	44.8261	39.9386
ALG2	2039.62	1125.48	982.826	1244.65	1037.26	1027.22	1123.52	840.767	0.397131	0.020351	0.139042	1348.14	1007.19
ALG3	448.268	348.874	464.882	337.092	345.753	326.406	408.284	377.608	0.11537	0.357307	0.610903	399.779	364.513
ALG5	1163.77	688.19	712.895	611.212	599.306	637.726	657.955	653.438	0.286258	0.00916835	0.0909925	794.017	637.106
ALG6	1675.83	1609.36	1633.43	1268.73	1836.81	1621.06	1752.1	1585.66	-0.132484	0.113638	0.339593	1546.84	1698.91
ALG8	874.122	830.368	722.124	537.125	741.929	747.443	835.661	641.638	-0.0183476	0.888896	0.950449	740.935	741.668
ALG9	1894.79	994.052	762.498	861.253	939.297	951.79	903.219	737.515	0.286155	0.0511062	0.225674	1128.15	882.955
ALK	34.4821	15.5321	17.3033	3.70431	11.5251	9.60018	8.8119	11.8002	0.698442	0.122295	0.353769	17.7554	10.4344
ALKBH1	418.958	402.639	439.503	309.31	407.701	442.98	434.72	379.083	-0.0849966	0.536438	0.750134	392.603	416.121
ALKBH2	244.823	247.318	298.77	162.99	233.384	235.89	276.106	271.405	-0.107029	0.487786	0.716534	238.475	254.196
ALKBH3	705.16	678.631	552.551	416.735	715.998	652.812	669.704	618.037	-0.190416	0.170655	0.42191	588.269	664.138
ALKBH3-AS1	27.5857	40.6223	13.8426	18.5216	47.5411	34.2864	46.9968	32.4506	-0.691654	0.0907426	0.301285	25.143	40.3187
ALKBH4	137.929	224.617	309.152	566.76	197.368	283.891	193.862	297.956	0.20215	0.286977	0.548098	309.614	243.269
ALKBH5	3322.35	3380.01	3098.44	4300.71	2959.07	3560.3	3590.85	3336.52	0.0671183	0.554308	0.761371	3525.38	3361.68
ALKBH6	986.189	863.821	783.262	833.47	939.297	848.931	850.348	756.69	0.018941	0.865885	0.938445	866.686	848.816
ALKBH7	41.3786	45.4014	34.6066	16.6694	31.6941	35.6578	51.4027	51.626	-0.283722	0.341288	0.596442	34.514	42.5952
ALKBH8	1505.15	1109.94	1022.05	874.218	1437.76	1232.94	1195.48	1123.97	-0.170693	0.050313	0.22455	1127.84	1247.54
ALMS1	3251.67	2455.26	2164.06	2092.94	2875.52	2533.08	2455.58	2363	-0.0586998	0.726689	0.868899	2490.98	2556.79
ALMS1-IT1	434.475	183.995	91.1306	253.745	159.911	106.973	101.337	95.8769	1.00596	0.00629326	0.0754965	240.837	116.025
ALMS1P	44.8268	15.5321	8.07487	1.85216	7.2032	9.60018	22.0297	26.5505	-0.0722785	0.894771	0.953454	17.5715	16.3459
ALOX12	789.641	988.078	1343.89	874.218	1194.29	1781.52	1599.36	1955.89	-0.706906	0.0057971	0.071971	998.956	1632.76
ALOX12-AS1	199.996	241.344	199.565	281.528	282.365	277.034	299.604	243.38	-0.25997	0.0898503	0.299639	230.608	275.596
ALOX12B	10.3446	11.9477	21.9175	14.8173	21.6096	37.0293	22.0297	32.4506	-0.928696	0.0196224	0.136239	14.7568	28.2798
ALOX12P2	63.792	84.8289	78.4415	77.7906	63.3881	65.8298	69.0265	84.0767	0.121915	0.658067	0.827494	76.2132	70.5803
ALOX15	8.62053	727.617	6369.92	335.24	270.84	432.008	411.222	169.628	2.45807	0.0100871	0.0963459	1860.35	320.925
ALOX15B	24.1375	22.7007	79.5951	42.5996	5.76256	30.172	63.1519	42.7759	0.24476	0.687175	0.845479	42.2582	35.4656
ALOX15P1	37.9304	88.4132	113.048	46.3039	97.9635	101.488	89.5876	107.677	-0.449131	0.131888	0.368376	71.4239	99.179
ALOX5	4998.19	12604.9	12336.1	23629.8	10196.8	10172.1	13458.7	14176.5	-0.00969153	0.942688	0.975531	13392.2	12001
ALOX5AP	4301.65	17621.7	9543.34	31642.2	19355	12524.1	19674	15290.2	-0.364192	0.165409	0.414651	15777.2	16710.8
ALOXE3	5.17232	2.38955	0	1.85216	5.76256	4.11436	5.8746	1.47503	-1.06163	0.268663	NA	2.35351	4.30664
ALPK1	2675.81	7511.54	9188.04	15745.2	11016.6	10833.1	13817.1	9316.29	-0.584088	0.00691424	0.0788186	8780.14	11245.8
ALPK2	251.72	53.7648	31.1459	59.269	18.7283	68.5727	41.1222	17.7004	1.4353	0.0407543	0.201637	98.9748	36.5309
ALPK3	31.0339	81.2446	84.2093	242.632	82.1164	137.145	124.835	131.278	-0.362192	0.186166	0.442412	109.78	118.844
ALPL	899.984	8063.53	5483.99	18223.4	4716.65	3331.26	6407.72	5616.91	0.153899	0.749665	0.880878	8167.72	5018.14
ALS2	1668.94	1750.34	2956.55	2570.79	1831.05	1873.41	1831.41	1697.76	0.307413	0.0629341	0.251219	2236.66	1808.41
ALS2CL	613.782	627.256	611.383	314.867	1047.34	927.103	787.196	1144.62	-0.903452	0.00248936	0.0477007	541.822	976.567
ALS2CR11	48.275	41.8171	53.0634	25.9302	63.3881	45.258	83.713	76.7015	-0.702044	0.0184362	0.132892	42.2714	67.2652
ALS2CR12	258.616	261.655	242.246	331.536	276.603	255.091	220.297	252.23	0.12421	0.476359	0.708763	273.513	251.055
ALX3	134.48	262.85	333.377	311.162	252.112	345.607	298.136	328.932	-0.232775	0.19828	0.458305	260.467	306.196
ALX4	0	2.38955	2.3071	1.85216	0	4.11436	0	1.47503	0.291665	0.799159	NA	1.6372	1.39735
ALYREF	539.645	546.012	426.814	568.612	364.482	484.124	402.41	649.013	0.175243	0.289818	0.550409	520.271	475.007
AMACR	1.72411	2.38955	4.61421	5.55647	1.44064	0	2.9373	2.95006	0.977292	0.352585	NA	3.57108	1.832
AMBN	0	4.77909	3.46066	3.70431	10.0845	2.74291	7.34325	0	-0.575071	0.548727	NA	2.98602	5.04266
AMBP	1.72411	4.77909	0	0	1.44064	0	1.46865	0	1.21957	0.455878	NA	1.6258	0.727322
AMBRA1	1365.49	1246.15	1693.41	1479.87	1423.35	1400.26	1376.12	1420.45	0.0298522	0.806392	0.910791	1446.23	1405.05
AMD1	9513.62	12646.7	13286.6	9134.83	15740.4	13695.3	14116.7	16785.8	-0.425561	0.000699182	0.0240091	11145.4	15084.6
AMDHD1	158.618	52.57	81.9022	55.5647	73.4726	43.8866	51.4027	47.2009	0.63616	0.0635918	0.252354	87.1637	53.9907
AMDHD2	15.517	40.6223	79.5951	79.6427	21.6096	53.4867	44.0595	123.902	-0.173477	0.580256	0.778064	53.8443	60.7646
AMER1	1075.84	878.159	874.393	685.298	1220.22	1128.71	948.747	845.192	-0.250099	0.039427	0.197996	878.423	1035.72
AMFR	4687.85	2695.41	2750.07	3570.96	2320.87	2742.91	2781.62	2365.95	0.420934	0.00249014	0.0477007	3426.07	2552.84
AMH	0	5.97387	2.3071	11.1129	1.44064	1.37145	2.9373	10.3252	0.323634	0.669068	NA	4.84848	4.01865
AMHR2	0	0	3.46066	5.55647	2.88128	8.22873	0	4.42509	-0.991792	0.308471	NA	2.25428	3.88377
AMICA1	17649.7	56505.6	70217.9	63075.2	67818.1	55853.9	77468.3	60890.7	-0.419049	0.0425629	0.206433	51862.1	65507.7
AMIGO1	431.027	439.677	492.567	174.103	981.075	898.303	853.285	781.766	-1.23685	8.35546e-07	0.000517513	384.343	878.607
AMIGO2	968.948	835.147	859.396	587.134	1129.46	1079.33	856.223	873.217	-0.291586	0.0773049	0.276666	812.656	984.559
AMIGO3	25.8616	45.4014	107.28	75.9384	56.1849	68.5727	63.1519	92.9269	-0.173028	0.490008	0.717988	63.6204	70.2091
AMMECR1	3174.08	1977.35	1406.18	2026.26	1855.54	1935.12	1716.85	1566.48	0.245429	0.0643006	0.253429	2145.97	1768.5
AMMECR1L	2324.1	2506.63	3022.31	2457.81	2823.65	2502.91	2788.96	2482.47	-0.0367242	0.725462	0.868109	2577.71	2649.5
AMN	0	2.38955	0	0	0	0	0	0	1.42189	0.36649	NA	0.597387	0
AMN1	781.02	1265.27	894.003	892.739	1738.85	1501.74	1536.21	1289.18	-0.650668	0.000272901	0.0148521	958.257	1516.49
AMOT	279.305	311.836	279.16	264.858	468.208	514.296	387.723	337.782	-0.578438	0.00855404	0.0872754	283.79	427.002
AMOTL1	212.065	206.696	175.34	253.745	181.521	156.346	152.74	175.529	0.342638	0.16269	0.41148	211.962	166.534
AMPD1	0	5.97387	3.46066	0	1.44064	1.37145	4.40595	0	0.53773	0.630584	NA	2.35863	1.80451
AMPD2	3367.18	13664.6	15041.2	41469.8	11579.9	11758.9	14727.6	18775.6	-0.0278069	0.916729	0.963468	18385.7	14210.5
AMPD3	2503.4	4198.43	4533.46	5006.38	4640.3	3317.55	4250.27	3914.73	-0.0207877	0.890131	0.950735	4060.42	4030.71
AMPH	48.275	156.515	147.655	88.9035	135.42	148.117	132.178	53.1011	0.00833021	0.986155	0.993936	110.337	117.204
AMT	996.534	850.679	658.678	877.922	834.13	901.046	829.787	923.368	-0.0485374	0.742351	0.877338	845.953	872.083
AMY2A	5.17232	5.97387	0	0	2.88128	0	2.9373	2.95006	0.0471006	0.977701	NA	2.78655	2.19216
AMY2B	3699.93	2291.58	2423.61	3367.22	3212.63	2893.77	2771.34	2363	0.0709841	0.746194	0.879146	2945.59	2810.18
AMZ1	24.1375	29.8693	5.76776	35.191	36.016	37.0293	33.7789	33.9257	-0.561824	0.257987	0.519409	23.7414	35.1875
AMZ2	3013.74	2836.39	2267.88	3044.94	2630.61	2869.08	2681.75	2180.09	0.10636	0.340227	0.595927	2790.74	2590.38
AMZ2P1	860.329	727.617	635.607	1139.08	658.372	647.327	618.301	625.412	0.396875	0.151058	0.396195	840.657	637.353
ANAPC1	4065.44	3360.9	2745.45	2720.82	4079.89	3151.6	3305.93	3137.39	-0.103113	0.302774	0.561153	3223.15	3418.7
ANAPC10	431.027	256.876	228.403	151.877	282.365	246.862	233.515	210.929	0.101685	0.597093	0.788105	267.046	243.418
ANAPC11	124.136	157.71	167.265	166.694	93.6415	89.1446	129.241	174.053	0.35466	0.165088	0.414314	153.951	121.52
ANAPC13	1108.6	1850.7	1916.05	1991.07	1993.84	1656.72	1876.93	1764.14	-0.0984295	0.488394	0.716818	1716.61	1822.91
ANAPC15	232.754	179.216	156.883	292.641	125.336	131.66	149.802	233.055	0.418306	0.0102097	0.0968445	215.374	159.963
ANAPC16	8203.3	6486.43	5352.48	5726.87	7456.75	7442.89	6967.27	6330.83	-0.144669	0.202574	0.463744	6442.27	7049.43
ANAPC1P1	193.1	82.4394	57.6776	118.538	146.945	65.8298	127.772	82.6016	0.0554256	0.888911	0.950449	112.939	105.787
ANAPC2	305.167	344.095	531.788	431.552	265.078	322.292	327.509	477.91	0.202589	0.228812	0.491007	403.15	348.197
ANAPC4	4456.82	4608.24	4125.1	4156.24	4954.36	4438.03	4494.07	3793.78	-0.0158557	0.89533	0.95379	4336.6	4420.06
ANAPC5	7875.72	6625.02	7123.18	7004.86	6549.15	6840.82	6431.21	6487.18	0.119968	0.121925	0.353329	7157.19	6577.09
ANAPC7	2313.75	2385.96	2412.08	1922.54	2823.65	2265.64	2424.74	2274.5	-0.114211	0.278037	0.540124	2258.58	2447.13
ANG	55.1714	44.2066	23.071	31.4867	31.6941	19.2004	22.0297	16.2253	0.865568	0.0636139	0.252354	38.4839	22.2874
ANGEL1	1227.56	1360.85	1358.88	950.156	1792.16	1671.8	1702.16	1516.33	-0.456314	0.00241053	0.0469008	1224.36	1670.61
ANGEL2	5210.25	4240.25	3468.73	4022.88	4503.44	3715.27	3850.8	4311.51	0.0356453	0.687182	0.845479	4235.53	4095.25
ANGPT1	115.515	616.503	696.746	757.532	1155.39	551.325	597.74	1023.67	-0.751943	0.101635	0.31999	546.574	832.032
ANGPT2	44.8268	53.7648	19.6104	37.0431	28.8128	21.9433	39.6535	36.8757	0.24852	0.458369	0.695202	38.8113	31.8213
ANGPT4	6.89643	26.285	92.2842	61.1212	21.6096	42.5151	29.373	22.1254	0.517994	0.261052	0.5223	46.6467	28.9058
ANGPTL1	187.928	112.309	51.9098	166.694	108.048	97.3733	127.772	129.803	0.125968	0.786038	0.900325	129.71	115.749
ANGPTL2	3.44821	4.77909	4.61421	7.40863	4.32192	4.11436	10.2805	17.7004	-0.855873	0.201471	0.462676	5.06254	9.10429
ANGPTL3	15.517	14.3373	4.61421	12.9651	5.76256	12.3431	11.7492	8.85018	0.23593	0.676843	0.839178	11.8584	9.67626
ANGPTL4	20.6893	3.58432	9.22842	9.26078	14.4064	6.85727	7.34325	8.85018	0.102851	0.863153	0.936515	10.6907	9.36427
ANGPTL5	0	0	1.15355	0	4.32192	0	0	0	-1.35183	0.418704	NA	0.288388	1.08048
ANGPTL6	27.5857	23.8955	44.9885	42.5996	28.8128	13.7145	38.1849	29.5006	0.312041	0.295237	0.554873	34.7673	27.5532
ANGPTL7	6.89643	5.97387	5.76776	5.55647	7.2032	0	2.9373	5.90012	0.605687	0.411658	NA	6.04863	4.01015
ANK1	584.472	363.211	432.582	255.598	376.007	475.895	428.846	531.011	-0.205552	0.524992	0.741994	408.966	452.939
ANK2	15.517	10.753	3.46066	18.5216	5.76256	17.8289	10.2805	4.42509	0.311746	0.740907	0.876705	12.063	9.57428
ANK3	1906.86	1272.43	921.688	653.811	2026.98	1054.65	1216.04	705.064	-0.141801	0.635082	0.814038	1188.7	1250.68
ANKAR	505.163	445.651	352.987	337.092	531.596	533.496	552.212	469.059	-0.367591	0.00574148	0.0715654	410.223	521.591
ANKDD1A	1175.84	1280.8	966.677	1127.96	1237.51	881.845	1124.99	1047.27	0.0939597	0.701462	0.853857	1137.82	1072.9
ANKDD1B	62.0678	57.3491	51.9098	37.0431	76.3539	63.0869	70.4952	100.302	-0.596172	0.0787342	0.279489	52.0925	77.5595
ANKEF1	198.272	297.499	256.089	88.9035	450.92	334.635	333.383	345.157	-0.815584	0.00115113	0.031558	210.191	366.024
ANKFY1	5261.97	6126.8	7906.45	7930.93	6487.2	6282.63	7319.75	6352.95	0.0329287	0.688512	0.84643	6806.54	6610.63
ANKH	3917.17	3923.64	4133.18	3104.21	5405.28	4979.75	4194.46	4093.21	-0.305418	0.0168553	0.126855	3769.55	4668.17
ANKHD1	660.333	475.52	349.526	626.029	459.564	412.808	505.215	438.084	0.21094	0.308376	0.56636	527.852	453.918
ANKHD1-EIF4EBP3	68.9643	70.4916	43.835	83.347	76.3539	50.7438	49.9341	66.3763	0.115484	0.612332	0.798816	66.6595	60.852
ANKIB1	5648.17	5435.02	4798.78	4347.01	5356.3	4738.38	4927.32	4759.92	0.0274129	0.685154	0.84437	5057.25	4945.48
ANKK1	51.7232	21.5059	33.453	5.55647	24.4909	35.6578	19.0924	13.2753	0.193094	0.689688	0.847096	28.0597	23.1291
ANKLE1	131.032	135.009	166.112	146.32	112.37	115.202	129.241	106.202	0.312109	0.139155	0.378265	144.618	115.754
ANKLE2	5830.93	5024.02	4839.15	6243.62	4892.41	4966.04	4364.83	5038.7	0.185478	0.0069807	0.0789091	5484.43	4815.49
ANKMY1	379.304	413.392	482.185	355.614	530.155	567.782	405.347	458.734	-0.288322	0.102681	0.321458	407.623	490.505
ANKMY2	1208.6	1115.92	1227.38	974.234	1215.9	1186.31	1145.55	979.42	0.00732289	0.939371	0.974305	1131.53	1131.79
ANKRA2	3093.05	1959.43	2166.37	2615.24	2588.83	2441.19	2285.22	1983.91	0.0789905	0.461484	0.697211	2458.52	2324.79
ANKRD1	6.89643	0	3.46066	0	0	2.74291	0	0	1.65192	0.287666	NA	2.58927	0.685727
ANKRD10	8327.44	6696.71	5073.32	6671.47	7525.9	7503.23	7296.25	6376.55	-0.105407	0.376895	0.630149	6692.23	7175.48
ANKRD11	4322.34	5308.38	5791.99	8321.74	5478.75	5200.56	4959.63	6289.53	0.0855788	0.600167	0.790503	5936.11	5482.12
ANKRD12	16377.3	17108	16027.5	21209	20059.5	18195.1	17452	17831.6	-0.0544962	0.617558	0.801881	17680.4	18384.5
ANKRD13A	11755	19305.2	19236.6	41551.3	19856.3	19236	20169	18374.4	0.113618	0.243413	0.505769	22962	19408.9
ANKRD13B	37.9304	16.7268	21.9175	27.7823	25.9315	45.258	26.4357	28.0256	-0.302678	0.408835	0.657082	26.0893	31.4127
ANKRD13C	2805.12	1786.19	1786.85	1513.21	1874.27	1773.29	1700.7	1641.71	0.137513	0.133511	0.370205	1972.84	1747.49
ANKRD13D	886.191	2034.7	3331.46	3317.21	1395.98	1921.41	1998.83	3305.54	0.0543934	0.631159	0.811039	2392.39	2155.44
ANKRD16	101.722	164.879	152.269	79.6427	244.909	193.375	171.832	203.554	-0.704288	0.00411743	0.061599	124.628	203.417
ANKRD17	7274.01	8506.79	9372.61	8958.88	10019.6	9358.81	10044.1	8937.2	-0.167205	0.108046	0.330563	8528.07	9589.94
ANKRD18A	155.17	148.152	91.1306	201.885	57.6256	87.7731	95.4622	118.002	0.724758	0.167192	0.416808	149.084	89.7158
ANKRD18B	1.72411	3.58432	0	0	0	0	1.46865	2.95006	0.316027	0.839268	NA	1.32711	1.10468
ANKRD18DP	65.5161	64.5178	28.8388	46.3039	40.3379	23.3147	22.0297	41.3008	0.665076	0.235272	0.497214	51.2941	31.7458
ANKRD19P	172.411	236.565	220.328	194.476	267.959	189.261	193.862	157.828	0.0623065	0.803282	0.90976	205.945	202.227
ANKRD2	0	7.16864	6.92131	9.26078	8.64383	10.9716	5.8746	8.85018	-0.768851	0.272677	NA	5.83768	8.58506
ANKRD20A11P	0	5.97387	32.2995	35.191	30.2534	28.8006	24.967	0	-0.372172	0.747312	0.879657	18.3661	21.0053
ANKRD20A12P	3.44821	13.1425	14.9962	16.6694	51.863	17.8289	27.9043	0	-0.655965	0.540021	0.751924	12.0641	24.3991
ANKRD20A4	36.2062	45.4014	20.7639	50.0082	46.1005	20.5718	13.2178	22.1254	0.61647	0.723933	0.867565	38.0949	25.5039
ANKRD20A5P	237.927	57.3491	297.616	225.963	285.247	374.407	251.139	334.832	-0.597212	0.0434048	0.208093	204.714	311.406
ANKRD20A8P	3.44821	2.38955	1.15355	7.40863	0	0	0	0	3.76115	0.0109405	NA	3.59998	0
ANKRD20A9P	5.17232	0	2.3071	5.55647	4.32192	2.74291	1.46865	2.95006	0.0947532	0.927352	NA	3.25897	2.87088
ANKRD22	29.3098	372.769	199.565	372.283	244.909	292.12	333.383	283.206	-0.456372	0.349283	0.603987	243.482	288.404
ANKRD23	174.135	149.347	137.273	142.616	108.048	156.346	118.961	150.453	0.156417	0.292085	0.5523	150.843	133.452
ANKRD24	39.6545	22.7007	49.6027	27.7823	30.2534	34.2864	19.0924	33.9257	0.204544	0.581326	0.778344	34.9351	29.3895
ANKRD26	1548.25	1041.84	720.97	948.304	1342.68	1105.39	1008.96	1019.25	-0.106401	0.492847	0.720507	1064.84	1119.07
ANKRD26P1	0	3.58432	1.15355	1.85216	2.88128	0	1.46865	1.47503	0.201706	0.875761	NA	1.64751	1.45624
ANKRD26P3	1.72411	2.38955	4.61421	11.1129	0	0	0	0	4.14767	0.0390699	NA	4.9602	0
ANKRD27	1531.01	1567.54	2001.41	1578.04	1555.89	1644.37	1596.42	1584.18	0.0668203	0.451582	0.690482	1669.5	1595.22
ANKRD28	5079.22	3068.18	3143.43	7769.8	3616	3531.5	3225.15	3175.74	0.506088	0.00173568	0.0389638	4765.16	3387.1
ANKRD29	43.1027	11.9477	6.92131	5.55647	4.32192	15.086	5.8746	7.37515	0.920696	0.106514	0.327793	16.882	8.16442
ANKRD30B	0	0	0	0	0	1.37145	0	2.95006	-1.98812	0.277924	NA	0	1.08038
ANKRD30BL	0	0	3.46066	0	5.76256	0	1.46865	0	-0.610844	0.702701	NA	0.865164	1.8078
ANKRD31	108.619	58.5439	49.6027	46.3039	83.5571	63.0869	80.7757	75.2265	-0.298532	0.384479	0.636409	65.7673	75.6615
ANKRD32	1170.67	1155.35	1128.17	1422.46	1253.36	1032.71	1105.89	890.918	0.19289	0.226768	0.488665	1219.16	1070.72
ANKRD33B	789.641	843.51	2460.53	1194.64	900.399	1060.13	894.407	842.242	0.479444	0.0718972	0.26689	1322.08	924.296
ANKRD34A	125.86	90.8028	137.273	96.3121	119.573	160.46	88.119	132.753	-0.162603	0.5019	0.727131	112.562	125.226
ANKRD34B	36.2062	76.4655	145.348	579.725	208.893	212.575	116.023	218.304	-0.520598	0.50823	0.731738	209.436	188.949
ANKRD35	18.9652	10.753	10.382	16.6694	2.88128	8.22873	16.1551	4.42509	0.851224	0.172764	0.424606	14.1924	7.92256
ANKRD36	3394.77	1890.13	1733.79	3172.74	3002.29	2966.46	2620.07	2110.77	-0.0566399	0.784154	0.899566	2547.86	2674.9
ANKRD36B	1143.08	1093.22	914.767	1066.84	1306.66	839.33	743.137	1023.67	0.12236	0.638361	0.815787	1054.48	978.199
ANKRD36BP1	3006.84	2082.49	1551.53	2539.31	1769.1	1681.4	1856.37	1534.03	0.419314	0.0655804	0.254803	2295.04	1710.23
ANKRD36BP2	520.68	228.202	350.68	225.963	3577.11	3099.49	2764	384.983	-2.93572	2.25829e-08	5.39506e-05	331.381	2456.39
ANKRD36C	829.295	559.154	491.413	872.366	884.552	724.128	653.549	712.439	-0.0882466	0.685271	0.84437	688.057	743.667
ANKRD37	44.8268	26.285	20.7639	37.0431	28.8128	21.9433	20.5611	17.7004	0.493068	0.181712	0.436103	32.2297	22.2544
ANKRD39	53.4473	62.1282	44.9885	53.7125	34.5753	35.6578	39.6535	75.2265	0.234233	0.38278	0.63498	53.5692	46.2783
ANKRD40	3305.11	2697.8	2482.44	1726.21	2521.12	2427.48	2496.7	2379.22	0.0308783	0.723045	0.867136	2552.89	2456.13
ANKRD42	763.779	1601	982.826	1339.11	1238.95	1238.42	1404.03	1475.03	-0.204364	0.245363	0.508028	1171.68	1339.11
ANKRD44	21515.1	23985.1	26305.6	31634.8	28269.7	25956.2	28321.4	24661	-0.0521694	0.537873	0.751303	25860.2	26802.1
ANKRD44-IT1	424.13	240.149	139.58	359.318	273.721	267.434	255.545	266.98	0.104788	0.653627	0.825263	290.794	265.92
ANKRD45	0	2.38955	0	1.85216	0	2.74291	0	0	0.59984	0.698798	NA	1.06043	0.685727
ANKRD46	503.439	669.073	667.907	325.98	792.351	666.527	688.796	604.762	-0.335407	0.0137791	0.114243	541.6	688.109
ANKRD49	6436.09	3800.57	3092.67	5393.48	4079.89	4086.94	3742.12	3489.92	0.269467	0.0503709	0.224554	4680.7	3849.72
ANKRD50	1158.6	1382.35	2131.76	1478.02	1128.02	1253.51	1411.37	1358.5	0.279692	0.252982	0.514367	1537.68	1287.85
ANKRD52	5284.39	5423.08	5323.64	5769.47	5383.67	5528.33	5306.23	5454.66	0.010494	0.918295	0.964266	5450.14	5418.22
ANKRD53	18.9652	13.1425	9.22842	9.26078	27.3721	13.7145	24.967	13.2753	-0.676926	0.109997	0.333263	12.6492	19.8322
ANKRD54	260.34	362.016	291.849	375.988	226.18	360.693	248.202	348.107	0.129055	0.461136	0.696952	322.548	295.795
ANKRD55	698.263	352.458	517.945	135.207	1306.66	1075.22	652.08	640.163	-1.22524	0.00317025	0.0527683	425.968	918.531
ANKRD6	346.545	401.444	505.256	574.168	573.374	453.952	439.126	398.258	-0.0514341	0.784208	0.899566	456.853	466.177
ANKRD61	268.961	289.135	168.419	250.041	339.991	207.09	261.42	224.204	-0.078039	0.759961	0.886844	244.139	258.176
ANKRD62	0	3.58432	5.76776	12.9651	0	0	0	0	3.93737	0.00190031	NA	5.57929	0
ANKRD62P1-PARP4P3	5.17232	7.16864	10.382	7.40863	0	5.48582	2.9373	4.42509	1.24972	0.127802	0.361753	7.53289	3.21205
ANKRD65	1.72411	0	0	3.70431	1.44064	1.37145	1.46865	2.95006	-0.657174	0.629503	NA	1.3571	1.8077
ANKRD7	0	4.77909	2.3071	3.70431	4.32192	2.74291	4.40595	2.95006	-0.32898	0.742225	NA	2.69763	3.60521
ANKRD9	39.6545	27.4798	40.3743	51.8604	14.4064	58.9726	35.2476	57.5261	-0.0291194	0.947701	0.977512	39.8422	41.5382
ANKS1A	789.641	1144.59	1613.82	1968.84	958.025	987.447	1105.89	1225.75	0.307657	0.00199491	0.0422824	1379.22	1069.28
ANKS1B	0	4.77909	8.07487	0	8.64383	1.37145	1.46865	2.95006	0.0137352	0.987901	NA	3.21349	3.6085
ANKS3	167.238	156.515	211.1	122.242	145.505	124.802	129.241	188.804	0.146655	0.370585	0.623799	164.274	147.088
ANKS6	827.571	526.895	560.626	472.3	710.235	725.5	663.829	623.937	-0.23543	0.0643957	0.25347	596.848	680.875
ANKUB1	0	39.4275	153.422	170.398	105.167	139.888	138.053	157.828	-0.960386	0.0643408	0.253451	90.8121	135.234
ANKZF1	3949.93	4501.91	5358.25	5565.73	5474.43	4871.41	5060.97	5074.1	-0.0813168	0.460896	0.69676	4843.95	5120.23
ANLN	134.48	107.53	99.2055	105.573	57.6256	34.2864	60.2146	47.2009	1.17287	0.0155783	0.122281	111.697	49.8319
ANO10	786.193	1156.54	921.688	1687.31	917.687	807.787	1038.34	1073.82	0.21093	0.0797667	0.281244	1137.93	959.408
ANO2	12.0687	8.36341	5.76776	5.55647	4.32192	12.3431	8.8119	10.3252	-0.198547	0.808656	0.912091	7.9391	8.95053
ANO5	194.824	81.2446	207.639	133.355	56.1849	124.802	95.4622	147.503	0.594107	0.290077	0.550619	154.266	105.988
ANO6	8218.82	6959.56	7810.7	6914.1	6073.73	8212.27	6467.93	7797.01	0.0690618	0.712224	0.860401	7475.79	7137.74
ANO7	0	15.5321	19.6104	1.85216	11.5251	8.22873	4.40595	16.2253	-0.0330552	0.953875	0.979842	9.24865	10.0963
ANO8	225.858	308.252	412.972	238.928	269.4	342.864	333.383	377.608	-0.163209	0.280374	0.542138	296.502	330.814
ANO9	949.983	788.551	690.978	638.994	844.215	735.1	781.321	1070.87	-0.180649	0.246719	0.50849	767.126	857.877
ANOS1	0	3.58432	8.07487	18.5216	5.76256	12.3431	8.8119	1.47503	-0.478961	0.590158	0.784348	7.54519	7.09814
ANP32A	15853.2	30071.3	23264.8	37584	25813.4	24015.5	28929.5	26701	-0.0276113	0.815482	0.915255	26693.3	26364.8
ANP32A-IT1	527.577	721.643	869.778	1624.34	802.436	670.641	892.939	826.016	0.137072	0.622727	0.805296	935.835	798.008
ANP32AP1	6.89643	5.97387	4.61421	22.2259	2.88128	8.22873	7.34325	1.47503	0.800609	0.178856	NA	9.92759	4.98207
ANP32B	12891.1	7820.99	6312.24	6460.32	8100.71	8415.25	7644.32	6525.53	0.0891712	0.474941	0.708144	8371.17	7671.45
ANP32C	0	4.77909	2.3071	5.55647	1.44064	2.74291	4.40595	2.95006	0.0193739	0.982306	NA	3.16067	2.88489
ANP32D	0	1.19477	1.15355	5.55647	0	0	0	0	2.89127	0.0962787	NA	1.9762	0
ANP32E	8260.2	7280.95	5644.33	5443.49	7159.98	7488.14	6511.99	5109.5	0.0153941	0.893132	0.952359	6657.24	6567.4
ANPEP	6505.06	16804.5	17190.2	24174.3	16489.6	16471.2	20395.1	22834.9	-0.319318	0.239949	0.502106	16168.5	19047.7
ANTXR1	1.72411	2.38955	4.61421	12.9651	7.2032	10.9716	7.34325	8.85018	-0.788296	0.350526	NA	5.42324	8.59206
ANTXR2	4346.47	10083.9	10531.9	13179.9	11712.4	11029.2	12225	11143.8	-0.344609	0.0144989	0.117821	9535.56	11527.6
ANTXRL	1.72411	2.38955	9.22842	14.8173	4.32192	1.37145	13.2178	4.42509	0.232249	0.79695	NA	7.03983	5.83408
ANTXRLP1	262.064	234.176	252.628	144.468	520.071	301.72	304.01	376.133	-0.778516	0.00998713	0.0957105	223.334	375.483
ANXA1	31071.9	41494.5	33074.6	49132.2	19156.2	24927.6	20584.6	23842.4	0.786604	0.000259626	0.0145208	38693.3	22127.7
ANXA10	15.517	4.77909	3.46066	3.70431	8.64383	15.086	4.40595	5.90012	-0.440113	0.458683	0.695218	6.86526	8.50898
ANXA11	11032.6	14650.3	14583.2	24498.5	13835.9	14263.1	14389.8	15931.8	0.0993504	0.347719	0.602467	16191.1	14605.2
ANXA2	33564.9	23716.3	19046.3	23189	11134.7	15435.7	14592.5	14332.9	0.871078	9.93769e-05	0.0093364	24879.1	13873.9
ANXA2P1	1.72411	0	2.3071	5.55647	0	1.37145	1.46865	0	1.70577	0.225413	NA	2.39692	0.710026
ANXA2P2	24.1375	25.0902	18.4568	25.9302	8.64383	27.4291	19.0924	14.7503	0.407984	0.297626	0.556859	23.4037	17.4789
ANXA2R	1124.12	707.306	742.888	501.934	992.6	1146.54	890.001	887.968	-0.404056	0.013148	0.111611	769.061	979.276
ANXA3	303.443	4029.97	1490.39	6925.21	2865.43	3103.6	4714.36	1743.48	-0.488688	0.243971	0.506509	3187.25	3106.72
ANXA4	2112.03	2145.81	1973.73	2002.18	1025.74	1604.6	1514.18	1411.6	0.579525	0.00267216	0.049407	2058.44	1389.03
ANXA5	17556.6	14650.3	12031.5	13722.6	8534.35	10661.7	11474.6	13527.5	0.455255	0.0152611	0.121068	14490.3	11049.5
ANXA6	15127.3	19780.7	17681.6	16034.1	21935.2	21992.6	19158.5	14204.5	-0.17381	0.394618	0.64439	17155.9	19322.7
ANXA7	10394.6	7604.73	7326.21	11188.9	6704.73	6929.96	7147.92	6720.23	0.418255	0.000431213	0.0185761	9128.61	6875.71
ANXA8	3.44821	0	10.382	11.1129	0	0	0	7.37515	1.86801	0.316232	NA	6.23578	1.84379
ANXA8L1	1.72411	0	14.9962	33.3388	8.64383	2.74291	0	8.85018	1.2158	0.416523	NA	12.5148	5.05923
ANXA9	817.227	3586.71	4699.57	4141.42	5039.36	3676.87	3997.66	4402.96	-0.434393	0.0571991	0.239315	3311.23	4279.21
AOAH	15815.2	19106.8	22691.5	19364.3	12663.2	15710	18886.8	15182.5	0.313619	0.106195	0.327236	19244.5	15610.6
AOAH-IT1	31.0339	94.3871	116.509	129.651	79.2351	93.2589	102.805	72.2764	-0.0231501	0.941035	0.974846	92.8952	86.894
AOC1	0	33.4537	62.2918	1.85216	33.1347	53.4867	67.5579	79.6516	-1.32123	0.255572	0.516886	24.3994	58.4577
AOC2	84.4812	1173.27	1764.93	2457.81	1601.99	866.759	1700.7	2380.7	-0.569519	0.0842093	0.289234	1370.12	1637.54
AOC3	55.1714	781.382	1268.91	1652.12	1076.16	563.668	1260.1	1672.68	-0.600302	0.111317	0.335474	939.396	1143.15
AOC4P	3.44821	32.2589	18.4568	44.4518	40.3379	13.7145	19.0924	41.3008	-0.456499	0.365974	0.61956	24.6539	28.6114
AOX1	1.72411	3.58432	1.15355	1.85216	0	2.74291	11.7492	2.95006	-1.04358	0.273583	NA	2.07853	4.36054
AOX2P	8.62053	13.1425	3.46066	1.85216	23.0502	23.3147	42.5908	11.8002	-1.9279	0.245869	0.508209	6.76896	25.189
AP1AR	1110.32	1299.91	1357.73	666.776	1594.79	1401.63	1396.69	1401.28	-0.385795	0.0429529	0.207273	1108.69	1448.59
AP1B1	2103.41	2819.67	2942.71	2687.48	1570.3	2216.27	2167.73	2995.78	0.254993	0.0497561	0.223135	2638.32	2237.52
AP1G1	18442.8	10737.4	12299.2	24544.8	10878.3	10416.2	10678.5	9773.54	0.655374	0.00688209	0.0787649	16506	10436.6
AP1G2	4698.19	4550.89	5546.28	6013.95	4258.53	4882.38	4539.59	5230.45	0.136993	0.0540454	0.23228	5202.33	4727.74
AP1M1	863.778	1498.25	1879.14	1952.17	1027.18	1171.22	1458.37	1678.58	0.181472	0.196304	0.456133	1548.33	1333.84
AP1M2	8.62053	62.1282	117.662	103.721	74.9132	75.43	52.8714	98.827	-0.172824	0.697932	0.851749	73.033	75.5104
AP1S1	368.959	351.263	291.849	285.232	239.146	226.29	157.145	157.828	0.729249	0.000317288	0.0158184	324.326	195.102
AP1S2	11499.8	13061.3	11143.3	9310.79	8416.21	8985.77	10794.6	11371	0.213648	0.355359	0.609316	11253.8	9891.89
AP1S3	527.577	550.791	237.632	425.996	458.123	462.18	519.902	495.61	-0.175286	0.518169	0.738245	435.499	483.954
AP2A1	855.157	1648.79	1949.5	2231.85	973.872	1190.42	1481.87	1870.34	0.234	0.0464555	0.21544	1671.32	1379.12
AP2A2	1099.98	1238.98	1501.92	1220.57	1230.31	1253.51	1439.28	1444.05	-0.0948054	0.341805	0.596773	1265.36	1341.79
AP2B1	10491.2	13168.8	12408.8	10766.6	13755.2	14490.8	13633.5	11869.6	-0.194235	0.134264	0.371243	11708.8	13437.3
AP2M1	9442.93	9076.69	9750.98	10735.1	7659.88	8227.36	8202.41	9151.08	0.236569	0.00533058	0.0694262	9751.43	8310.18
AP2S1	1099.98	899.664	805.179	789.019	566.171	613.04	826.85	616.562	0.476228	0.00286764	0.0507463	898.461	655.656
AP3B1	4456.82	5240.28	4864.53	6176.94	5075.37	4617.69	5196.08	5078.53	0.053447	0.590115	0.784348	5184.64	4991.92
AP3B2	46.5509	35.8432	14.9962	109.277	60.5068	45.258	32.3103	41.3008	0.241122	0.777008	0.895329	51.6669	44.844
AP3D1	1608.59	2399.11	2587.42	2218.88	1924.69	2221.76	2282.28	2510.5	-0.0321024	0.795807	0.905901	2203.5	2234.81
AP3M1	5360.25	4536.56	4864.53	4169.2	5128.68	4469.57	4862.7	4605.04	-0.00689785	0.947261	0.977473	4732.63	4766.5
AP3M2	6722.29	1829.2	1525	2546.71	2211.38	2239.59	1691.88	1497.15	0.667798	0.071095	0.265384	3155.8	1910
AP3S1	3305.11	2546.06	2147.91	3307.95	2287.73	2236.84	2132.48	1998.66	0.403564	0.000270324	0.0148521	2826.76	2163.93
AP3S2	1.72411	4.77909	10.382	9.26078	7.2032	15.086	13.2178	5.90012	-0.67927	0.204392	0.466374	6.53649	10.3518
AP4B1	2153.41	2057.4	2127.15	2233.7	2110.54	2133.98	1985.61	1826.09	0.100744	0.512574	0.734343	2142.92	2014.06
AP4B1-AS1	279.305	284.356	349.526	394.509	314.059	271.548	292.261	209.454	0.274997	0.176321	0.429129	326.924	271.831
AP4E1	1805.14	2529.34	2175.6	1687.31	2354	2330.1	2321.93	2292.2	-0.17432	0.291802	0.55206	2049.35	2324.56
AP4M1	175.859	238.955	272.238	229.667	158.47	196.118	151.271	205.029	0.367018	0.032724	0.180195	229.18	177.722
AP4S1	1196.53	1000.03	1015.13	789.019	1181.32	981.962	1057.43	927.794	-0.0614387	0.559162	0.764646	1000.18	1037.13
AP5B1	7872.27	14366	13555.4	24800.4	14053.4	15727.8	17288.9	14877.1	-0.131485	0.365812	0.619491	15148.5	15486.8
AP5M1	3775.79	2985.74	3481.42	2678.22	3418.64	3069.32	3236.9	3006.11	0.0211538	0.807377	0.911424	3230.29	3182.74
AP5S1	127.584	185.19	211.1	205.589	158.47	139.888	155.677	224.204	0.111295	0.458472	0.695211	182.366	169.56
AP5Z1	263.788	400.249	680.596	620.472	315.5	305.834	472.905	575.261	0.186284	0.144632	0.386604	491.276	417.375
APAF1	4739.57	14598.9	15844	18004.8	18167.9	15542.7	16804.3	22517.8	-0.543058	0.010114	0.09639	13296.8	18258.2
APBA1	106.895	50.1805	92.2842	98.1643	79.2351	93.2589	116.023	160.778	-0.359786	0.315552	0.573679	86.8809	112.324
APBA2	667.229	767.045	761.344	524.16	821.164	792.701	646.206	795.041	-0.195867	0.402591	0.652187	679.945	763.778
APBA3	55.1714	97.9714	151.115	105.573	53.3036	105.602	89.5876	215.354	-0.13508	0.607154	0.795324	102.458	115.962
APBB1	1515.49	941.482	1176.62	733.454	1606.31	1607.35	1286.54	1570.91	-0.539847	0.014956	0.119784	1091.76	1517.78
APBB1IP	5691.28	16674.3	15464.5	15450.7	20333.2	16288.8	22335.2	18103	-0.582462	0.00098567	0.0287293	13320.2	19265.1
APBB2	160.342	213.864	91.1306	166.694	122.454	130.288	249.67	119.477	0.0210618	0.968622	0.986016	158.008	155.473
APBB3	1436.18	1988.1	2504.36	2028.11	1714.36	1695.12	1872.53	2132.89	0.0882495	0.437837	0.679922	1989.19	1853.72
APC	3820.62	5806.6	7292.76	10375.8	7629.62	6031.66	7086.23	7388.42	-0.0973762	0.388124	0.638901	6823.94	7033.98
APC2	8.62053	29.8693	71.5202	59.269	14.4064	45.258	35.2476	78.1766	-0.0770054	0.819485	0.917025	42.3198	43.2721
APCDD1	41.3786	27.4798	29.9924	42.5996	23.0502	23.3147	24.967	28.0256	0.548087	0.282112	0.543833	35.3626	24.8394
APCDD1L	0	0	3.46066	5.55647	1.44064	1.37145	4.40595	8.85018	-0.922001	0.39093	NA	2.25428	4.01705
APCDD1L-AS1	0	7.16864	4.61421	7.40863	1.44064	13.7145	10.2805	2.95006	-0.629015	0.4958	NA	4.79787	7.09645
APEH	2001.69	2835.2	3506.8	2509.67	2302.14	2618.11	2531.95	2792.23	0.0709769	0.64979	0.822841	2713.34	2561.11
APEX1	6034.37	4528.19	5415.93	3646.9	5082.57	4992.1	5038.94	4914.8	-0.0580267	0.544671	0.754873	4906.35	5007.1
APEX2	468.957	744.344	1056.65	566.76	692.947	707.671	672.641	901.243	-0.0755886	0.684876	0.844218	709.179	743.626
APH1A	8199.85	6212.82	6058.46	7973.53	5144.52	5703.88	6066.99	5712.79	0.341148	0.000198115	0.0125205	7111.17	5657.05
APH1B	2181	2316.67	2682.01	2913.44	2930.26	2840.28	2492.3	2160.92	-0.0442666	0.718631	0.864269	2523.28	2605.94
API5	7249.87	6427.88	7032.05	4956.37	7249.3	6825.73	6993.71	6168.57	-0.0920468	0.268357	0.529652	6416.54	6809.33
APIP	1351.7	707.306	575.623	689.002	649.728	636.355	600.678	500.035	0.433998	0.0482404	0.219799	830.908	596.699
APITD1	3.44821	8.36341	3.46066	1.85216	2.88128	6.85727	8.8119	0	-0.0689593	0.922825	NA	4.28111	4.63761
APLF	382.752	235.37	223.789	227.815	288.128	266.062	232.047	244.855	0.0168008	0.906906	0.959017	267.432	257.773
APLN	3.44821	2.38955	1.15355	1.85216	0	2.74291	2.9373	2.95006	0.0362459	0.973102	NA	2.21087	2.15757
APLNR	0	0	2.3071	1.85216	1.44064	0	1.46865	0	0.668615	0.680945	NA	1.03982	0.727322
APLP1	13.7929	5.97387	10.382	22.2259	4.32192	10.9716	10.2805	7.37515	0.633351	0.277599	0.53955	13.0936	8.23731
APLP2	36004.5	38932.9	38071.8	59491.3	29376.1	29291.5	34978.8	39834.6	0.392113	0.011419	0.102833	43125.1	33370.3
APMAP	4567.16	14755.5	10191.6	20399.6	9815.07	9303.95	10608.1	9329.56	0.213132	0.220128	0.481916	12478.5	9764.16
APOA1	0	0	0	0	0	0	1.46865	7.37515	-3.00577	0.0569676	NA	0	2.21095
APOA1-AS	17.2411	23.8955	40.3743	29.6345	24.4909	27.4291	29.373	33.9257	-0.0149767	0.963226	0.984056	27.7863	28.8047
APOA1BP	803.434	587.829	595.233	524.16	459.564	530.753	597.74	498.56	0.243362	0.0896123	0.299597	627.664	521.654
APOA2	408.613	157.71	147.655	1066.84	102.285	41.1436	108.68	87.0267	2.28152	3.8809e-07	0.000295002	445.205	84.7839
APOBEC2	127.584	114.698	98.0519	153.729	148.386	104.231	121.898	107.677	0.0246395	0.883631	0.947572	123.516	120.548
APOBEC3A	415.51	1445.68	1090.11	2433.73	1168.36	1294.65	1625.79	1634.33	-0.296017	0.635251	0.814046	1346.26	1430.78
APOBEC3B	70.6884	143.373	121.123	244.485	60.5068	116.574	163.02	115.052	0.267658	0.724176	0.867686	144.917	113.788
APOBEC3B-AS1	1.72411	0	1.15355	3.70431	1.44064	0	2.9373	7.37515	-0.984109	0.414362	NA	1.64549	2.93827
APOBEC3C	1510.32	2881.79	3005	1779.92	1907.41	2612.62	2383.62	2175.67	0.0116082	0.968411	0.986016	2294.26	2269.83
APOBEC3D	925.845	1253.32	1272.37	883.479	1204.37	1523.69	1119.11	1152	-0.203933	0.291243	0.551893	1083.75	1249.79
APOBEC3F	924.121	1450.46	1295.44	896.444	1371.49	1586.77	1512.71	1447	-0.373625	0.107243	0.329287	1141.61	1479.49
APOBEC3G	2460.3	3604.63	3169.96	3246.83	2790.52	4354.37	2841.84	2755.35	-0.0324113	0.913558	0.962195	3120.43	3185.52
APOBEC3H	174.135	268.824	132.658	316.719	116.692	260.576	79.3071	118.002	0.617365	0.146029	0.389171	223.084	143.644
APOBEC4	3.44821	0	3.46066	0	0	0	1.46865	2.95006	0.661108	0.621521	NA	1.72722	1.10468
APOBR	4251.65	18425.8	27098.1	35696.6	13491.6	17904.3	19303.9	27954.8	-0.134703	0.385653	0.636531	21368	19663.7
APOC1	5.17232	2.38955	4.61421	5.55647	0	0	1.46865	1.47503	2.62014	0.0468391	NA	4.43314	0.73592
APOD	0	2.38955	3.46066	0	5.76256	2.74291	1.46865	1.47503	-0.73009	0.613346	NA	1.46255	2.86229
APOE	15.517	8.36341	6.92131	7.40863	14.4064	5.48582	11.7492	8.85018	-0.16428	0.753823	0.88359	9.55258	10.1229
APOF	15.517	7.16864	1.15355	5.55647	0	5.48582	2.9373	0	1.62947	0.0551032	NA	7.34891	2.10578
APOL1	1593.07	4375.26	5027.18	4297	4176.41	5824.57	5209.3	3795.25	-0.366554	0.157767	0.405539	3823.13	4751.38
APOL2	2862.02	8211.68	9836.34	8719.95	10519.5	12344.5	12392.5	10968.3	-0.715544	0.000715211	0.0241856	7407.5	11556.2
APOL3	6794.71	6105.29	7586.91	3215.34	6465.59	6743.44	6265.26	5712.79	-0.11537	0.406243	0.655338	5925.56	6296.77
APOL4	46.5509	44.2066	73.8273	40.7474	20.1689	34.2864	39.6535	25.0755	0.825816	0.125624	0.358986	51.3331	29.7961
APOL6	22909.9	20379.3	22316.6	25746.8	20521.9	28888.3	22442.4	19884.9	-0.00156208	0.995112	0.997677	22838.2	22934.4
APOLD1	139.653	151.736	121.123	137.06	169.995	167.317	173.301	115.052	-0.179545	0.528891	0.744429	137.393	156.416
APOM	174.135	162.489	152.269	296.345	191.605	194.747	210.017	179.954	-0.00986619	0.958726	0.981995	196.309	194.081
APOO	217.237	127.841	124.584	124.094	136.861	115.202	136.584	116.527	0.211058	0.24871	0.510204	148.439	126.294
APOOL	1372.39	1168.49	1222.77	751.975	1300.9	1097.16	1207.23	908.618	-0.0050285	0.965488	0.984804	1128.9	1128.48
APOPT1	422.406	388.301	373.751	318.571	412.023	359.321	368.631	364.332	-0.00163946	0.99021	0.995807	375.757	376.077
APP	9660.17	7824.57	7787.63	8781.07	7013.03	8620.96	8488.79	8251.31	0.0804143	0.656692	0.826696	8513.36	8093.53
APPBP2	3294.77	3899.74	4105.49	3356.11	4788.68	4021.11	4129.84	4162.53	-0.209172	0.0344472	0.184268	3664.03	4275.54
APPL1	5384.39	4425.44	4126.26	3372.78	4383.86	4225.45	4062.28	4103.53	0.0289165	0.765546	0.889599	4327.21	4193.78
APPL2	3701.66	4904.55	3971.68	6063.96	5792.81	4414.71	5315.04	5146.38	-0.157049	0.110481	0.334162	4660.46	5167.24
APRT	577.576	388.301	419.893	409.327	321.263	342.864	346.601	371.707	0.359942	0.0330905	0.181077	448.774	345.609
APTR	115.515	181.606	183.415	381.544	278.043	222.176	230.578	265.505	-0.290442	0.0968055	0.311557	215.52	249.076
APTX	1724.11	1264.07	1166.24	1240.94	1155.39	1065.62	1221.92	1122.5	0.233611	0.0132409	0.112011	1348.84	1141.36
AQP1	27.5857	28.6746	32.2995	16.6694	11.5251	23.3147	19.0924	28.0256	0.356083	0.504065	0.728871	26.3073	20.4895
AQP10	255.168	70.4916	236.478	111.129	113.81	308.577	148.334	163.728	-0.178314	0.790323	0.903141	168.317	183.612
AQP11	206.893	170.853	143.04	70.3819	220.418	196.118	195.33	212.404	-0.534923	0.00494484	0.0671312	147.792	206.068
AQP3	1615.49	1555.6	1537.69	885.331	1852.66	1610.09	1644.89	1379.15	-0.262541	0.231317	0.493407	1398.52	1621.7
AQP7	24.1375	5.97387	11.5355	14.8173	10.0845	20.5718	17.6238	10.3252	-0.129865	0.807401	0.911424	14.116	14.6513
AQP7P1	0	1.19477	10.382	7.40863	7.2032	8.22873	4.40595	0	-0.0278998	0.976742	NA	4.74634	4.95947
AQP7P3	0	0	2.3071	0	0	5.48582	2.9373	0	-1.55162	0.328904	NA	0.576776	2.10578
AQP8	31.0339	1.19477	0	3.70431	4.32192	4.11436	0	0	1.84835	0.0870629	NA	8.98325	2.10907
AQP9	10496.4	83488.4	65759.4	200526	95172.9	85438.9	108636	85660.9	-0.565443	0.0335793	0.182025	90067.4	93727.2
AQR	5217.15	4707.41	5231.36	4884.14	5209.35	4517.57	4787.8	4504.74	0.0805315	0.364068	0.617601	5010.01	4754.86
AR	18.9652	14.3373	33.453	42.5996	34.5753	63.0869	69.0265	47.2009	-0.928979	0.0694129	0.262267	27.3388	53.4724
ARAF	4311.99	3804.16	4072.04	7623.48	3153.56	2970.57	3468.95	4127.13	0.51578	0.00363908	0.0574116	4952.92	3430.05
ARAP1	5311.97	13294.2	17321.7	23598.3	11032.4	11459.9	14442.7	17642.8	-0.0233293	0.792133	0.90408	14881.6	13644.5
ARAP2	10505	10523.6	8371.33	10675.8	8207.32	9283.38	7545.92	7503.47	0.302603	0.04715	0.216697	10018.9	8135.02
ARAP3	999.982	5473.26	7269.69	10186.9	6072.29	5740.91	7487.17	8909.18	-0.527092	0.0125679	0.109085	5982.45	7052.39
ARC	0	1.19477	1.15355	0	0	2.74291	0	1.47503	-0.601765	0.709872	NA	0.587081	1.05448
ARCN1	7853.31	7064.7	8673.56	5523.13	8815.27	7608.83	8770.77	7798.48	-0.17285	0.229446	0.491423	7278.67	8248.34
AREG	70.6884	27.4798	14.9962	342.649	31.6941	30.172	48.4654	33.9257	1.47184	0.0584903	0.241871	113.953	36.0643
AREL1	4999.91	7767.22	7904.14	11927.9	8406.13	6609.04	8923.51	7105.22	0.0184466	0.855284	0.933692	8149.79	7760.97
ARF1	11251.5	12852.2	12895.6	21084.9	10104.6	11730.1	11731.6	15213.5	0.238851	0.0232206	0.149296	14521.1	12194.9
ARF3	11673.9	16069.7	16133.6	20833.1	14041.9	14703.4	16401.9	14409.6	0.100948	0.275567	0.537517	16177.6	14889.2
ARF4	6970.56	7791.12	5834.67	12190.9	8440.7	8415.25	9456.63	8969.65	-0.124556	0.364021	0.617583	8196.81	8820.56
ARF5	2005.14	2364.46	2280.57	2765.27	1639.45	2022.9	2067.86	1876.24	0.308072	0.00247326	0.0475407	2353.86	1901.61
ARF6	17827.3	12491.4	10543.5	13711.5	11235.5	12916.4	10305.5	10351.8	0.289238	0.0148899	0.119631	13643.4	11202.3
ARFGAP1	893.087	1137.42	1663.42	1544.7	880.23	944.932	1053.02	1326.05	0.295068	0.00714253	0.0797892	1309.66	1051.06
ARFGAP2	6782.64	5461.31	6472.58	7058.57	5399.52	5616.11	5837.88	6146.45	0.163109	0.109906	0.333143	6443.77	5749.99
ARFGAP3	4637.85	4586.74	4404.26	8505.1	4026.59	3779.73	4452.94	4019.46	0.415105	0.00519811	0.0687635	5533.49	4069.68
ARFGEF1	6580.92	8226.02	8640.11	8475.47	9780.5	7767.92	8723.78	8096.44	-0.100744	0.16021	0.408166	7980.63	8592.16
ARFGEF2	8605.02	5337.05	5299.42	5376.81	5880.69	5110.04	5504.5	4886.77	0.180481	0.089039	0.298432	6154.57	5345.5
ARFGEF3	0	2.38955	18.4568	20.3737	8.64383	2.74291	4.40595	7.37515	0.783504	0.305518	0.563492	10.305	5.79196
ARFIP1	987.913	2939.14	3344.15	3439.45	4489.03	4424.31	4519.03	4935.45	-0.852445	0.000153881	0.0109504	2677.66	4591.96
ARFIP2	2430.99	1543.65	1568.83	1661.38	1501.15	1600.49	1518.58	1523.71	0.211341	0.0304198	0.172409	1801.21	1535.98
ARFRP1	336.201	534.064	557.166	359.318	453.801	556.811	585.991	581.162	-0.292898	0.0676683	0.258714	446.687	544.441
ARG1	775.848	1205.53	915.92	7240.08	1194.29	1237.05	1094.14	892.393	0.661213	0.093091	0.30577	2534.34	1104.47
ARG2	784.469	743.149	689.824	674.185	727.523	662.413	682.922	671.138	0.0798485	0.538429	0.751523	722.907	685.999
ARGFXP2	225.858	194.748	158.037	361.17	288.128	194.747	185.05	224.204	0.0589701	0.822383	0.918201	234.953	223.032
ARGLU1	17063.5	13920.3	13611.9	15087.7	15739	14242.6	13692.2	12559.9	0.0893801	0.451189	0.690071	14920.8	14058.4
ARHGAP1	2924.09	5908.16	7119.72	6193.61	4559.62	5051.07	5752.7	5981.24	0.0184437	0.851807	0.932655	5536.39	5336.16
ARHGAP10	574.128	406.223	554.859	494.526	357.278	599.326	353.944	420.383	0.227966	0.38485	0.636519	507.434	432.733
ARHGAP11A	606.886	733.591	568.701	563.056	473.97	558.182	503.747	460.209	0.309305	0.267351	0.528914	618.058	499.027
ARHGAP11B	143.101	90.8028	114.202	114.834	83.5571	78.1729	93.9936	70.8014	0.491443	0.048357	0.220025	115.735	81.6312
ARHGAP12	3777.52	2811.3	1991.03	3478.35	3284.66	3136.52	2724.34	2596.05	0.0346732	0.821589	0.917929	3014.55	2935.39
ARHGAP15	8275.71	10540.3	6645.61	10203.5	12208	8978.91	11003.1	9373.81	-0.200546	0.263755	0.524842	8916.29	10391
ARHGAP17	4203.37	3310.72	3411.05	2585.61	3666.43	3782.47	3745.06	3745.1	-0.158235	0.231705	0.493732	3377.69	3734.76
ARHGAP18	1443.08	1819.64	1804.16	1440.98	1505.47	2035.24	1324.72	1770.04	-0.0249383	0.913387	0.962195	1626.96	1658.87
ARHGAP19	3017.19	4307.16	4087.04	6699.25	4198.02	3796.19	3872.83	3711.17	0.173668	0.113834	0.339816	4527.66	3894.55
ARHGAP20	79.3089	44.2066	12.6891	29.6345	48.9817	41.1436	44.0595	36.8757	-0.125836	0.809965	0.912526	41.4598	42.7651
ARHGAP21	5570.59	3923.64	3985.52	4704.48	3654.9	4647.86	3128.22	4414.76	0.195222	0.266544	0.528005	4546.06	3961.44
ARHGAP22	115.515	66.9073	19.6104	12.9651	18.7283	39.7722	73.4325	28.0256	0.628251	0.136947	0.375498	53.7495	39.9896
ARHGAP23	6.89643	16.7268	12.6891	22.2259	5.76256	9.60018	4.40595	7.37515	1.06862	0.0356265	0.187294	14.6346	6.78596
ARHGAP24	1874.1	1160.13	770.573	2328.16	1001.24	1010.76	1279.19	793.566	0.583723	0.0693771	0.262239	1533.24	1021.19
ARHGAP25	10253.3	22854.8	33284.6	27726.8	30934.8	23369.6	29447.9	28038.8	-0.311208	0.0679444	0.259474	23529.9	27947.8
ARHGAP26	8832.6	20215.6	21206.9	46502.1	22036	19160.6	24519.1	23517.9	-0.0831799	0.458795	0.695218	24189.3	22308.4
ARHGAP26-AS1	3.44821	16.7268	14.9962	50.0082	14.4064	8.22873	13.2178	16.2253	0.38925	0.503564	0.728531	21.2949	13.0196
ARHGAP26-IT1	13.7929	74.076	88.8235	203.737	123.895	61.7155	143.928	151.928	-0.603331	0.0646343	0.253846	95.1074	120.367
ARHGAP27	3660.28	8558.16	12228.8	13411.5	6585.16	7636.26	8933.79	12334.2	-0.00757151	0.951579	0.978976	9464.68	8872.35
ARHGAP29	82.7571	90.8028	107.28	161.138	31.6941	42.5151	52.8714	51.626	1.28853	0.00453687	0.0641914	110.494	44.6766
ARHGAP30	22494.4	55665.7	57556.5	69146.6	52285.1	51655.8	55030.3	60623.7	-0.176337	0.197658	0.457737	51215.8	54898.7
ARHGAP31	1862.04	2190.02	1991.03	1628.05	1228.87	1466.09	1724.19	1441.1	0.403095	0.121668	0.352994	1917.78	1465.06
ARHGAP31-AS1	117.239	35.8432	28.8388	35.191	28.8128	32.9149	58.746	33.9257	0.468394	0.258642	0.520114	54.2781	38.5998
ARHGAP32	1860.31	616.503	850.168	709.376	1225.98	1047.79	1006.02	1123.97	-0.221324	0.382507	0.634715	1009.09	1100.94
ARHGAP33	96.55	149.347	208.793	151.877	80.6758	102.859	113.086	129.803	0.482792	0.0211831	0.142324	151.642	106.606
ARHGAP35	2903.4	3198.41	3866.71	4182.17	2728.57	3117.32	2675.88	3025.29	0.289875	0.0460437	0.214481	3537.67	2886.76
ARHGAP39	1.72411	2.38955	4.61421	0	4.32192	2.74291	8.8119	2.95006	-1.10912	0.234066	NA	2.18197	4.7067
ARHGAP4	2865.47	3648.84	4666.12	5024.9	3215.51	3841.44	3740.65	4723.04	0.0417098	0.621244	0.804605	4051.33	3880.16
ARHGAP40	0	0	0	9.26078	0	0	0	0	2.91505	0.0645229	NA	2.3152	0
ARHGAP42	153.446	145.762	69.2131	216.702	108.048	86.4017	118.961	85.5517	0.595093	0.0872389	0.295029	146.281	99.7405
ARHGAP44	15.517	14.3373	19.6104	14.8173	31.6941	17.8289	20.5611	10.3252	-0.341213	0.498123	0.724726	16.0705	20.1023
ARHGAP5	7279.18	3737.25	3098.44	2691.18	4682.08	5093.58	3880.17	3680.2	-0.107764	0.537195	0.750853	4201.51	4334.01
ARHGAP5-AS1	25.8616	19.1164	26.5317	18.5216	31.6941	53.4867	30.8416	50.151	-0.896004	0.00746053	0.0818652	22.5078	41.5434
ARHGAP6	298.27	164.879	320.687	159.285	230.502	374.407	201.205	387.933	-0.34155	0.417763	0.664535	235.781	298.512
ARHGAP9	6601.61	18246.6	21754.8	31327.4	18980.4	17167.9	20771.1	23781.9	-0.191326	0.189336	0.44682	19482.6	20175.3
ARHGDIA	1820.66	1946.29	2272.5	2793.05	1064.63	1737.63	1866.65	2734.7	0.318505	0.0335253	0.181869	2208.12	1850.91
ARHGDIB	64447.1	76958.9	77174.9	136734	76544	73119.1	86096.6	72465.2	0.161363	0.147942	0.391707	88828.6	77056.3
ARHGEF1	4055.1	6333.49	8242.13	8986.66	4465.98	5924.68	5970.06	8705.62	0.120724	0.296826	0.556253	6904.35	6266.59
ARHGEF10	112.067	137.399	72.6738	81.4949	171.436	170.06	196.799	140.128	-0.770142	0.061125	0.246901	100.909	169.606
ARHGEF10L	237.927	384.717	442.964	316.719	159.911	172.803	279.043	547.236	0.337624	0.255677	0.516887	345.582	289.748
ARHGEF11	2629.26	5455.34	7026.29	8588.45	5691.97	6150.97	6848.31	8426.84	-0.285428	0.102562	0.321322	5924.83	6779.52
ARHGEF12	3917.17	2921.22	3216.1	4161.8	2953.31	3988.19	2492.3	3163.94	0.178932	0.500075	0.72571	3554.07	3149.43
ARHGEF17	15.517	34.6484	36.9137	50.0082	15.847	49.3724	27.9043	33.9257	0.0241432	0.971735	0.986634	34.2718	31.7624
ARHGEF18	3586.14	3385.99	3827.49	3778.4	3621.77	3375.15	3728.9	3929.48	-0.0161395	0.928713	0.968262	3644.5	3663.82
ARHGEF19	143.101	188.774	238.785	170.398	188.724	170.06	158.614	287.631	-0.1136	0.56992	0.771285	185.265	201.257
ARHGEF2	5182.67	8111.32	10035.9	9234.85	8519.94	8394.67	9516.85	10589.2	-0.212267	0.0706385	0.264699	8141.18	9255.17
ARHGEF25	39.6545	51.3753	51.9098	25.9302	33.1347	46.6295	29.373	32.4506	0.242578	0.573812	0.773798	42.2174	35.3969
ARHGEF26	10.3446	33.4537	33.453	20.3737	44.6598	30.172	66.0892	75.2265	-1.10834	0.0134742	0.113068	24.4063	54.0369
ARHGEF26-AS1	0	1.19477	1.15355	0	0	0	0	2.95006	-0.0421123	0.979668	NA	0.587081	0.737515
ARHGEF28	18.9652	34.6484	32.2995	62.9733	17.2877	80.9158	33.7789	11.8002	0.0387914	0.953904	0.979842	37.2216	35.9457
ARHGEF3	7791.24	8353.86	8480.92	6878.91	7610.9	7872.15	7105.32	5998.94	0.140866	0.30517	0.563257	7876.23	7146.83
ARHGEF33	10.3446	17.9216	23.071	5.55647	11.5251	16.4575	16.1551	23.6005	-0.184671	0.671266	0.836226	14.2234	16.9345
ARHGEF34P	106.895	120.672	102.666	140.764	203.13	156.346	155.677	184.379	-0.523597	0.244323	0.506826	117.749	174.883
ARHGEF35	91.3777	78.8551	47.2956	87.0513	145.505	49.3724	104.274	88.5018	-0.308784	0.52643	0.742397	76.1449	96.9132
ARHGEF37	6.89643	13.1425	14.9962	11.1129	11.5251	8.22873	11.7492	11.8002	0.12962	0.815442	0.915255	11.537	10.8258
ARHGEF39	198.272	127.841	123.43	166.694	95.0822	116.574	114.555	60.4762	0.661249	0.0190837	0.13476	154.059	96.6717
ARHGEF4	37.9304	28.6746	42.6814	22.2259	82.1164	42.5151	63.1519	78.1766	-1.07568	0.0106321	0.0988755	32.8781	66.49
ARHGEF40	1406.87	4771.93	7773.79	14396.8	4375.22	4693.12	4684.99	7211.42	0.0828128	0.705588	0.856212	7087.35	5241.19
ARHGEF5	237.927	304.667	152.269	181.511	292.45	176.918	259.951	290.581	-0.234392	0.546488	0.756069	219.094	254.975
ARHGEF6	14680.8	18061.4	22310.9	17302.8	22216.1	19515.8	19254	16846.3	-0.087962	0.483993	0.713912	18089	19458
ARHGEF7	4972.32	3346.56	3548.33	4274.78	3473.38	3170.8	3445.45	3242.11	0.269839	0.10649	0.32778	4035.5	3332.94
ARHGEF9	1996.52	1767.07	1486.93	1394.67	1959.27	1637.52	1752.1	1284.75	-0.0114034	0.925622	0.967463	1661.3	1658.41
ARHGEF9-IT1	1.72411	3.58432	0	1.85216	4.32192	0	1.46865	0	0.294465	0.792695	NA	1.79015	1.44764
ARID1A	9886.03	14134.2	16443.9	18325.2	14075	14194.6	14896.5	15574.8	-0.0312779	0.793627	0.904753	14697.3	14685.2
ARID1B	4953.36	4776.7	4939.51	6238.06	5220.88	5336.33	4974.31	5065.25	0.0196897	0.847103	0.930326	5226.91	5149.19
ARID2	6006.79	3976.21	4401.96	6586.27	3992.01	3863.39	3703.93	3464.84	0.48203	0.0167302	0.126597	5242.8	3756.04
ARID3A	410.337	1157.74	1321.97	907.557	970.991	1024.48	1286.54	1299.5	-0.297269	0.0722572	0.267694	949.4	1145.38
ARID3B	2462.02	2402.69	2375.16	4335.9	2426.04	2312.27	2398.3	2644.73	0.221266	0.198577	0.458738	2893.94	2445.34
ARID3C	6.89643	1.19477	2.3071	1.85216	1.44064	5.48582	2.9373	4.42509	-0.411634	0.648891	NA	3.06262	3.57221
ARID4A	8532.6	9956.05	9557.18	14502.4	11460.3	9697.56	9861.98	10014	0.034371	0.781919	0.898121	10637.1	10258.4
ARID4B	13537.7	12514.1	12505.7	19340.2	15528.6	13422.4	14188.6	14061.5	0.0118584	0.937057	0.973135	14474.4	14300.3
ARID5A	1498.25	763.46	950.527	2887.51	606.509	809.158	840.067	1156.42	0.875227	0.0221743	0.14585	1524.94	853.039
ARID5B	6417.13	4412.3	2545.89	5886.15	4339.2	5212.9	3852.27	3590.22	0.180292	0.407192	0.656018	4815.37	4248.65
ARIH1	12627.4	6950	6333	13346.6	7561.91	7426.43	7095.04	6830.86	0.441936	0.0281456	0.165906	9814.25	7228.56
ARIH2	10036	8656.13	6826.72	8149.49	8277.91	7637.63	7612.01	7450.37	0.114157	0.247895	0.509532	8417.09	7744.48
ARIH2OS	75.8607	60.9334	36.9137	46.3039	24.4909	54.8582	52.8714	75.2265	0.0863257	0.750271	0.881218	55.0029	51.8617
ARL1	2377.54	2272.46	2030.25	1728.06	2116.3	2098.33	2085.48	1911.64	0.025602	0.829105	0.921393	2102.08	2052.94
ARL10	201.721	299.888	266.471	188.92	507.105	453.952	377.443	380.558	-0.810498	0.000104632	0.00950957	239.25	429.764
ARL11	456.888	1903.27	2194.06	1909.57	1877.15	1733.52	2236.75	2153.54	-0.40079	0.0499455	0.223505	1615.95	2000.24
ARL13A	84.4812	137.399	78.4415	40.7474	128.217	96.0018	114.555	63.4263	-0.22633	0.315006	0.573214	85.2673	100.55
ARL13B	499.991	628.451	680.596	440.813	671.338	571.897	608.021	620.987	-0.120943	0.368789	0.622195	562.463	618.061
ARL14	13.7929	1.19477	0	0	2.88128	0	1.46865	0	1.5427	0.262151	NA	3.74691	1.08748
ARL14EP	3184.43	1671.49	1643.81	1702.13	2270.45	1697.86	1981.21	1657.93	0.0691717	0.708283	0.857747	2050.46	1901.86
ARL14EPL	32.758	0	1.15355	0	0	1.37145	0	0	3.74392	0.00918687	NA	8.4779	0.342864
ARL15	1081.02	1216.28	1296.59	1263.17	1322.51	1242.54	1201.36	1132.82	-0.00326655	0.981103	0.991599	1214.26	1224.81
ARL16	686.195	584.244	351.833	509.343	574.815	622.64	632.988	578.212	-0.186921	0.381257	0.633624	532.904	602.164
ARL17A	1696.52	2230.64	1408.49	1144.63	1921.81	1426.31	2239.69	2026.69	-0.239343	0.469807	0.703364	1620.07	1903.63
ARL2	12.0687	11.9477	23.071	14.8173	8.64383	13.7145	24.967	8.85018	0.103608	0.809905	0.912526	15.4762	14.0439
ARL2BP	3618.9	2607	2319.79	2396.69	2637.81	2375.36	2377.74	2090.12	0.196976	0.0242371	0.153587	2735.59	2370.26
ARL3	531.025	986.883	793.644	1129.82	887.434	844.816	844.473	744.89	0.0182694	0.900237	0.955392	860.342	830.403
ARL4A	3175.8	1493.47	481.031	1370.6	1018.53	1002.53	788.665	1135.77	0.689971	0.0357059	0.187574	1630.22	986.376
ARL4C	22659.9	16484.3	11352.1	19664.3	12913.9	13340.1	11458.4	9539.02	0.56747	0.0366033	0.190162	17540.2	11812.9
ARL4D	6.89643	38.2328	23.071	20.3737	17.2877	21.9433	14.6865	16.2253	0.37417	0.385364	0.636531	22.1435	17.5357
ARL5A	4525.78	4556.87	3392.6	3487.61	4104.38	3756.41	3595.25	3879.33	0.0533866	0.599557	0.79004	3990.71	3833.84
ARL5B	4103.37	3289.21	2244.81	3878.42	4071.25	4429.8	3862.55	4485.56	-0.331503	0.215104	0.477289	3378.95	4212.29
ARL5C	1.72411	5.97387	11.5355	7.40863	1.44064	2.74291	10.2805	4.42509	0.551094	0.481693	0.712188	6.66053	4.7223
ARL6	141.377	180.411	134.966	109.277	223.299	153.603	180.644	178.479	-0.369164	0.0429096	0.207273	141.508	184.006
ARL6IP1	8672.26	7120.85	5996.16	7341.95	6222.12	6779.1	6909.99	6326.4	0.14775	0.208278	0.470746	7282.8	6559.4
ARL6IP4	1424.11	1278.41	1333.51	1229.83	739.048	1060.13	998.681	1309.83	0.38088	0.000247927	0.014101	1316.46	1026.92
ARL6IP5	12365.3	13462.7	16207.4	14965.4	14811.2	17280.3	14226.8	14042.3	-0.0783739	0.630952	0.811039	14250.2	15090.2
ARL6IP6	1043.08	1407.44	1589.59	1287.25	1479.54	1424.94	1421.65	1383.58	-0.0906229	0.623377	0.8059	1331.84	1427.43
ARL8A	2677.54	2339.37	1811.08	4121.05	1509.79	1791.12	2039.95	2216.97	0.591654	0.00501055	0.0676155	2737.26	1889.46
ARL8B	7072.29	4617.8	5008.72	5024.9	4549.54	4278.94	4593.93	4525.39	0.284082	0.0249201	0.155674	5430.93	4486.95
ARL9	1.72411	2.38955	3.46066	0	8.64383	1.37145	2.9373	4.42509	-1.02521	0.24384	NA	1.89358	4.34442
ARMC1	1534.46	1531.7	1512.31	879.774	1707.16	1566.2	1540.61	1333.43	-0.182017	0.162625	0.411433	1364.56	1536.85
ARMC10	1039.64	1240.17	1106.26	898.296	1316.74	1123.22	1083.86	1028.1	-0.0775992	0.614217	0.800089	1071.09	1137.98
ARMC12	62.0678	25.0902	50.7563	59.269	50.4224	17.8289	42.5908	45.7259	0.297474	0.352277	0.606582	49.2958	39.142
ARMC2	472.405	566.323	560.626	898.296	639.644	702.185	609.489	789.141	-0.159994	0.2962	0.555461	624.413	685.115
ARMC2-AS1	34.4821	44.2066	66.906	114.834	95.0822	83.6587	79.3071	78.1766	-0.365306	0.208462	0.471096	65.1071	84.0561
ARMC3	72.4125	19.1164	78.4415	37.0431	99.4041	178.289	66.0892	107.677	-1.15517	0.0681932	0.259712	51.7534	112.865
ARMC4	12.0687	2.38955	1.15355	5.55647	1.44064	0	0	0	3.46315	0.0165956	NA	5.29208	0.36016
ARMC5	117.239	130.23	146.501	129.651	138.301	144.003	139.522	150.453	-0.143894	0.415278	0.662729	130.905	143.07
ARMC6	134.48	213.864	302.231	170.398	180.08	141.26	236.453	289.106	-0.0542058	0.777408	0.895391	205.243	211.725
ARMC7	212.065	477.909	599.847	457.483	535.918	521.153	490.529	579.687	-0.324944	0.108814	0.331473	436.826	531.821
ARMC8	5724.03	4179.32	4317.75	4810.05	4611.49	4258.37	4479.38	3894.08	0.142474	0.249669	0.511605	4757.79	4310.83
ARMC9	8.62053	29.8693	25.3781	16.6694	70.5913	50.7438	55.8087	35.4007	-1.33741	4.63978e-05	0.00641248	20.1344	53.1361
ARMCX1	87.9295	81.2446	116.509	53.7125	80.6758	100.116	80.7757	76.7015	0.00967459	0.97145	0.986634	84.8488	84.5673
ARMCX2	146.549	209.085	304.538	90.7557	400.498	338.749	337.789	299.431	-0.864617	0.00097458	0.0285928	187.732	344.117
ARMCX3	3024.08	3255.76	3527.56	2857.88	3229.91	3870.25	3483.64	3603.5	-0.162602	0.260047	0.521372	3166.32	3546.82
ARMCX4	2386.16	1056.18	1136.25	570.464	1457.93	1488.03	1238.07	1239.02	-0.17703	0.384613	0.636477	1287.26	1355.76
ARMCX5	1263.77	741.954	707.127	601.951	800.995	783.101	747.542	685.889	0.0871671	0.475926	0.708466	828.701	754.382
ARMCX5-GPRASP2	51.7232	43.0118	23.071	12.9651	43.2192	41.1436	32.3103	23.6005	-0.137435	0.651303	0.823759	32.6928	35.0684
ARMCX6	998.258	855.458	941.299	800.132	831.249	1062.88	866.503	882.068	-0.0270284	0.797728	0.906585	898.786	910.674
ARMT1	993.086	1845.93	2391.31	996.46	1789.27	1595	1815.25	1713.98	-0.120176	0.5806	0.778285	1556.7	1728.38
ARNT	5765.41	5719.38	7757.64	7175.25	6158.73	5886.28	6265.26	5693.61	0.143311	0.227641	0.48983	6604.42	6000.97
ARNT2	0	0	1.15355	11.1129	0	1.37145	0	0	1.54753	0.364887	NA	3.06662	0.342864
ARNTL	4346.47	5039.55	5090.63	10614.7	4975.97	4603.97	4627.71	5155.23	0.315567	0.0355655	0.187197	6272.84	4840.72
ARNTL2	258.616	212.67	110.741	116.686	82.1164	115.202	96.9308	91.4518	0.850483	0.00569516	0.0715654	174.678	96.4253
ARNTL2-AS1	5.17232	3.58432	0	0	0	5.48582	2.9373	2.95006	-0.695804	0.693053	NA	2.18916	2.84329
ARPC1A	2468.92	2308.3	2547.04	3191.27	2173.92	2139.47	2467.33	2478.05	0.184607	0.0337425	0.182259	2628.88	2314.69
ARPC1B	2567.2	3640.47	4369.66	4448.88	2518.24	3423.15	3301.52	4071.08	0.165316	0.264132	0.525218	3756.55	3328.5
ARPC2	33944.2	36374.9	33829.1	58470.7	30906	29091.3	34532.3	29431.3	0.372787	6.52874e-05	0.00733721	40654.7	30990.2
ARPC3	30637.4	35434.6	30884.1	49109.9	28854.6	27802.1	32001.9	30547.9	0.284459	0.0125278	0.109085	36516.5	29801.6
ARPC4	6763.67	7740.94	7742.64	10436.9	6615.41	7089.05	7955.67	6925.26	0.184616	0.228218	0.490489	8171.04	7146.35
ARPC5	9972.23	21083	20500.9	27656.4	20298.6	17919.4	19731.3	19564.8	-0.0360854	0.856942	0.93424	19803.1	19378.5
ARPC5L	2470.65	1985.71	874.393	1646.57	1521.31	1653.97	1362.91	1361.45	0.23901	0.214255	0.476429	1744.33	1474.91
ARPIN	1777.55	3046.67	2919.64	2530.05	1663.94	1068.36	2564.26	2660.95	0.376045	0.515797	0.736195	2568.48	1989.38
ARPP19	18849.7	12808	11714.3	17564	12679.1	11453	11495.1	10918.2	0.386698	0.0283828	0.166757	15234	11636.3
ARPP21	5.17232	3.58432	3.46066	3.70431	20.1689	0	13.2178	11.8002	-1.53881	0.112776	0.337863	3.9804	11.2968
ARR3	203.445	167.268	59.9847	129.651	178.639	190.632	170.363	200.604	-0.448801	0.163257	0.411973	140.087	185.06
ARRB1	9515.35	13301.4	17062.2	16026.7	11219.7	12253.9	12662.7	14396.3	0.132948	0.367131	0.620698	13976.4	12633.2
ARRB2	22639.2	37351	37701.5	74793.8	30509.9	29985.5	34824.6	39086.8	0.250024	0.0468582	0.216347	43121.4	33601.7
ARRDC1	249.995	482.689	928.609	816.801	276.603	374.407	414.159	520.685	0.559055	2.40724e-05	0.00419336	619.524	396.464
ARRDC1-AS1	170.687	231.786	223.789	161.138	181.521	263.319	267.294	234.53	-0.264243	0.070573	0.264617	196.85	236.666
ARRDC2	12208.4	4245.03	4082.42	5313.84	3905.57	4358.48	3927.17	3804.1	0.66442	0.00831475	0.0864186	6462.42	3998.83
ARRDC3	14215.3	13069.6	7708.04	22175.9	10320.7	11192.4	8819.24	8925.4	0.530427	0.0537547	0.231745	14292.2	9814.46
ARRDC3-AS1	267.237	169.658	164.958	233.372	138.301	200.232	167.426	187.329	0.24739	0.158954	0.406762	208.806	173.322
ARRDC4	9072.25	3301.16	2526.28	11244.4	2686.79	2674.34	2392.43	3255.39	1.25078	0.000760505	0.024743	6536.03	2752.24
ARRDC5	320.684	309.446	311.459	150.025	314.059	408.694	377.443	315.656	-0.415717	0.100425	0.317892	272.903	353.963
ARSA	817.227	1274.82	1732.64	1628.05	1102.09	1234.31	1163.17	1514.86	0.0798344	0.524036	0.741642	1363.18	1253.61
ARSB	1674.11	1808.89	1907.98	1489.13	1400.3	1725.29	1784.41	1618.11	0.120447	0.441199	0.682934	1720.03	1632.03
ARSD	1536.18	1408.64	1819.15	2031.82	1312.42	1759.58	2010.58	1388	0.0775873	0.727314	0.869149	1698.95	1617.65
ARSG	1098.26	1573.52	1662.27	2196.66	1743.17	1383.8	1791.75	1637.28	-0.0509769	0.740511	0.876369	1632.67	1639
ARSJ	12.0687	19.1164	18.4568	11.1129	7.2032	2.74291	16.1551	0	1.18911	0.080354	0.282778	15.1887	6.52531
ARSK	177.583	268.824	303.384	135.207	458.123	305.834	345.133	297.956	-0.645147	0.0426597	0.206842	221.25	351.762
ART1	0	3.58432	4.61421	12.9651	2.88128	5.48582	5.8746	4.42509	-0.124393	0.882311	NA	5.29091	4.6667
ART3	1.72411	2.38955	1.15355	5.55647	17.2877	4.11436	5.8746	7.37515	-1.7283	0.0248901	0.155545	2.70592	8.66294
ARTN	3.44821	2.38955	1.15355	0	0	4.11436	1.46865	0	0.259345	0.814854	NA	1.74783	1.39575
ARV1	308.615	388.301	385.286	190.772	482.614	463.552	455.281	410.058	-0.513278	0.0619803	0.248859	318.244	452.876
ARVCF	6.89643	44.2066	55.3705	64.8255	4.32192	23.3147	16.1551	20.6504	1.37719	0.00250371	0.047783	42.8248	16.1106
ASAH1	19441	25024.5	31278.6	47661.5	18994.8	20558.1	27126	20793.5	0.441588	0.00138154	0.0349425	30851.4	21868.1
ASAH2	5.17232	3.58432	14.9962	0	8.64383	17.8289	7.34325	4.42509	-0.594203	0.394272	NA	5.9382	9.56027
ASAH2B	37.9304	47.7909	43.835	29.6345	61.9475	101.488	77.8384	59.0012	-0.90456	0.00407093	0.0611664	39.7977	75.0687
ASAP1	9736.03	15309.8	14898.1	25237.5	16214.4	13359.3	16984.9	15735.6	0.00146175	0.993812	0.997211	16295.4	15573.6
ASAP1-IT1	0	3.58432	6.92131	29.6345	11.5251	5.48582	13.2178	10.3252	-0.472816	0.542574	NA	10.035	10.1385
ASAP1-IT2	36.2062	58.5439	33.453	61.1212	47.5411	23.3147	58.746	54.5761	0.0341503	0.94704	0.977473	47.3311	46.0445
ASAP2	422.406	265.24	377.212	218.554	309.737	543.096	296.667	505.935	-0.364827	0.306222	0.564113	320.853	413.859
ASAP3	79.3089	52.57	58.8312	38.8953	47.5411	46.6295	45.5281	64.9013	0.142994	0.624797	0.806957	57.4013	51.15
ASB1	2820.64	3247.39	2830.82	2491.15	3650.58	3188.63	3092.98	3284.89	-0.216347	0.124601	0.357595	2847.5	3304.27
ASB12	12.0687	4.77909	2.3071	3.70431	2.88128	5.48582	4.40595	0	0.702756	0.339067	0.595107	5.71481	3.19326
ASB13	403.441	425.339	238.785	340.797	283.806	362.064	364.225	383.508	0.0353009	0.87697	0.943974	352.091	348.401
ASB14	889.639	471.936	406.05	620.472	521.511	541.725	511.09	550.186	0.133608	0.442187	0.683491	597.024	531.128
ASB15	34.4821	4.77909	2.3071	11.1129	4.32192	4.11436	0	2.95006	2.02009	0.0427574	0.206963	13.1703	2.84659
ASB16	596.541	1136.23	882.467	842.731	1164.04	909.275	702.014	836.342	-0.0224712	0.888302	0.950238	864.492	902.917
ASB16-AS1	393.096	684.605	675.982	537.125	609.39	512.924	666.767	623.937	-0.0647291	0.660293	0.829042	572.702	603.255
ASB2	63.792	117.088	243.4	72.2341	53.3036	86.4017	46.9968	67.8514	0.95824	0.0161217	0.123728	124.128	63.6384
ASB3	56.8955	40.6223	33.453	46.3039	33.1347	39.7722	46.9968	45.7259	0.0586534	0.839756	0.927185	44.3187	41.4074
ASB6	998.258	1219.86	906.692	1565.07	1047.34	1054.65	1085.33	1270	0.0665701	0.588662	0.783395	1172.47	1114.33
ASB7	2944.77	2798.16	2515.9	3504.28	3479.14	2877.31	3028.35	2786.33	-0.0485559	0.734626	0.873269	2940.78	3042.79
ASB8	4561.99	3676.32	4456.17	5269.38	4019.38	3787.96	3786.18	3534.17	0.250006	0.0681049	0.259612	4490.97	3781.92
ASB9	29.3098	43.0118	29.9924	20.3737	48.9817	31.5435	29.373	41.3008	-0.294769	0.515301	0.735962	30.6719	37.7997
ASB9P1	24.1375	8.36341	18.4568	81.4949	21.6096	35.6578	57.2773	38.3508	-0.424854	0.352866	0.606914	33.1132	38.2239
ASCC1	1251.7	1237.79	1039.35	1220.57	1236.07	1009.39	1395.22	1140.2	-0.010137	0.932869	0.970655	1187.35	1195.22
ASCC2	2379.27	2336.98	3018.85	2587.46	2231.55	2239.59	2323.4	2483.95	0.148008	0.0703378	0.264255	2580.64	2319.62
ASCC3	6953.32	3953.51	3518.33	4139.57	4079.89	3975.85	3595.25	3460.42	0.264869	0.0714287	0.26585	4641.18	3777.85
ASCL2	27.5857	46.5962	56.5241	27.7823	20.1689	23.3147	32.3103	47.2009	0.390331	0.417067	0.664134	39.6221	30.7487
ASCL3	5.17232	4.77909	2.3071	1.85216	2.88128	5.48582	1.46865	2.95006	0.111246	0.892406	NA	3.52767	3.19645
ASCL4	0	2.38955	1.15355	0	0	1.37145	1.46865	2.95006	-0.507393	0.732294	NA	0.885775	1.44754
ASCL5	0	0	1.15355	0	0	0	0	0	0.708462	0.683788	NA	0.288388	0
ASF1A	1094.81	1132.65	1431.56	468.596	1274.97	1160.25	1166.11	1090.05	-0.204867	0.242536	0.505201	1031.9	1172.84
ASF1B	115.515	606.945	763.652	631.585	727.523	482.752	609.489	805.366	-0.446754	0.203609	0.465158	529.424	656.283
ASGR1	77.5848	57.3491	104.973	51.8604	28.8128	69.9442	73.4325	70.8014	0.324316	0.28514	0.546914	72.9419	60.7477
ASGR2	724.125	413.392	669.06	870.513	190.164	342.864	400.941	721.289	0.969715	0.0117498	0.104434	669.273	413.815
ASH1L	14606.6	11959.7	11714.3	18601.2	13834.5	12932.8	13328	13130.7	0.0951724	0.533853	0.748467	14220.5	13306.5
ASH1L-AS1	137.929	111.114	77.288	112.982	83.5571	104.231	114.555	113.577	0.0589945	0.801594	0.909063	109.828	103.98
ASH2L	1910.31	2908.08	3091.52	1954.02	2685.35	2446.68	2877.08	2534.1	-0.0898376	0.56011	0.76513	2465.98	2635.8
ASIC1	58.6196	13.1425	40.3743	7.40863	122.454	78.1729	66.0892	92.9269	-1.91828	0.00436702	0.0630109	29.8863	89.9108
ASIC3	117.239	53.7648	98.0519	107.425	82.1164	63.0869	60.2146	76.7015	0.372082	0.159836	0.407748	94.1203	70.5299
ASIP	0	14.3373	6.92131	7.40863	23.0502	4.11436	26.4357	7.37515	-0.972448	0.174297	0.426335	7.16681	15.2439
ASL	499.991	655.931	787.876	1039.06	357.278	464.923	465.562	635.738	0.608393	3.33095e-06	0.00129543	745.714	480.875
ASNA1	675.85	783.771	1109.72	1131.67	512.868	619.898	690.265	941.069	0.413183	0.00970967	0.0942943	925.252	691.025
ASNS	2643.06	1746.76	1632.28	1344.67	1872.83	1365.97	1578.8	1284.75	0.232914	0.232943	0.494982	1841.69	1525.59
ASNSD1	3774.07	3193.63	2814.67	3637.64	4118.79	3220.18	3767.09	3144.76	-0.0854801	0.691502	0.848214	3355	3562.7
ASPDH	67.2402	47.7909	71.5202	42.5996	38.8973	49.3724	42.5908	54.5761	0.287192	0.371999	0.625031	57.2877	46.3591
ASPH	2908.57	3690.66	1558.45	6738.14	3263.05	2057.18	2791.9	2003.09	0.49451	0.0798185	0.281308	3723.95	2528.81
ASPHD1	0	4.77909	9.22842	0	2.88128	2.74291	2.9373	2.95006	0.436207	0.602091	NA	3.50188	2.87789
ASPHD2	318.96	317.81	439.503	266.711	240.587	341.492	262.888	274.355	0.276552	0.136762	0.375299	335.746	279.831
ASPM	334.477	351.263	301.077	298.197	162.792	139.888	163.02	64.9013	1.34438	0.00369184	0.0578619	321.254	132.65
ASPN	3.44821	1.19477	0	1.85216	4.32192	0	0	0	0.397126	0.769254	NA	1.62379	1.08048
ASPRV1	106.895	519.726	584.851	2354.09	739.048	980.59	942.873	864.367	-0.576196	0.109818	0.333057	891.391	881.72
ASPSCR1	101.722	148.152	234.171	155.581	80.6758	113.831	127.772	157.828	0.404049	0.0299653	0.170973	159.907	120.027
ASRGL1	484.474	431.313	980.519	505.639	325.584	432.008	555.149	386.458	0.530966	0.0608293	0.246247	600.486	424.8
ASS1	1.72411	7.16864	2.3071	3.70431	1.44064	0	0	1.47503	2.3808	0.12428	NA	3.72604	0.728917
ASTE1	720.677	675.047	847.861	648.255	750.573	606.183	697.608	756.69	0.0449953	0.684302	0.84386	722.96	702.764
ASTL	13.7929	15.5321	20.7639	55.5647	18.7283	19.2004	11.7492	17.7004	0.654806	0.299142	0.557947	26.4134	16.8446
ASTN2	65.5161	48.9857	34.6066	31.4867	36.016	34.2864	58.746	48.676	-0.0333312	0.914751	0.962765	45.1487	44.4311
ASTN2-AS1	3.44821	3.58432	0	1.85216	5.76256	8.22873	4.40595	11.8002	-1.8997	0.0262616	NA	2.22117	7.54937
ASUN	1448.25	1314.25	1287.36	968.678	1607.75	1322.08	1382	1213.95	-0.145403	0.173517	0.425409	1254.64	1381.45
ASXL1	13589.4	8141.19	8234.06	8627.34	10650.6	9446.58	9931.01	8543.37	-0.0248199	0.861103	0.935943	9648	9642.9
ASXL2	4044.75	6095.73	6536.03	7582.73	7266.58	6596.7	6955.52	6190.7	-0.168288	0.28704	0.548098	6064.81	6752.38
ASXL3	3.44821	1.19477	1.15355	3.70431	5.76256	5.48582	4.40595	2.95006	-1.04009	0.314522	NA	2.37521	4.6511
ATAD1	3501.66	2923.61	2928.87	2450.4	3555.5	3059.72	3076.82	2832.06	-0.0903897	0.21268	0.474852	2951.14	3131.02
ATAD2	3717.17	1730.03	1478.85	1628.05	1537.16	1441.4	1301.22	1134.3	0.608417	0.0198715	0.137243	2138.53	1353.52
ATAD2B	2801.67	3374.04	3714.44	3128.29	3618.89	3058.34	3510.07	3277.52	-0.0387695	0.645221	0.82041	3254.61	3366.2
ATAD3A	46.5509	37.038	84.2093	68.5298	33.1347	49.3724	41.1222	61.9512	0.319353	0.209158	0.471905	59.082	46.3951
ATAD3B	118.963	119.477	131.505	144.468	57.6256	131.66	95.4622	178.479	0.210847	0.417653	0.664535	128.603	115.806
ATAD3C	36.2062	31.0641	23.071	22.2259	20.1689	54.8582	42.5908	26.5505	-0.389748	0.441764	0.683153	28.1418	36.0421
ATAD5	1022.4	868.6	919.381	618.62	907.603	725.5	881.19	750.79	0.0594594	0.504147	0.728871	857.249	816.27
ATAT1	436.199	463.572	551.398	431.552	543.121	497.838	566.899	514.785	-0.170363	0.163369	0.412073	470.68	530.661
ATE1	2334.44	2142.23	2439.76	2365.2	2371.29	2395.93	2207.38	2106.34	0.0385786	0.658546	0.827724	2320.41	2270.24
ATE1-AS1	15.517	8.36341	9.22842	1.85216	14.4064	19.2004	8.8119	13.2753	-0.753162	0.216111	0.478235	8.74024	13.9235
ATF1	1268.94	2050.23	2038.33	1418.75	2511.03	2224.5	2020.86	2311.37	-0.407368	0.0215588	0.14373	1694.06	2266.94
ATF2	5822.31	5126.77	4606.13	4489.63	5308.76	5037.35	5087.4	5029.85	-0.0331341	0.607182	0.795324	5011.21	5115.84
ATF3	420.682	578.27	248.014	148.173	337.11	488.238	378.912	460.209	-0.188255	0.697465	0.851552	348.785	416.117
ATF4	31239.1	11934.6	10926.4	18638.2	11608.7	13028.8	12803.7	12211.8	0.553418	0.00133278	0.0343133	18184.6	12413.2
ATF5	886.191	492.247	477.571	388.953	378.888	412.808	508.153	497.085	0.319775	0.184861	0.440375	561.24	449.233
ATF6	6025.75	8402.84	8327.49	14269	9637.88	8721.08	10232.1	9036.03	-0.0763891	0.567682	0.769926	9256.28	9406.77
ATF6B	3334.42	4869.9	5992.7	6069.52	3869.56	4473.69	4798.08	5962.07	0.0611607	0.475582	0.708306	5066.63	4775.85
ATF7	3012.01	3192.43	3411.05	4015.47	3167.97	3310.69	3386.71	3227.36	0.0562303	0.607132	0.795324	3407.74	3273.18
ATF7IP	15046.3	19864.3	19255.1	25163.4	20125.7	20737.8	17710.4	19741.8	0.0217062	0.876182	0.94359	19832.3	19578.9
ATF7IP2	2777.54	1334.56	1364.65	1042.76	2538.41	1365.97	1649.29	1430.78	-0.188122	0.397445	0.647805	1629.88	1746.11
ATG10	499.991	360.822	341.451	298.197	318.381	388.122	395.067	323.031	0.0661035	0.738362	0.875448	375.115	356.15
ATG101	406.889	409.807	341.451	277.823	278.043	331.892	328.977	359.907	0.155583	0.453996	0.692301	358.993	324.705
ATG12	5293.01	5574.81	5391.7	5169.37	6625.5	5525.59	5981.81	5540.21	-0.13404	0.0671157	0.257367	5357.22	5918.28
ATG13	5099.91	5365.73	5530.13	6454.76	5715.02	4758.95	5688.08	5193.58	0.0661075	0.53173	0.746814	5612.63	5338.91
ATG14	9422.24	3890.18	2890.8	4184.02	3816.25	3317.55	3308.87	3044.46	0.530302	0.0197275	0.136623	5096.81	3371.78
ATG16L1	4684.4	2872.24	2820.44	4198.84	3146.36	3002.11	3128.22	2848.28	0.261505	0.111119	0.335	3643.98	3031.24
ATG16L2	2639.61	12834.3	20770.9	24152.1	11422.8	11798.6	15237.2	19224.1	-0.202705	0.215713	0.477988	15099.2	14420.7
ATG2A	634.471	2133.87	1676.11	6778.89	1511.23	1401.63	1696.29	2914.66	0.245419	0.584514	0.780861	2805.84	1880.95
ATG2B	7632.62	7769.61	7922.6	9507.12	9547.12	7820.04	8271.43	7010.81	0.0210888	0.785611	0.900094	8207.99	8162.35
ATG3	4465.44	7586.81	6867.1	8045.77	6621.18	6698.19	7375.56	6712.86	-0.0351102	0.718478	0.864269	6741.28	6851.94
ATG4A	796.537	988.078	906.692	1057.58	911.925	920.246	1008.96	849.617	0.0303818	0.815389	0.915255	937.222	922.687
ATG4B	1262.05	2009.61	2598.95	2539.31	1555.89	1689.63	1872.53	1862.96	0.232559	0.0261817	0.159324	2102.48	1745.25
ATG4C	791.365	902.054	1009.36	492.674	985.397	907.903	957.559	926.318	-0.237554	0.137618	0.37603	798.863	944.294
ATG4D	241.375	314.225	256.089	687.15	146.945	226.29	230.578	280.256	0.712358	0.00254745	0.048178	374.71	221.017
ATG5	2639.61	1845.93	1537.69	1811.41	1645.21	1586.77	1674.26	1595.98	0.259059	0.026136	0.159225	1958.66	1625.56
ATG7	2074.1	2855.51	3274.93	3570.96	2472.14	2564.62	2818.34	2686.03	0.150725	0.20574	0.467599	2943.88	2635.28
ATG9A	1820.66	2096.83	2145.61	3824.7	1773.43	1850.09	2094.29	2681.6	0.212641	0.217031	0.479383	2471.95	2099.85
ATG9B	148.273	70.4916	85.3629	57.4168	203.13	237.262	164.489	184.379	-1.20247	3.71505e-05	0.00564789	90.3861	197.315
ATHL1	3387.87	3657.2	8079.48	6851.13	5032.15	6255.21	5071.25	10148.2	-0.314808	0.261201	0.5223	5493.92	6626.7
ATIC	2667.19	2250.95	1989.88	1415.05	2963.39	2413.76	2631.82	2342.35	-0.351322	0.00856911	0.0872754	2080.77	2587.83
ATL1	175.859	197.138	122.277	159.285	138.301	237.262	165.957	191.754	-0.176052	0.495778	0.722959	163.64	183.319
ATL2	4155.1	2383.57	3240.33	3572.81	2936.02	2633.19	2600.98	2450.02	0.331634	0.0471881	0.216697	3337.95	2655.05
ATL3	3779.24	3982.18	4423.87	3706.16	4052.52	4202.14	3737.71	3569.57	0.0410455	0.77792	0.895566	3972.86	3890.48
ATM	48049.1	52333.5	47814.7	34561.2	82300.8	64411.7	66805.9	64967.7	-0.602648	8.36298e-08	0.000151816	45689.6	69621.5
ATMIN	4365.44	4549.7	3686.75	4430.36	4298.87	3793.44	3921.29	3582.85	0.129508	0.194335	0.453574	4258.06	3899.11
ATN1	1015.5	869.795	1113.18	826.062	901.84	1017.62	869.44	1303.93	-0.100299	0.57178	0.772365	956.133	1023.21
ATOH8	56.8955	94.3871	115.355	122.242	69.1507	43.8866	102.805	42.7759	0.564002	0.517441	0.737594	97.22	64.6546
ATOX1	541.37	612.919	583.697	705.672	505.664	426.522	565.43	514.785	0.276679	0.0309586	0.174141	610.914	503.1
ATP10A	1594.8	1050.21	1034.74	676.037	1470.89	1291.91	1210.17	1003.02	-0.256515	0.132419	0.369197	1088.94	1244
ATP10B	18.9652	8.36341	5.76776	5.55647	11.5251	9.60018	7.34325	1.47503	0.29075	0.624223	0.806507	9.66321	7.48589
ATP10D	1915.48	2904.49	3555.25	2817.13	2508.15	2738.8	3305.93	2885.16	-0.022249	0.908744	0.959584	2798.09	2859.51
ATP11A	4877.5	9254.72	9577.94	14243.1	7814.03	7504.6	9275.99	9462.31	0.0781419	0.58491	0.780954	9488.31	8514.23
ATP11A-AS1	6.89643	21.5059	21.9175	48.1561	28.8128	10.9716	29.373	28.0256	-0.117656	0.778272	0.895627	24.619	24.2957
ATP11AUN	1.72411	4.77909	5.76776	3.70431	0	9.60018	4.40595	2.95006	-0.0320719	0.964947	NA	3.99382	4.23905
ATP11B	15758.3	15728	15784.1	26891.5	17964.8	16192.8	17375.6	14990.7	0.140102	0.271901	0.534062	18540.5	16631
ATP11C	2948.22	2873.43	2706.23	2624.51	3515.16	2851.25	3204.59	2864.51	-0.152521	0.0548949	0.234845	2788.1	3108.88
ATP13A1	815.503	1052.6	1516.92	866.809	734.726	964.133	1038.34	1156.42	0.108255	0.302825	0.561154	1062.96	973.404
ATP13A2	253.444	311.836	365.676	303.754	213.215	294.863	273.169	368.757	0.104001	0.487802	0.716534	308.677	287.501
ATP13A3	10592.9	6617.85	7434.64	6721.48	6004.58	5317.13	5539.74	5454.66	0.497867	0.00167949	0.0383498	7841.72	5579.03
ATP13A4	249.995	183.995	149.962	129.651	262.196	297.606	305.479	268.455	-0.709198	0.137564	0.37603	178.401	283.434
ATP13A4-AS1	1.72411	1.19477	2.3071	1.85216	2.88128	0	2.9373	2.95006	-0.294985	0.777147	NA	1.76954	2.19216
ATP13A5	0	0	0	0	1.44064	4.11436	2.9373	4.42509	-3.60901	0.00814132	NA	0	3.22935
ATP13A5-AS1	0	0	1.15355	0	0	5.48582	7.34325	0	-2.87306	0.0450188	NA	0.288388	3.20727
ATP1A1	16687.6	12834.3	11983.1	12409.4	13560.7	14130.1	13260.4	12511.2	0.00929429	0.928951	0.968262	13478.6	13365.6
ATP1A1-AS1	122.412	105.14	104.973	64.8255	103.726	126.174	123.367	110.627	-0.220693	0.338942	0.595057	99.3376	115.973
ATP1A2	8.62053	4.77909	5.76776	1.85216	7.2032	2.74291	5.8746	7.37515	-0.13563	0.856768	NA	5.25489	5.79896
ATP1A3	137.929	170.853	175.34	157.433	121.014	227.661	117.492	190.279	-0.0256429	0.926352	0.967546	160.389	164.111
ATP1A4	10.3446	62.1282	348.373	0	72.032	42.5151	4.40595	7.37515	1.55305	0.346314	0.601594	105.211	31.582
ATP1B1	217.237	399.054	181.108	144.468	240.587	300.349	193.862	234.53	-0.0306775	0.927115	0.967843	235.467	242.332
ATP1B2	1.72411	0	14.9962	3.70431	0	6.85727	1.46865	4.42509	0.620985	0.528958	0.744429	5.10615	3.18775
ATP1B3	4303.37	2904.49	2838.89	3280.17	1773.43	2434.33	2092.83	2084.22	0.669537	0.00515705	0.0684629	3331.73	2096.2
ATP2A1	44.8268	81.2446	122.277	137.06	70.5913	74.0586	83.713	113.577	0.138768	0.565538	0.76809	96.3519	85.485
ATP2A1-AS1	0	0	1.15355	1.85216	0	1.37145	0	1.47503	-0.0254724	0.987207	NA	0.751427	0.711621
ATP2A2	15437.7	8192.56	9055.38	11726	6608.21	7217.97	7366.74	7735.05	0.613677	0.000108374	0.00969169	11102.9	7231.99
ATP2A3	2839.6	5038.36	6728.67	6567.75	4108.7	4571.06	4799.55	5631.66	0.0919469	0.447908	0.687698	5293.6	4777.74
ATP2B1	27171.9	18134.3	18318.4	48433.9	18303.3	15239.6	18002.7	16954	0.678503	0.0176335	0.130307	28014.6	17124.9
ATP2B2	15.517	13.1425	16.1497	9.26078	10.0845	8.22873	7.34325	0	1.08479	0.128554	0.363143	13.5175	6.41411
ATP2B3	0	0	0	5.55647	1.44064	8.22873	2.9373	0	-0.725613	0.638446	NA	1.38912	3.15167
ATP2B4	12853.2	19949.1	20958.9	33214.7	16050.2	18587.3	16227.1	18104.5	0.294082	0.175671	0.42843	21744	17242.3
ATP2C1	5306.8	4565.23	4637.28	4748.93	4670.55	4202.14	4545.47	4131.56	0.135693	0.0147239	0.118721	4814.56	4387.43
ATP2C2	48.275	120.672	77.288	101.869	54.7443	96.0018	57.2773	168.153	-0.0816493	0.849425	0.93148	87.0259	94.0442
ATP5A1	18573.8	13469.9	12547.2	11029.6	11407	11668.3	12311.7	10404.9	0.260503	0.0112537	0.102003	13905.1	11448
ATP5B	20372	14367.2	13781.5	14467.2	12017.8	12171.7	13978.6	11466.9	0.341393	0.000319716	0.0158184	15747	12408.7
ATP5C1	5743	4417.08	4329.28	3935.83	3482.02	3632.98	3720.09	3693.47	0.331521	0.00105461	0.0298921	4606.3	3632.14
ATP5D	12.0687	20.3111	24.2246	12.9651	7.2032	6.85727	22.0297	16.2253	0.43127	0.326518	0.582838	17.3924	13.0789
ATP5E	0	2.38955	2.3071	5.55647	1.44064	0	0	2.95006	1.2182	0.299506	NA	2.56328	1.09767
ATP5F1	8803.29	7515.13	6644.46	7860.55	6732.11	6573.38	6667.67	6080.07	0.247505	0.0113592	0.10257	7705.86	6513.31
ATP5G1	1858.59	1148.18	1097.03	964.973	1051.67	1077.96	1182.26	833.392	0.25465	0.117563	0.345351	1267.19	1036.32
ATP5G2	13406.7	8515.15	7591.53	7864.26	7835.64	8419.36	8428.58	7354.5	0.200572	0.102298	0.320963	9344.4	8009.52
ATP5G3	3487.87	2039.48	1890.67	1965.14	1472.33	2079.13	1926.87	1997.19	0.297489	0.0351235	0.1857	2345.79	1868.88
ATP5H	4530.95	3583.13	2908.1	2735.63	3193.9	3092.63	3322.08	2771.58	0.148564	0.308266	0.566317	3439.45	3095.05
ATP5I	1022.4	747.928	903.231	944.6	455.242	765.272	618.301	870.267	0.441312	0.0820713	0.285621	904.539	677.271
ATP5J	2520.64	1816.06	1347.35	1720.65	1646.65	1566.2	1578.8	1249.35	0.28768	0.0384196	0.194923	1851.18	1510.25
ATP5J2	351.718	253.292	222.636	266.711	174.317	172.803	177.707	187.329	0.615099	0.000906183	0.0272556	273.589	178.039
ATP5L	13361.8	7951.22	7056.28	8255.06	7260.82	7788.49	7490.11	6510.78	0.318147	0.0133426	0.112521	9156.1	7262.55
ATP5L2	13.7929	3.58432	2.3071	5.55647	0	10.9716	1.46865	8.85018	0.0214819	0.978466	NA	6.31019	5.32262
ATP5O	7191.25	4360.92	3732.89	3791.36	3824.9	3812.64	4049.07	3290.79	0.313341	0.0141096	0.115721	4769.11	3744.35
ATP5S	656.885	627.256	641.375	537.125	524.393	562.296	525.776	604.762	0.146754	0.264572	0.525717	615.66	554.307
ATP5SL	420.682	486.273	603.308	424.144	322.703	363.436	442.063	551.661	0.210138	0.0882285	0.296826	483.602	419.966
ATP6AP1	4158.55	4161.4	4914.13	7399.36	3202.54	3853.79	4076.97	4422.14	0.394378	5.0005e-05	0.00643249	5158.36	3888.86
ATP6AP1L	189.652	266.434	243.4	118.538	146.945	283.891	271.7	272.88	-0.28029	0.476239	0.70874	204.506	243.854
ATP6AP2	13656.7	12545.1	10693.4	12952.1	10149.3	10787.9	11167.6	10837	0.234503	0.011162	0.101813	12461.8	10735.5
ATP6V0A1	2706.85	4241.45	4652.28	4219.21	5050.88	4390.03	5228.39	5727.54	-0.359993	0.0228077	0.14812	3954.95	5099.21
ATP6V0A2	3268.91	2945.12	3903.62	2580.05	3542.53	2812.85	3139.97	2691.93	0.0687281	0.486275	0.715791	3174.42	3046.82
ATP6V0B	5841.27	7842.49	7774.94	19627.3	7286.75	7186.42	9399.36	9137.81	0.196995	0.250072	0.511742	10271.5	8252.58
ATP6V0C	599.989	562.738	499.488	807.54	318.381	508.81	508.153	551.661	0.495483	0.0209513	0.141497	617.439	471.751
ATP6V0D1	3603.38	5040.75	7550	9659	4389.63	5757.37	5811.45	6910.51	0.111692	0.357362	0.610935	6463.28	5717.24
ATP6V0E1	4239.58	6683.56	7526.93	10127.6	5968.57	6327.89	7070.08	6851.51	0.0707045	0.671178	0.836226	7144.42	6554.51
ATP6V0E2	491.37	354.848	529.48	281.528	335.669	523.896	358.35	441.034	-0.038148	0.860549	0.935754	414.307	414.737
ATP6V0E2-AS1	65.5161	39.4275	102.666	29.6345	149.826	142.631	71.9638	119.477	-1.07219	0.000721536	0.0242876	59.3111	120.975
ATP6V1A	5010.25	12990.8	17519	19423.6	17035.6	12898.5	15719	16306.5	-0.268691	0.0630398	0.251273	13735.9	15489.9
ATP6V1B1	3.44821	1.19477	1.15355	1.85216	0	5.48582	0	0	0.350003	0.768348	NA	1.91217	1.37145
ATP6V1B1-AS1	0	1.19477	2.3071	0	5.76256	4.11436	10.2805	1.47503	-2.42234	0.0321164	NA	0.875469	5.40812
ATP6V1B2	9851.55	23908.6	38278.3	28602.9	29785.2	22962.3	33971.3	29935.7	-0.25985	0.0810171	0.283407	25160.3	29163.6
ATP6V1C1	3510.28	5879.48	5481.68	5947.27	5968.57	5485.82	6281.41	5711.31	-0.176553	0.223086	0.485052	5204.68	5861.78
ATP6V1C2	218.962	123.062	69.2131	142.616	102.285	124.802	136.584	129.803	0.118457	0.610618	0.797789	138.463	123.369
ATP6V1D	1249.98	2707.36	2590.88	2850.47	2472.14	2387.7	2796.31	2955.96	-0.201886	0.204781	0.466561	2349.67	2653.03
ATP6V1E1	3820.62	5889.04	5797.75	6310.3	5889.33	5225.24	6306.38	5323.38	-0.0681881	0.553815	0.761257	5454.43	5686.08
ATP6V1E2	291.374	224.617	216.868	205.589	201.689	229.033	193.862	203.554	0.165436	0.349991	0.604389	234.612	207.035
ATP6V1F	1993.07	1409.83	1480.01	1650.27	942.178	1224.71	1263.04	1286.23	0.499335	0.00149396	0.0363581	1633.29	1179.04
ATP6V1G1	9168.8	6512.71	6200.34	8271.73	6079.5	7327.68	6563.39	7547.73	0.141327	0.237133	0.499474	7538.4	6879.57
ATP6V1G2	51.7232	44.2066	41.5279	31.4867	51.863	58.9726	77.8384	35.4007	-0.422582	0.175451	0.428206	42.2361	56.0187
ATP6V1G3	0	1.19477	1.15355	0	7.2032	2.74291	2.9373	2.95006	-2.39706	0.0531883	NA	0.587081	3.95837
ATP6V1H	1060.33	1047.82	948.22	840.879	996.922	822.873	966.371	837.817	0.113362	0.293099	0.553101	974.31	905.996
ATP7A	2189.62	3439.75	4414.64	4760.04	4412.68	3442.35	4345.73	4149.26	-0.162231	0.18077	0.434663	3701.01	4087.5
ATP7B	98.2741	120.672	102.666	96.3121	180.08	150.86	101.337	123.902	-0.398772	0.160838	0.409169	104.481	139.045
ATP8A1	8489.5	9212.9	7829.16	9423.77	10758.7	9450.7	10264.4	8350.14	-0.134088	0.323385	0.57988	8738.83	9705.98
ATP8A2	22.4134	35.8432	36.9137	9.26078	63.3881	67.2013	70.4952	57.5261	-1.3051	0.000454545	0.0190432	26.1078	64.6527
ATP8B1	272.409	339.316	272.238	168.546	424.989	349.721	373.037	334.832	-0.499456	0.00761703	0.0828895	263.127	370.645
ATP8B2	8198.13	8328.77	8547.82	5963.94	11821.9	11465.4	9969.19	8994.73	-0.458438	0.00508002	0.0679339	7759.66	10562.8
ATP8B3	87.9295	133.815	109.587	137.06	73.4726	74.0586	54.34	82.6016	0.706866	0.00324808	0.0534622	117.098	71.1182
ATP8B4	1498.25	1985.71	1819.15	1802.15	1331.15	1001.16	1622.86	1551.73	0.384576	0.0637314	0.252495	1776.32	1376.73
ATP8B5P	3.44821	5.97387	0	0	2.88128	0	1.46865	2.95006	0.464352	0.674041	NA	2.35552	1.825
ATP9A	279.305	1070.52	957.448	961.269	478.292	761.157	481.717	870.267	0.31561	0.448321	0.688138	817.135	647.858
ATP9B	1332.73	943.871	998.976	1003.87	896.078	850.302	978.12	936.644	0.222188	0.135449	0.373348	1069.86	915.286
ATPAF1	1331.01	1297.52	1003.59	994.608	1120.82	1186.31	1142.61	1010.4	0.0464063	0.746814	0.879489	1156.68	1115.03
ATPAF2	1012.05	506.584	550.244	664.924	481.173	604.812	561.024	517.735	0.327163	0.0311756	0.174832	683.451	541.186
ATPIF1	998.258	1001.22	947.066	1448.39	1030.06	1017.62	1017.77	1069.4	0.0849161	0.642222	0.81882	1098.73	1033.71
ATR	5293.01	4156.62	4039.74	3882.12	4579.79	4151.39	4069.63	3864.58	0.0512401	0.52356	0.741362	4342.87	4166.35
ATRAID	2443.06	1437.31	1250.45	1307.62	1328.27	1381.05	1318.85	1159.37	0.289682	0.0209587	0.141497	1609.61	1296.89
ATRIP	425.854	424.145	469.496	353.762	522.952	514.296	461.156	500.035	-0.256847	0.112222	0.336687	418.314	499.61
ATRN	3518.9	3130.31	3199.95	2772.68	2695.44	2644.16	2866.8	2668.33	0.215388	0.0986842	0.314822	3155.46	2718.68
ATRNL1	3.44821	2.38955	0	11.1129	2.88128	8.22873	8.8119	13.2753	-1.08766	0.205162	NA	4.23767	8.29929
ATRX	10591.2	13203.4	12696	13648.5	15638.1	13408.7	13980.1	14068.8	-0.180494	0.0531763	0.230639	12534.8	14273.9
ATXN1	4922.33	6235.52	6271.86	9573.8	6276.86	6030.29	6062.58	5625.76	0.139761	0.26125	0.5223	6750.88	5998.87
ATXN10	3034.43	2400.3	2105.23	1791.04	2280.53	2117.53	2257.31	2060.62	0.0771545	0.470035	0.703603	2332.75	2179
ATXN1L	18511.7	11797.2	8800.45	22655.6	11075.6	11908.3	12085.5	11050.9	0.417494	0.0644492	0.253501	15441.2	11530.1
ATXN2	975.844	1483.91	1628.82	1333.55	1446.4	1365.97	1512.71	1550.26	-0.123595	0.390614	0.641233	1355.53	1468.83
ATXN2L	7636.07	7145.94	7050.51	7884.63	7082.18	7226.2	7211.07	8108.24	0.00694992	0.956328	0.981086	7429.29	7406.92
ATXN3	5665.42	4873.48	4228.92	4780.42	5484.51	4119.85	4417.7	4469.34	0.0824303	0.440196	0.682313	4887.06	4622.85
ATXN7	15373.9	13765	11984.3	23444.6	16086.2	14379.7	15672	14723.7	0.075216	0.736545	0.874432	16141.9	15215.4
ATXN7L1	2756.85	2670.32	2019.87	2330.01	2640.69	2923.94	2462.92	2376.27	-0.0928672	0.390159	0.640829	2444.26	2600.96
ATXN7L2	291.374	243.734	314.92	342.649	266.518	245.49	287.855	318.606	0.085925	0.616118	0.801102	298.169	279.618
ATXN7L3	4437.85	6261.81	6497.96	11309.3	5749.59	6470.52	6885.03	7224.69	0.0572413	0.583847	0.780376	7126.72	6582.46
ATXN7L3B	12444.6	9087.45	7416.19	9125.57	9208.57	9840.19	8227.37	7912.06	0.100898	0.451345	0.690183	9518.45	8797.05
AUH	805.158	928.339	765.959	914.965	1040.14	829.73	900.282	806.841	-0.0620627	0.484551	0.714374	853.605	894.249
AUNIP	29.3098	68.1021	53.0634	38.8953	38.8973	50.7438	36.7162	26.5505	0.345906	0.245927	0.508215	47.3426	38.227
AUP1	8070.54	5675.17	6364.15	7619.77	5209.35	5913.71	5908.38	6114	0.261135	0.00629798	0.0754991	6932.41	5786.36
AURKA	53.4473	139.789	188.029	85.1992	142.623	54.8582	126.304	85.5517	0.222155	0.503039	0.728024	116.616	102.334
AURKAIP1	132.756	206.696	279.16	316.719	151.267	200.232	177.707	286.156	0.155073	0.396262	0.646065	233.833	203.84
AURKAPS1	299.995	238.955	130.351	164.842	254.993	235.89	237.921	293.531	-0.336352	0.229238	0.491227	208.536	255.584
AURKB	77.5848	108.724	88.8235	66.6776	54.7443	76.8015	63.1519	56.0511	0.460072	0.218685	0.480795	85.4526	62.6872
AURKC	99.9982	58.5439	54.217	61.1212	51.863	28.8006	44.0595	35.4007	0.782116	0.0691523	0.261933	68.4701	40.0309
AUTS2	1443.08	1708.53	1107.41	1398.38	1200.05	929.846	985.464	1203.62	0.388444	0.270156	0.532009	1414.35	1079.75
AVEN	389.648	238.955	207.639	261.154	221.858	204.347	218.829	199.129	0.344656	0.0156902	0.122497	274.349	211.041
AVIL	184.479	689.384	1663.42	1483.58	1332.59	1626.55	1555.3	2062.09	-0.889745	0.00435058	0.0629622	1005.22	1644.13
AVL9	4298.2	6374.12	6214.19	6476.99	6783.97	5978.17	6610.39	6192.17	-0.130064	0.194405	0.453611	5840.87	6391.18
AVPI1	117.239	50.1805	19.6104	66.6776	40.3379	30.172	45.5281	38.3508	0.695871	0.164423	0.413486	63.4269	38.5972
AVPR1A	48.275	65.7125	89.9771	51.8604	106.607	178.289	23.4984	206.504	-1.00437	0.0566718	0.238157	63.9562	128.725
AVPR1B	3.44821	0	4.61421	12.9651	0	1.37145	0	0	3.4582	0.0146022	NA	5.25688	0.342864
AVPR2	25.8616	44.2066	33.453	100.016	21.6096	42.5151	42.5908	56.0511	0.315202	0.314967	0.573214	50.8844	40.6917
AWAT1	6.89643	1.19477	4.61421	0	14.4064	0	5.8746	4.42509	-0.998717	0.198017	NA	3.17635	6.17652
AXDND1	3.44821	4.77909	3.46066	3.70431	7.2032	5.48582	8.8119	0	-0.39965	0.655774	0.826352	3.84807	5.37523
AXIN1	882.743	1210.31	1753.4	1794.74	1171.24	1300.14	1201.36	1597.46	0.0661027	0.535314	0.749569	1410.3	1317.55
AXIN2	2048.24	596.192	468.342	839.027	1367.17	1441.4	941.404	997.12	-0.368182	0.242634	0.505201	987.95	1186.77
AXL	101.722	71.6864	56.5241	20.3737	44.6598	49.3724	57.2773	63.4263	0.212489	0.598362	0.788937	62.5766	53.6839
AZI2	2839.6	2931.97	3301.47	3052.35	3095.93	3176.29	3244.25	3330.62	-0.0761821	0.497697	0.724368	3031.35	3211.77
AZIN1	16199.7	13403	9992.07	16384.2	12033.7	12140.1	12577.5	11590.8	0.225722	0.210425	0.472867	13994.7	12085.5
AZIN1-AS1	29.3098	31.0641	10.382	20.3737	23.0502	21.9433	19.0924	22.1254	0.0325547	0.928115	0.968094	22.7824	21.5528
AZIN2	106.895	83.6341	84.2093	48.1561	152.708	67.2013	118.961	143.078	-0.633736	0.028078	0.165906	80.7235	120.487
AZU1	0	10.753	2.3071	46.3039	0	5.48582	2.9373	10.3252	1.0617	0.263033	0.5243	14.841	4.68708
B2M	539126	696997	637042	1.09543e+06	747862	821137	785272	723253	-0.0884444	0.385378	0.636531	742150	769381
B3GALNT1	56.8955	101.556	66.906	55.5647	108.048	58.9726	48.4654	67.8514	0.0118535	0.969704	0.986157	70.2305	70.8343
B3GALNT2	936.19	1462.4	1120.1	1048.32	1276.41	1254.88	1311.5	1143.15	-0.113898	0.61924	0.80321	1141.75	1246.48
B3GALT2	18.9652	16.7268	122.277	38.8953	43.2192	35.6578	98.3995	22.1254	-0.0339183	0.944869	0.97676	49.216	49.8505
B3GALT4	93.1018	129.036	177.647	148.173	72.032	119.317	101.337	147.503	0.312121	0.159798	0.407748	136.989	110.047
B3GALT6	174.135	293.914	431.429	255.598	239.146	249.605	304.01	398.258	-0.0557383	0.826551	0.920635	288.769	297.755
B3GAT1	260.34	615.308	369.137	438.961	76.3539	459.437	91.0563	116.527	1.17383	0.0867176	0.294025	420.937	185.844
B3GAT3	546.542	439.677	475.263	435.257	419.226	397.722	434.72	498.56	0.0980697	0.392821	0.643419	474.185	437.557
B3GLCT	862.053	535.259	607.922	726.045	713.116	670.641	591.866	592.962	0.0833236	0.626827	0.808268	682.82	642.146
B3GNT2	3943.03	3971.43	1939.12	3783.96	3458.97	3017.2	3587.91	3227.36	0.0425176	0.852522	0.932655	3409.38	3322.86
B3GNT3	0	7.16864	8.07487	1.85216	11.5251	5.48582	10.2805	1.47503	-0.668433	0.503054	NA	4.27392	7.19163
B3GNT4	3.44821	0	0	11.1129	7.2032	2.74291	1.46865	2.95006	-0.232468	0.777206	0.895391	3.64029	3.5912
B3GNT5	4720.6	5382.45	5041.02	13715.2	6955.41	6705.04	6707.32	4801.22	0.119506	0.776797	0.895205	7214.82	6292.25
B3GNT7	167.238	308.252	122.277	759.384	168.555	185.146	242.327	148.978	0.913518	0.156055	0.403044	339.288	186.252
B3GNT8	13.7929	87.2185	230.71	138.912	54.7443	93.2589	133.647	299.431	-0.421775	0.207475	0.469984	117.658	145.27
B3GNT9	31.0339	52.57	47.2956	53.7125	36.016	49.3724	57.2773	38.3508	0.00438794	0.989576	0.995504	46.153	45.2541
B3GNTL1	336.201	507.779	662.139	1548.4	426.429	501.952	666.767	635.738	0.279385	0.127393	0.361147	763.63	557.722
B4GALNT3	46.5509	118.283	194.95	92.6078	144.064	37.0293	17.6238	144.553	0.328295	0.635	0.814037	113.098	85.8175
B4GALNT4	8.62053	20.3111	4.61421	3.70431	11.5251	16.4575	2.9373	20.6504	-0.497226	0.540454	0.751977	9.31255	12.8926
B4GALT1	14944.6	12124.6	9599.86	22892.7	10646.3	9960.88	11548	11450.7	0.442247	0.0784582	0.27918	14890.4	10901.5
B4GALT1-AS1	29.3098	34.6484	25.3781	55.5647	18.7283	46.6295	33.7789	36.8757	0.0363162	0.896047	0.954018	36.2253	34.0031
B4GALT2	58.6196	31.0641	36.9137	48.1561	7.2032	16.4575	30.8416	23.6005	1.15984	0.00117419	0.0319285	43.6884	19.5257
B4GALT3	1972.38	2144.62	2078.7	2491.15	1790.71	2171.01	2069.33	1883.61	0.129232	0.306376	0.564265	2171.71	1978.67
B4GALT4	1317.22	810.056	819.022	1161.3	1259.12	1179.45	797.477	952.869	-0.0313239	0.859557	0.935349	1026.9	1047.23
B4GALT4-AS1	31.0339	16.7268	4.61421	18.5216	18.7283	15.086	7.34325	13.2753	0.290451	0.521266	0.739532	17.7241	13.6082
B4GALT5	6234.37	13846.2	13525.4	26550.7	13559.3	14977.7	17833.8	16060.1	-0.208825	0.172879	0.424719	15039.2	15607.7
B4GALT6	439.647	642.788	546.784	518.604	396.176	334.635	446.469	500.035	0.358277	0.217845	0.480149	536.956	419.329
B4GALT7	277.581	164.879	198.411	218.554	142.623	176.918	160.083	200.604	0.316332	0.0368297	0.190795	214.856	170.057
B4GAT1	32.758	64.5178	58.8312	40.7474	73.4726	85.0302	69.0265	87.0267	-0.650481	0.0413742	0.203082	49.2136	78.639
B9D1	1.72411	21.5059	21.9175	11.1129	20.1689	6.85727	8.8119	14.7503	0.195746	0.668743	0.834501	14.0651	12.6471
B9D2	94.8259	96.7767	122.277	125.947	93.6415	71.3157	116.023	135.703	0.0838817	0.753058	0.883079	109.956	104.171
BAALC	15.517	20.3111	32.2995	33.3388	27.3721	21.9433	33.7789	23.6005	-0.0480541	0.92067	0.965047	25.3666	26.6737
BAALC-AS1	0	2.38955	0	1.85216	5.76256	4.11436	2.9373	5.90012	-2.14404	0.0530807	NA	1.06043	4.67858
BAAT	8.62053	3.58432	1.15355	3.70431	1.44064	8.22873	4.40595	13.2753	-0.88788	0.201124	0.462196	4.26568	6.83765
BABAM1	2108.58	1808.89	1933.35	1741.03	1401.74	1686.89	1556.77	1845.26	0.219447	0.00386958	0.0591581	1897.96	1622.67
BACE1	1006.88	1540.06	1320.82	774.201	1521.31	1512.71	1500.96	1385.05	-0.349898	0.142192	0.382988	1160.49	1480.01
BACE1-AS	25.8616	144.568	111.895	35.191	167.114	120.688	130.71	98.827	-0.625561	0.0949257	0.309202	79.3787	129.335
BACE2	472.405	482.689	1488.08	561.203	543.121	718.642	677.047	576.737	0.29121	0.48659	0.715855	751.095	628.887
BACH1	27866.7	25383	27809.8	42947.8	26317.6	19913.5	28782.6	25388.2	0.32181	0.125557	0.358986	31001.8	25100.5
BACH1-IT2	87.9295	149.347	79.5951	370.431	106.607	87.7731	116.023	89.9768	0.58307	0.0755811	0.273877	171.826	100.095
BACH2	6939.53	3818.5	3022.31	2487.45	7521.58	5946.63	6062.58	5003.3	-0.705215	0.0115251	0.103121	4066.94	6133.52
BAD	34.4821	38.2328	44.9885	48.1561	17.2877	37.0293	26.4357	45.7259	0.393323	0.182701	0.437775	41.4649	31.6196
BAG1	2660.3	2696.6	2067.17	2898.62	2194.09	2173.76	2317.53	2098.97	0.238152	0.0258602	0.158294	2580.67	2196.09
BAG2	287.926	254.487	162.651	198.181	327.025	244.119	179.175	182.904	-0.0591474	0.739867	0.876174	225.811	233.306
BAG3	1205.15	487.468	275.699	231.52	524.393	618.526	433.252	457.259	-0.00544605	0.984137	0.992865	549.959	508.357
BAG4	2322.37	1775.43	1426.94	2765.27	1466.57	1522.31	1590.55	1475.03	0.451067	0.050386	0.224554	2072.5	1513.62
BAG5	6574.02	5812.57	4696.11	7706.82	6023.31	5712.11	5366.44	5053.45	0.160871	0.143155	0.384415	6197.38	5538.83
BAG6	6463.68	8817.43	9888.25	11646.4	8609.26	8557.88	9822.33	10176.2	-0.0388227	0.599665	0.790048	9203.93	9291.42
BAHCC1	68.9643	97.9714	152.269	124.094	34.5753	71.3157	95.4622	91.4518	0.587723	0.037478	0.192726	110.825	73.2013
BAHD1	2212.03	2461.23	2675.09	1915.13	2231.55	2431.59	2167.73	2544.43	-0.0234813	0.862246	0.935968	2315.87	2343.82
BAIAP2	91.3777	365.601	257.242	498.23	220.418	244.119	315.76	361.382	-0.0201338	0.932504	0.970577	303.113	285.42
BAIAP2-AS1	479.302	1370.41	1330.05	1346.52	860.062	1061.51	1199.89	1249.35	0.00560143	0.98343	0.992331	1131.57	1092.7
BAIAP2L1	225.858	375.159	243.4	324.127	282.365	298.977	328.977	349.582	-0.0800095	0.743318	0.878046	292.136	314.975
BAIAP2L2	24.1375	22.7007	43.835	33.3388	23.0502	31.5435	36.7162	35.4007	-0.0430199	0.884981	0.948445	31.003	31.6777
BAIAP3	127.584	189.969	188.029	340.797	161.352	91.8875	170.363	272.88	0.244867	0.538824	0.751523	211.595	174.121
BAK1	2041.34	1645.2	1274.68	1816.97	1508.35	2010.55	1630.2	1871.81	-0.0273462	0.914733	0.962765	1694.55	1755.23
BAMBI	17.2411	31.0641	9.22842	38.8953	1.44064	23.3147	5.8746	35.4007	0.482633	0.323106	0.579833	24.1072	16.5077
BANF1	1744.8	2118.33	1965.65	1489.13	1594.79	1754.09	1812.31	1896.89	0.0476826	0.822536	0.918243	1829.48	1764.52
BANK1	8498.12	5325.11	2790.44	3858.04	6871.85	6673.5	6431.21	5346.98	-0.392367	0.25446	0.515815	5117.93	6330.89
BANP	689.643	917.586	1340.43	1770.66	1119.38	906.532	1061.83	1044.32	0.121865	0.3474	0.602352	1179.58	1033.02
BAP1	4055.1	3808.94	3557.55	7630.88	3139.15	3716.64	3937.45	4569.64	0.2951	0.0630222	0.251273	4763.12	3840.72
BARD1	1106.88	826.783	618.304	774.201	659.813	578.754	703.483	598.862	0.363396	0.0359992	0.188306	831.541	635.228
BARX2	0	1.19477	4.61421	1.85216	0	1.37145	0	0	2.10594	0.277477	NA	1.91528	0.342864
BASP1	2527.54	17536.9	9174.2	27819.4	16954.9	15561.9	18228.9	14418.4	-0.550968	0.069138	0.261933	14264.5	16291
BATF	168.962	227.007	275.699	209.294	133.979	223.547	155.677	306.806	0.174748	0.617309	0.801835	220.241	205.002
BATF2	22.4134	84.8289	171.879	222.259	50.4224	271.548	139.522	116.527	-0.521318	0.375322	0.628657	125.345	144.505
BATF3	34.4821	88.4132	54.217	55.5647	25.9315	35.6578	41.1222	56.0511	0.572766	0.164835	0.413933	58.1693	39.6907
BAX	1281.01	1219.86	1218.15	1659.53	1009.89	1054.65	1039.8	1272.95	0.295631	0.00813715	0.0853865	1344.64	1094.32
BAZ1A	9065.35	18455.7	19476.6	27287.8	20242.4	19226.4	21354.2	21770	-0.226453	0.170767	0.422008	18571.4	20648.2
BAZ1B	7134.35	7074.25	7231.62	5297.17	7566.24	7329.05	6808.66	6493.08	-0.0792413	0.459915	0.696159	6684.35	7049.26
BAZ2A	27596.1	27060.4	30707.6	46211.3	29782.3	31398.1	33159.2	31795.7	0.0403904	0.826891	0.920707	32893.8	31533.8
BAZ2B	5593	14058.9	13383.5	22331.4	21968.3	15411	20518.5	21377.6	-0.638785	0.000554882	0.0215174	13841.7	19818.9
BBC3	15.517	29.8693	51.9098	25.9302	33.1347	38.4007	41.1222	67.8514	-0.549164	0.129185	0.364249	30.8066	45.1272
BBIP1	1191.36	1667.9	1876.83	2083.68	2130.71	1804.83	1926.87	1955.89	-0.20159	0.0459695	0.214255	1704.94	1954.57
BBOX1-AS1	3.44821	1.19477	3.46066	0	0	1.37145	0	0	2.13871	0.129217	NA	2.02591	0.342864
BBS1	456.888	671.463	714.049	514.899	750.573	693.956	599.209	690.314	-0.215902	0.0934044	0.306344	589.325	683.513
BBS10	517.232	839.926	978.212	461.187	1272.08	1039.56	1126.45	1070.87	-0.647816	0.00748392	0.0819604	699.139	1127.24
BBS12	99.9982	126.646	207.639	124.094	121.014	120.688	77.8384	131.278	0.34073	0.16501	0.414271	139.595	112.704
BBS2	3232.7	3273.68	2710.85	2428.18	4306.07	3775.62	3621.69	3001.68	-0.340574	0.00477571	0.066042	2911.35	3676.26
BBS4	1289.63	1314.25	1181.24	1139.08	1531.4	1275.45	1239.54	1157.9	-0.0737379	0.458002	0.695046	1231.05	1301.07
BBS5	136.204	120.672	76.1344	74.0863	149.826	171.432	126.304	131.278	-0.544358	0.00445855	0.0637268	101.774	144.71
BBS7	517.232	777.798	846.707	507.491	782.267	718.642	744.605	693.264	-0.126726	0.459537	0.695839	662.307	734.695
BBS9	1158.6	943.871	716.356	813.097	1021.41	1035.45	909.094	904.193	-0.108028	0.308303	0.566317	907.981	967.537
BBX	9815.34	6705.07	6920.16	9866.44	8050.29	8537.31	7338.84	6751.21	0.121699	0.429844	0.674536	8326.75	7669.41
BCAN	3.44821	0	1.15355	0	2.88128	2.74291	0	0	-0.439931	0.741924	NA	1.15044	1.40605
BCAP29	2330.99	2477.96	2121.38	1968.84	2063	2110.67	2023.8	1848.21	0.14974	0.289448	0.550081	2224.79	2011.42
BCAP31	5382.66	5951.17	6218.8	9075.57	5078.25	5237.59	5909.84	5742.29	0.26038	0.0197275	0.136623	6657.05	5491.99
BCAR3	108.619	81.2446	100.359	61.1212	93.6415	57.6011	48.4654	42.7759	0.527447	0.0702317	0.264003	87.8359	60.621
BCAR4	10.3446	0	0	0	5.76256	1.37145	1.46865	0	-0.377705	0.741583	NA	2.58616	2.15067
BCAS1	137.929	99.1662	68.0596	159.285	116.692	102.859	138.053	100.302	0.0384739	0.911292	0.961303	116.11	114.476
BCAS2	3058.57	2167.32	1569.98	2248.52	2289.18	1814.43	2006.17	1892.46	0.165415	0.468962	0.702735	2261.1	2000.56
BCAS3	1070.67	1917.61	1836.46	2513.38	2179.69	1856.95	1916.59	2185.99	-0.192507	0.0788359	0.279791	1834.53	2034.8
BCAS4	556.887	255.682	173.033	166.694	373.126	523.896	353.944	445.459	-0.721885	0.0096287	0.0938062	288.074	424.106
BCAT1	560.335	887.717	1114.33	1361.33	472.53	530.753	809.226	262.555	0.867668	0.0567249	0.238285	980.929	518.766
BCAT2	268.961	264.045	355.294	200.033	223.299	322.292	306.948	336.307	-0.140225	0.40445	0.653932	272.083	297.211
BCCIP	3362.01	1695.38	1528.46	1896.61	1674.02	1588.14	1746.22	1666.78	0.30455	0.0111126	0.101717	2120.61	1668.79
BCDIN3D	246.547	130.23	160.344	148.173	180.08	193.375	163.02	172.578	-0.0883546	0.582442	0.779308	171.323	177.263
BCDIN3D-AS1	74.1366	37.038	53.0634	40.7474	51.863	42.5151	45.5281	39.8258	0.146918	0.583723	0.780361	51.2464	44.933
BCKDHA	517.232	750.318	944.759	785.314	471.089	566.411	628.582	972.044	0.201269	0.136191	0.374223	749.406	659.532
BCKDHB	698.263	547.206	466.035	409.327	678.541	651.441	649.143	472.009	-0.236651	0.0562941	0.237562	530.208	612.784
BCKDK	698.263	1065.74	1473.09	1994.77	880.23	1032.71	1039.8	1371.78	0.197691	0.102727	0.321458	1307.96	1081.13
BCL10	2608.57	2793.38	2495.13	3815.44	3221.27	3111.83	3493.92	3312.92	-0.173413	0.407242	0.656036	2928.13	3284.98
BCL11A	1553.42	1256.9	921.688	972.382	1298.02	1544.26	1622.86	1287.7	-0.32373	0.243766	0.506209	1176.1	1438.21
BCL11B	19372.1	12535.6	8114.09	6765.93	18113.2	17579.3	14335.5	12301.7	-0.518792	0.00169978	0.0386081	11696.9	15582.4
BCL2	10673.9	6824.55	6422.98	6308.44	10956.1	10604.1	8314.02	7819.13	-0.342481	0.094697	0.308938	7557.48	9423.33
BCL2A1	6413.68	22329.1	14227.9	36617.1	24794.8	21003.8	25485.5	14815.2	-0.346284	0.34056	0.596083	19897	21524.8
BCL2L1	1044.81	1525.73	1422.33	1394.67	986.838	1426.31	1089.74	1402.75	0.133946	0.539736	0.751867	1346.88	1226.41
BCL2L10	25.8616	2.38955	2.3071	5.55647	10.0845	5.48582	1.46865	0	0.757527	0.304273	NA	9.02868	4.25974
BCL2L11	5965.41	4694.27	6484.12	5006.38	4833.34	4576.54	5696.89	3920.63	0.23542	0.16415	0.413168	5537.54	4756.85
BCL2L12	1591.35	1691.8	1595.36	1446.53	1769.1	1830.89	1777.07	1603.36	-0.138678	0.35028	0.604579	1581.26	1745.1
BCL2L13	2327.54	3731.28	3107.67	2511.52	3048.39	3162.57	3370.55	3324.72	-0.141683	0.388454	0.639256	2919.5	3226.56
BCL2L14	3.44821	7.16864	13.8426	7.40863	2.88128	6.85727	2.9373	2.95006	1.03379	0.21818	0.480605	7.96703	3.90648
BCL2L15	239.651	252.097	207.639	205.589	213.215	207.09	190.924	146.028	0.268504	0.268278	0.529652	226.244	189.314
BCL2L2	1787.9	1621.31	1680.73	1828.08	1060.31	1438.66	1446.62	1622.53	0.316722	0.0481802	0.219663	1729.5	1392.03
BCL3	2501.68	2505.44	1813.38	4391.46	2096.13	2254.67	3081.23	2790.76	0.230744	0.525517	0.74206	2802.99	2555.7
BCL6	6734.36	28641.1	28739.6	50932.4	25790.3	19910.8	32001.9	27233.5	-0.136418	0.540737	0.752184	28761.9	26234.1
BCL6B	3.44821	5.97387	1.15355	3.70431	5.76256	4.11436	0	5.90012	-0.182429	0.82856	NA	3.56999	3.94426
BCL7A	568.955	583.049	384.133	268.563	737.607	789.958	806.288	560.511	-0.73312	0.0747404	0.272334	451.175	723.591
BCL7B	2662.02	1485.1	1173.16	2102.2	1092	1183.57	1218.98	1354.08	0.65679	0.00125042	0.0328626	1855.62	1212.16
BCL7C	29.3098	17.9216	31.1459	24.078	12.9658	24.6862	20.5611	20.6504	0.352131	0.30929	0.567258	25.6138	19.7159
BCL9	839.64	966.572	1055.5	1133.52	1534.28	1374.2	1210.17	1188.87	-0.42419	0.0376115	0.192997	998.808	1326.88
BCL9L	2970.64	3121.94	4077.81	2511.52	3297.62	3940.19	3385.24	3950.13	-0.231623	0.149311	0.393651	3170.48	3643.29
BCLAF1	46707.8	37692.7	30165.4	63141.9	42817.2	39334.7	40075	42380.5	0.0984339	0.628114	0.80904	44426.9	41151.9
BCO2	143.101	146.957	138.426	118.538	152.708	104.231	154.208	122.427	0.0385967	0.859861	0.935391	136.756	133.393
BCOR	4184.41	2268.87	3341.84	1413.2	2580.18	3272.29	2543.7	2488.37	0.0653785	0.750631	0.881468	2802.08	2721.14
BCORL1	365.511	985.688	1361.19	1068.69	825.486	1009.39	960.497	1237.55	-0.176537	0.380656	0.633215	945.271	1008.23
BCORP1	1217.22	234.176	1199.69	503.787	0	0	0	1520.76	0.720896	0.800755	0.908649	788.719	380.189
BCR	2075.82	1724.06	2164.06	2789.35	1708.6	2051.7	1622.86	2008.99	0.23854	0.181651	0.43602	2188.32	1848.04
BCRP3	20.6893	7.16864	10.382	11.1129	12.9658	13.7145	5.8746	10.3252	0.141548	0.79985	0.908085	12.3382	10.72
BCS1L	641.368	567.517	763.652	518.604	737.607	684.356	706.42	790.616	-0.239009	0.115981	0.343196	622.785	729.75
BDH1	467.233	476.715	628.686	325.98	655.491	621.269	538.994	545.761	-0.3311	0.0431882	0.207523	474.653	590.379
BDH2	1015.5	866.211	664.446	564.908	1347	1202.77	1196.95	709.489	-0.537171	0.00130956	0.0339005	777.766	1114.05
BDKRB2	0	5.97387	2.3071	0	1.44064	5.48582	1.46865	0	0.0631712	0.96555	NA	2.07024	2.09878
BDNF	6.89643	8.36341	12.6891	5.55647	18.7283	13.7145	22.0297	8.85018	-0.878371	0.0783525	0.279097	8.37635	15.8307
BDNF-AS	36.2062	34.6484	34.6066	42.5996	73.4726	64.4584	69.0265	39.8258	-0.739781	0.0130271	0.111194	37.0152	61.6958
BDP1	9030.87	7901.04	7360.82	7721.64	9371.36	7998.32	7802.93	7664.25	-0.0330587	0.756852	0.885464	8003.59	8209.22
BEAN1	39.6545	95.5819	96.8984	335.24	76.3539	82.2873	80.7757	104.727	0.390034	0.265916	0.527247	141.844	86.036
BEAN1-AS1	36.2062	74.076	66.906	159.285	57.6256	54.8582	61.6833	59.0012	0.358735	0.295067	0.554773	84.1184	58.2921
BECN1	4063.72	3885.4	3768.65	4454.44	3592.95	3424.52	3905.14	3829.18	0.13731	0.102823	0.321523	4043.05	3687.95
BEGAIN	25.8616	35.8432	4.61421	3.70431	17.2877	17.8289	19.0924	8.85018	0.210311	0.775504	0.894506	17.5058	15.7648
BEND2	468.957	449.235	784.415	427.848	605.068	1533.29	630.051	1051.7	-0.839937	0.167807	0.41747	532.614	955.025
BEND3	163.79	80.0498	96.8984	98.1643	69.1507	85.0302	85.1817	57.5261	0.529229	0.0434021	0.208093	109.726	74.2222
BEND3P3	312.063	1149.37	1131.63	516.752	1083.36	784.472	1176.39	747.84	-0.27674	0.448886	0.688753	777.455	948.015
BEND4	289.65	424.145	243.4	290.789	586.34	613.04	663.829	461.684	-0.832691	0.0375064	0.192764	311.996	581.224
BEND5	106.895	89.608	32.2995	40.7474	80.6758	87.7731	92.5249	91.4518	-0.497258	0.150732	0.395714	67.3874	88.1064
BEND6	10.3446	28.6746	16.1497	5.55647	23.0502	6.85727	16.1551	8.85018	0.18727	0.750884	0.881502	15.1814	13.7282
BEND7	43.1027	93.1923	162.651	555.647	123.895	213.947	185.05	146.028	-0.200585	0.646874	0.820877	213.648	167.23
BEST1	360.338	2381.18	3135.35	4280.33	2276.21	2306.79	2781.62	2526.73	-0.27768	0.238809	0.501055	2539.3	2472.84
BEST2	3.44821	0	1.15355	3.70431	0	0	4.40595	0	0.78515	0.514148	NA	2.07652	1.10149
BEST3	6.89643	5.97387	10.382	1.85216	1.44064	4.11436	2.9373	2.95006	1.10846	0.273613	NA	6.27611	2.86059
BEST4	27.5857	21.5059	12.6891	37.0431	7.2032	15.086	10.2805	11.8002	1.09405	0.00451302	0.0640673	24.706	11.0925
BET1	498.267	704.916	864.011	320.423	826.927	847.559	732.856	814.216	-0.4233	0.0261195	0.159183	596.904	805.39
BET1L	2908.57	3135.09	3488.34	3407.97	3166.52	3497.21	2833.02	2889.58	0.0469538	0.709715	0.858567	3234.99	3096.59
BEX1	34.4821	15.5321	4.61421	31.4867	14.4064	12.3431	7.34325	20.6504	0.819753	0.311476	0.569592	21.5288	13.6858
BEX2	960.328	238.955	151.115	172.251	360.16	351.092	318.697	283.206	-0.014051	0.961369	0.983121	380.662	328.289
BEX4	2155.13	991.662	1002.44	1270.58	1269.2	1302.88	1232.2	1013.35	0.132143	0.584101	0.780622	1354.95	1204.41
BEX5	249.995	69.2969	84.2093	114.834	116.692	139.888	46.9968	94.4019	0.36097	0.418999	0.66555	129.584	99.4947
BFAR	2918.91	2555.62	2709.69	2706	2597.47	2631.82	2598.04	2433.8	0.0870926	0.337148	0.593872	2722.56	2565.28
BFSP1	41.3786	96.7767	65.7525	98.1643	48.9817	98.7447	42.5908	30.9756	0.445942	0.436337	0.678589	75.518	55.3232
BFSP2	25.8616	21.5059	23.071	5.55647	4.32192	9.60018	2.9373	1.47503	2.00184	0.000527797	0.0209155	18.9988	4.58361
BGLAP	0	1.19477	9.22842	1.85216	2.88128	0	7.34325	4.42509	-0.256774	0.766918	NA	3.06884	3.6624
BHLHB9	165.514	179.216	136.119	101.869	273.721	182.403	170.363	160.778	-0.443194	0.00632937	0.0756941	145.68	196.817
BHLHE40	22185.8	7470.92	5860.04	11144.4	3430.16	3851.05	4010.88	4805.65	1.74953	1.55776e-06	0.000766191	11665.3	4024.43
BHLHE40-AS1	48.275	65.7125	46.1421	38.8953	54.7443	54.8582	33.7789	53.1011	0.0311488	0.931002	0.969725	49.7562	49.1206
BHLHE41	187.928	97.9714	85.3629	140.764	110.929	123.431	151.271	64.9013	0.174333	0.694165	0.849881	128.006	112.633
BHMT	5.17232	3.58432	3.46066	0	0	2.74291	2.9373	0	1.10008	0.304403	NA	3.05432	1.42005
BHMT2	5.17232	3.58432	1.15355	0	4.32192	1.37145	1.46865	1.47503	0.150738	0.896131	NA	2.47755	2.15926
BICC1	6.89643	11.9477	16.1497	57.4168	15.847	15.086	32.3103	7.37515	0.324831	0.564133	0.767428	23.1027	17.6546
BICD1	432.751	354.848	279.16	340.797	462.445	418.294	381.849	423.333	-0.277129	0.0856643	0.292002	351.889	421.48
BICD2	3572.35	7100.54	6251.1	7832.77	6590.92	6947.79	7830.84	8044.81	-0.277336	0.074112	0.27145	6189.19	7353.59
BID	2070.65	2934.36	3035	3902.49	2961.95	2738.8	3502.73	3200.81	-0.0704518	0.609558	0.797033	2985.63	3101.07
BIK	8.62053	65.7125	65.7525	50.0082	15.847	38.4007	33.7789	56.0511	0.384338	0.286279	0.547575	47.5234	36.0195
BIN1	1517.21	1934.34	1801.85	1090.92	1764.78	1968.04	1750.63	2308.42	-0.315651	0.0682852	0.259944	1586.08	1947.97
BIN2	22156.5	35806.2	40951.1	44199.9	36541.8	38573.5	40781.5	38673.8	-0.145252	0.285149	0.546914	35778.4	38642.6
BIN3	1762.04	1972.57	1993.34	3908.05	1923.25	1751.35	1907.78	2240.57	0.250095	0.118904	0.3478	2409	1955.74
BIN3-IT1	44.8268	28.6746	41.5279	88.9035	37.4566	30.172	63.1519	45.7259	0.165542	0.729338	0.870199	50.9832	44.1266
BIRC2	8668.81	7013.32	7232.77	6364.01	7883.18	7101.39	7562.07	6940.01	-0.000155629	0.999044	0.999479	7319.73	7371.66
BIRC3	54800.7	19597.9	12430.7	15276.6	26610	26589.8	21056	19586.9	-0.0402656	0.87836	0.944684	25526.5	23460.7
BIRC5	141.377	101.556	71.5202	68.5298	18.7283	43.8866	36.7162	25.0755	1.55286	0.00682254	0.0784686	95.7456	31.1016
BIRC6	12258.4	15440.1	16310.1	16195.3	19576.8	16949.8	18217.1	16327.1	-0.228255	0.0127827	0.110157	15050.9	17767.7
BIRC6-AS2	27.5857	23.8955	14.9962	20.3737	8.64383	9.60018	13.2178	28.0256	0.499869	0.253047	0.514367	21.7128	14.8719
BIRC7	1.72411	4.77909	1.15355	1.85216	2.88128	1.37145	4.40595	2.95006	-0.2266	0.892406	NA	2.37723	2.90218
BISPR	937.914	974.935	1129.33	939.043	911.925	1431.8	1221.92	1011.87	-0.198282	0.279516	0.541535	995.305	1144.38
BIVM	531.025	253.292	205.332	237.076	239.146	223.547	232.047	197.654	0.371155	0.0982547	0.313957	306.681	223.098
BLACAT1	8.62053	5.97387	6.92131	1.85216	2.88128	10.9716	7.34325	17.7004	-0.810361	0.23891	NA	5.84197	9.72413
BLCAP	3667.18	3021.58	2620.87	2815.28	3229.91	2889.66	3226.62	2786.33	-0.00818733	0.922215	0.965763	3031.23	3033.13
BLK	3179.25	2138.64	1121.25	2000.33	1989.52	2299.93	2884.43	2358.57	-0.207419	0.568303	0.770468	2109.87	2383.11
BLM	751.711	608.14	682.903	588.986	599.306	532.124	653.549	485.285	0.206263	0.143121	0.384415	657.935	567.566
BLMH	2746.5	1712.11	1393.49	1372.45	1695.63	1638.89	1558.24	1427.83	0.142136	0.287056	0.548098	1806.14	1580.15
BLNK	1399.97	1301.11	696.746	707.524	1377.25	1452.37	1555.3	1258.2	-0.518439	0.137193	0.375826	1026.34	1410.78
BLOC1S1	120.687	151.736	169.572	211.146	145.505	146.746	176.238	129.803	0.122145	0.515793	0.736195	163.285	149.573
BLOC1S2	4486.13	4237.86	2930.02	5639.82	3598.72	3306.58	3731.84	3655.12	0.27555	0.0647692	0.253846	4323.46	3573.06
BLOC1S3	851.709	992.857	1054.35	1279.84	939.297	857.159	1053.02	957.294	0.12254	0.331575	0.588447	1044.69	951.693
BLOC1S4	267.237	195.943	211.1	185.216	208.893	208.461	187.987	151.928	0.164944	0.413002	0.660978	214.874	189.317
BLOC1S5	3.44821	7.16864	0	0	0	6.85727	2.9373	5.90012	-0.624517	0.527347	NA	2.65421	3.92367
BLOC1S6	8960.18	7384.9	6193.42	8234.69	7103.79	7530.66	7321.22	7441.52	0.0626794	0.662012	0.830395	7693.3	7349.3
BLVRA	1512.04	1660.74	2188.29	1270.58	851.418	1530.54	1421.65	1572.38	0.32997	0.143932	0.385733	1657.91	1344
BLVRB	293.098	238.955	304.538	290.789	87.879	182.403	185.05	272.88	0.721861	0.00760051	0.0828035	281.845	182.053
BLZF1	781.02	1451.65	1781.08	1611.38	1547.25	1360.48	1586.14	1696.28	-0.132763	0.295861	0.555172	1406.28	1547.54
BMF	6594.71	3093.27	3914	2941.22	2247.4	2885.54	2866.8	3217.04	0.666073	0.00242368	0.04702	4135.8	2804.2
BMI1	0	2.38955	3.46066	7.40863	0	6.85727	1.46865	0	0.567755	0.550194	NA	3.31471	2.08148
BMP1	124.136	93.1923	146.501	135.207	46.1005	90.516	79.3071	132.753	0.533578	0.0103862	0.0975953	124.759	87.169
BMP10	0	3.58432	6.92131	24.078	0	0	5.8746	4.42509	1.48958	0.0746545	NA	8.64592	2.57492
BMP2	8.62053	20.3111	2.3071	11.1129	8.64383	5.48582	24.967	5.90012	-0.0186132	0.979661	0.990843	10.5879	11.2492
BMP2K	3284.42	3700.21	4103.19	4104.38	3950.23	3531.5	4263.49	4197.93	-0.0548766	0.713186	0.861127	3798.05	3985.79
BMP3	17.2411	10.753	13.8426	0	25.9315	27.4291	17.6238	20.6504	-1.40274	0.123762	0.356262	10.4592	22.9087
BMP4	0	0	0	0	0	0	0	2.95006	-1.42853	0.462169	NA	0	0.737515
BMP6	263.788	295.109	324.148	361.17	234.824	441.608	240.858	480.86	-0.169843	0.691182	0.848091	311.054	349.538
BMP8A	905.156	500.61	568.701	633.437	612.272	455.323	656.486	507.41	0.203284	0.450028	0.689494	651.976	557.873
BMP8B	289.65	224.617	257.242	142.616	190.164	256.462	233.515	182.904	0.0573372	0.765346	0.889555	228.531	215.761
BMPER	12.0687	2.38955	0	1.85216	2.88128	4.11436	2.9373	1.47503	0.228878	0.83094	NA	4.07761	2.85199
BMPR1A	493.095	406.223	299.924	368.579	368.804	518.41	321.634	373.182	-0.0258958	0.925736	0.967463	391.955	395.508
BMPR1B	10.3446	4.77909	8.07487	9.26078	11.5251	10.9716	5.8746	0	0.266124	0.739146	NA	8.11485	7.09284
BMPR2	3406.84	3164.96	3229.95	3356.11	3143.47	3510.92	3201.66	2992.83	0.0367504	0.776779	0.895205	3289.46	3212.22
BMS1	3424.08	2799.35	3409.9	2039.22	3362.45	2998	3398.45	2806.98	-0.128477	0.201328	0.462536	2918.14	3141.47
BMS1P20	4546.47	3656.01	2589.72	3583.92	2348.24	2469.99	2612.73	2091.59	0.582715	0.00625706	0.0753205	3594.03	2380.64
BMS1P21	3.44821	0	0	0	4.32192	1.37145	1.46865	4.42509	-1.95867	0.163155	NA	0.862053	2.89678
BMS1P4	965.5	922.365	888.235	879.774	1149.63	935.332	985.464	892.393	-0.107746	0.440322	0.682333	913.969	990.705
BMS1P5	170.687	164.879	89.9771	124.094	220.418	222.176	177.707	163.728	-0.526558	0.131339	0.367596	137.409	196.007
BMS1P6	34.4821	33.4537	9.22842	20.3737	38.8973	19.2004	22.0297	8.85018	0.0984304	0.839231	0.926917	24.3845	22.2444
BMX	25.8616	990.467	260.703	805.688	649.728	484.124	590.397	570.836	-0.480082	0.243	0.505497	520.68	573.771
BNC2	506.887	622.477	492.567	1411.34	244.909	336.006	234.984	224.204	1.52714	0.00216585	0.0443159	758.319	260.026
BNIP1	1558.59	617.698	321.841	713.08	469.648	504.695	462.625	458.734	0.674911	0.0129939	0.111092	802.803	473.926
BNIP2	15320.4	11474.6	9907.86	18830.9	11477.6	11199.3	10848.9	10460.9	0.342696	0.0330277	0.180922	13883.4	10996.7
BNIP3	762.055	790.94	790.183	501.934	1126.58	955.904	887.064	910.093	-0.455017	0.000174314	0.0116602	711.278	969.91
BNIP3L	12515.3	14085.2	11417.9	20271.9	14246.5	11388.6	13551.2	13179.4	0.142174	0.386429	0.63724	14572.5	13091.4
BNIPL	29.3098	121.867	196.104	164.842	200.249	176.918	168.895	191.754	-0.563219	0.0706581	0.264699	128.031	184.454
BOC	3.44821	3.58432	2.3071	1.85216	0	6.85727	0	0	0.672108	0.536083	NA	2.79795	1.71432
BOD1	860.329	784.966	658.678	472.3	816.842	747.443	766.635	679.989	-0.146053	0.251066	0.512521	694.068	752.727
BOD1L1	11949.8	29896.8	30941.7	44727.7	36855.9	25974	39320.1	35679.5	-0.32991	0.0330282	0.180922	29379	34457.4
BOK	3.44821	62.1282	19.6104	50.0082	53.3036	71.3157	42.5908	45.7259	-0.72761	0.227817	0.489946	33.7988	53.234
BOK-AS1	0	1.19477	0	0	0	1.37145	0	2.95006	-1.3532	0.389886	NA	0.298693	1.08038
BOLA1	22.4134	26.285	44.9885	11.1129	37.4566	41.1436	29.373	30.9756	-0.40508	0.251381	0.512776	26.2	34.7372
BOLA3	112.067	59.7387	50.7563	48.1561	57.6256	43.8866	54.34	69.3264	0.208501	0.393593	0.643928	67.6795	56.2946
BOLA3-AS1	94.8259	93.1923	175.34	68.5298	201.689	182.403	170.363	120.952	-0.609743	0.0239541	0.152604	107.972	168.852
BOLL	17.2411	21.5059	9.22842	9.26078	2.88128	4.11436	10.2805	8.85018	1.02908	0.122953	0.354829	14.309	6.53159
BOP1	74.1366	62.1282	118.816	62.9733	23.0502	58.9726	49.9341	104.727	0.456317	0.0383753	0.194765	79.5135	59.171
BORA	953.431	604.555	799.412	705.672	631	818.759	857.691	730.14	-0.00322462	0.9782	0.990101	765.767	759.397
BPGM	1572.39	1026.31	854.782	1390.97	848.536	922.989	816.569	778.816	0.534837	0.024356	0.153983	1211.11	841.728
BPHL	191.376	204.306	158.037	107.425	226.18	200.232	189.456	174.053	-0.268952	0.143438	0.384963	165.286	197.48
BPI	155.17	535.259	454.5	1085.36	149.826	311.32	295.198	355.482	0.753795	0.277147	0.538962	557.573	277.957
BPIFB3	0	1.19477	3.46066	0	0	0	0	8.85018	-0.761335	0.537117	NA	1.16386	2.21254
BPNT1	587.92	1310.67	1146.63	566.76	1218.78	1176.71	1192.54	1090.05	-0.356512	0.270096	0.531954	902.994	1169.52
BPTF	11877.4	12086.3	13201.3	14332	14916.4	13305.9	13539.5	13194.1	-0.090757	0.372768	0.625923	12874.2	13739
BRAF	1181.01	1412.22	1380.8	2330.01	1871.39	1518.2	1706.57	1646.13	-0.129479	0.432619	0.675829	1576.01	1685.57
BRAP	2655.12	1818.45	1925.28	2370.76	2071.64	1813.06	2097.23	1805.44	0.18566	0.247061	0.508818	2192.4	1946.84
BRAT1	365.511	320.199	410.665	687.15	175.758	288.006	314.291	411.533	0.59147	0.00311952	0.052627	445.881	297.397
BRCA1	424.13	982.104	1024.35	1274.28	1205.81	1098.54	1230.73	1295.08	-0.439961	0.0190507	0.13476	926.218	1207.54
BRCA2	755.159	522.116	442.964	768.645	511.427	485.495	403.879	365.807	0.494013	0.0077888	0.0837921	622.221	441.652
BRCAT107	0	1.19477	0	0	14.4064	0	0	1.47503	-3.55338	0.275491	0.537517	0.298693	3.97036
BRCAT54	8.62053	13.1425	4.61421	9.26078	8.64383	1.37145	8.8119	8.85018	0.36304	0.530356	0.745557	8.90951	6.91934
BRCC3	1701.69	2019.17	2012.95	1483.58	2100.45	1835.01	1840.22	1851.16	-0.071817	0.529174	0.744584	1804.35	1906.71
BRD1	1834.45	1169.68	1429.25	1755.84	1133.78	1147.91	1124.99	1299.5	0.399287	0.0586851	0.241971	1547.31	1176.54
BRD2	24918.5	29170.4	26546.7	35053.9	28068	28287.6	30956.2	32708.8	-0.0521759	0.696956	0.851242	28922.4	30005.1
BRD3	843.088	1035.87	1400.41	948.304	1177	1274.08	1223.38	1357.03	-0.253444	0.0649361	0.254208	1056.92	1257.87
BRD4	1713.76	3315.5	3939.38	4050.67	3114.66	3181.78	3464.54	4063.71	-0.147484	0.247027	0.50881	3254.83	3456.17
BRD7	5206.8	4400.35	4051.28	5815.77	4533.69	4731.52	4391.26	4118.28	0.133545	0.457317	0.694545	4868.55	4443.69
BRD7P3	27.5857	26.285	8.07487	51.8604	15.847	12.3431	24.967	29.5006	0.375266	0.358865	0.612604	28.4515	20.6644
BRD8	1560.32	3868.68	5192.14	3574.66	5229.52	3785.22	5185.8	4754.02	-0.43566	0.0278315	0.165397	3548.95	4738.64
BRD9	1998.24	1692.99	1886.06	2078.12	1590.47	1455.11	1661.04	1650.56	0.259886	0.000248076	0.014101	1913.85	1589.29
BRDT	3.44821	1.19477	1.15355	1.85216	1.44064	0	2.9373	0	0.713305	0.565792	NA	1.91217	1.09448
BRE	1481.01	1322.61	1132.79	1418.75	1266.32	1345.4	1340.88	1309.83	0.0335206	0.735213	0.873657	1338.79	1315.61
BRE-AS1	58.6196	89.608	44.9885	277.823	96.5228	79.5444	80.7757	107.677	0.198738	0.711394	0.859747	117.76	91.13
BREA2	49.9991	23.8955	19.6104	37.0431	30.2534	39.7722	24.967	29.5006	-0.0022914	0.994496	0.997268	32.637	31.1233
BRF1	460.337	476.715	457.96	427.848	279.484	349.721	365.694	351.057	0.433667	0.00617373	0.0748683	455.715	336.489
BRF2	436.199	428.924	376.058	542.682	473.97	342.864	409.753	364.332	0.163773	0.313288	0.571232	445.966	397.73
BRI3	1358.6	1811.28	1902.21	2794.9	1247.59	1364.6	1788.81	1749.38	0.356753	0.0340935	0.183267	1966.75	1537.6
BRI3BP	12.0687	15.5321	33.453	20.3737	1.44064	6.85727	4.40595	20.6504	1.32328	0.00447511	0.0637999	20.3569	8.33857
BRICD5	1.72411	14.3373	17.3033	37.0431	1.44064	0	2.9373	8.85018	2.37088	0.000180096	0.011999	17.6019	3.30703
BRIP1	294.822	254.487	173.033	166.694	172.877	209.833	252.608	128.328	0.18579	0.482418	0.712613	222.259	190.911
BRIX1	2712.02	1107.56	849.014	1244.65	1061.75	1006.65	959.028	889.443	0.517082	0.00137364	0.0348051	1478.31	979.217
BRK1	7848.13	7252.28	6669.84	7278.97	5506.12	5669.59	6789.57	5987.14	0.285657	0.0317627	0.17678	7262.31	5988.11
BRMS1	1108.6	1195.97	1327.74	2165.17	911.925	1046.42	1138.2	1379.15	0.347054	0.000621334	0.0226755	1449.37	1118.93
BRMS1L	622.403	364.406	337.991	464.891	437.954	430.637	370.1	436.609	0.0795995	0.767857	0.891042	447.423	418.825
BROX	6787.81	5794.65	6117.29	8736.62	5873.49	4994.84	5699.83	5727.54	0.299758	0.0230582	0.148839	6859.09	5573.92
BRPF1	3224.08	2184.05	1927.59	4150.68	1694.19	2123.01	1987.08	2211.07	0.542212	0.00700841	0.0789091	2871.6	2003.84
BRPF3	2762.02	3083.71	2883.88	4674.84	3409.99	3100.86	3316.21	3992.9	-0.0608224	0.677342	0.839406	3351.11	3454.99
BRSK1	46.5509	43.0118	47.2956	105.573	20.1689	16.4575	42.5908	42.7759	0.958778	0.00640946	0.0761802	60.6078	30.4983
BRSK2	1.72411	1.19477	8.07487	3.70431	5.76256	4.11436	2.9373	5.90012	-0.389106	0.630654	NA	3.67451	4.67858
BRWD1	15742.8	12170	11427.1	15669.2	13687.5	13046.6	11562.7	11590.8	0.149895	0.187726	0.444603	13752.3	12471.9
BRWD1-AS1	6.89643	0	2.3071	3.70431	5.76256	4.11436	5.8746	13.2753	-1.37262	0.100549	NA	3.22696	7.2567
BRWD1-IT2	1.72411	9.55819	2.3071	3.70431	2.88128	2.74291	2.9373	1.47503	0.838568	0.285805	NA	4.32343	2.50913
BRWD3	8510.19	11978.8	11713.2	15619.2	14829.9	11518.8	14605.7	14203.1	-0.223292	0.050119	0.224042	11955.3	13789.4
BSCL2	91.3777	95.5819	108.434	96.3121	105.167	144.003	116.023	84.0767	-0.212849	0.389394	0.640298	97.9264	112.317
BSDC1	5237.84	5654.86	7858	6752.96	5880.69	5931.54	5874.6	5998.94	0.0997948	0.297225	0.556528	6375.91	5921.44
BSG	610.334	1505.41	1820.31	1683.61	890.315	1322.08	1301.22	1864.44	0.0132834	0.933317	0.970841	1404.92	1344.51
BSN	10.3446	21.5059	31.1459	7.40863	30.2534	17.8289	20.5611	20.6504	-0.291984	0.425368	0.670636	17.6013	22.3235
BSND	0	3.58432	4.61421	3.70431	2.88128	0	1.46865	1.47503	1.01888	0.455552	NA	2.97571	1.45624
BSPRY	31.0339	13.1425	31.1459	27.7823	30.2534	30.172	26.4357	22.1254	-0.105672	0.807435	0.911424	25.7762	27.2466
BST1	3539.59	5252.22	4165.48	6436.24	5418.24	4800.09	6418	4897.1	-0.122876	0.467727	0.701696	4848.38	5383.36
BST2	1512.04	1584.27	1937.97	1426.16	1064.63	1935.12	1722.73	2070.94	-0.0425834	0.834902	0.924142	1615.11	1698.36
BTAF1	19877.2	14140.1	13910.7	15615.5	15566.1	14123.2	14830.4	12792.9	0.143676	0.197899	0.457805	15885.9	14328.2
BTBD1	7775.72	5359.75	4498.85	5200.85	4623.01	4645.12	4366.29	4088.78	0.352518	0.000133004	0.0105915	5708.8	4430.8
BTBD10	1237.91	2138.64	2338.25	2420.77	2071.64	2046.21	2492.3	2314.32	-0.148035	0.176774	0.429364	2033.89	2231.12
BTBD11	651.712	764.655	731.352	709.376	950.822	755.672	922.312	941.069	-0.319857	0.226182	0.488057	714.274	892.468
BTBD18	17.2411	15.5321	25.3781	12.9651	17.2877	12.3431	11.7492	20.6504	0.218648	0.582266	0.779166	17.7791	15.5076
BTBD19	122.412	189.969	471.803	837.175	167.114	174.175	264.357	302.381	0.628076	0.092597	0.304732	405.34	227.007
BTBD2	160.342	197.138	332.223	268.563	207.452	252.348	242.327	438.084	-0.260471	0.09989	0.317242	239.566	285.053
BTBD3	644.816	602.166	554.859	483.413	530.155	536.239	512.559	488.235	0.142012	0.495247	0.722625	571.313	516.797
BTBD6	639.644	520.921	562.933	713.08	377.447	582.868	453.813	612.137	0.27174	0.0647495	0.253846	609.145	506.566
BTBD7	2956.84	3613	4152.79	3998.81	3868.12	3346.35	3624.63	3635.95	0.0267733	0.752285	0.882468	3680.36	3618.76
BTBD8	44.8268	65.7125	39.2208	70.3819	64.8288	63.0869	41.1222	47.2009	0.025796	0.920318	0.964967	55.0355	54.0597
BTBD9	1444.8	1507.8	1467.32	2089.23	1650.97	1585.4	1556.77	1503.05	0.0364003	0.827746	0.921046	1627.29	1574.05
BTD	801.71	796.914	805.179	1107.59	834.13	800.93	810.694	761.115	0.127696	0.273089	0.534905	877.848	801.717
BTF3	32561.5	19576.4	16800.3	16850.9	16370	18278.7	16898.3	18234.3	0.266361	0.0123888	0.1083	21447.3	17445.3
BTF3L4	4641.3	3708.58	3730.59	3580.22	3842.18	3499.95	3772.96	3339.47	0.12105	0.212894	0.475	3915.17	3613.64
BTG1	63650.6	30599.3	22230.1	47976.4	37465.3	33207	34312.1	30159.9	0.276649	0.263044	0.5243	41114.1	33786.1
BTG2	27894.3	41361.9	60987.1	41960.6	70568.3	51783.4	65763.2	47959.1	-0.446802	0.0350208	0.185333	43051	59018.5
BTG3	1663.76	731.201	183.415	809.392	491.258	492.352	414.159	432.184	0.779883	0.027572	0.164322	846.943	457.488
BTK	7192.97	8988.28	12062.7	9034.82	7345.82	8921.31	9408.17	8074.31	0.152644	0.417253	0.664229	9319.69	8437.4
BTLA	2068.93	2752.76	1636.89	1142.78	3997.77	3734.47	4031.44	3382.24	-1.02376	0.00115916	0.0316742	1900.34	3786.48
BTN1A1	32.758	27.4798	21.9175	38.8953	40.3379	31.5435	48.4654	61.9512	-0.600407	0.143879	0.385652	30.2626	45.5745
BTN2A1	6701.6	11628.7	13823	13652.2	13916.6	12930.1	15078.6	15213.5	-0.350225	0.00214917	0.0442095	11451.4	14284.7
BTN2A2	2348.23	3057.43	3408.75	1976.25	2591.71	3412.18	3654	2652.1	-0.189142	0.189502	0.44682	2697.66	3077.5
BTN2A3P	168.962	315.42	263.01	251.893	203.13	293.491	309.885	228.63	-0.0450056	0.826086	0.920283	249.821	258.784
BTN3A1	16192.8	31698.5	38988.9	28775.1	44399.1	55384.8	54166.7	35259.1	-0.704786	0.000215785	0.0130146	28913.8	47302.4
BTN3A2	8722.26	11494.9	20370.6	7910.56	27274.2	26850.3	24980.3	23634.4	-1.07257	0.0029221	0.0507463	12124.6	25684.8
BTN3A3	4872.33	8599.98	8495.91	6297.33	11408.4	11658.7	10030.9	9456.41	-0.56394	0.00133652	0.0343133	7066.39	10638.6
BTNL10	1.72411	2.38955	4.61421	0	1.44064	1.37145	0	0	1.69693	0.163669	NA	2.18197	0.703023
BTNL2	22.4134	63.323	17.3033	38.8953	27.3721	32.9149	46.9968	5.90012	0.418076	0.514768	0.735673	35.4837	28.296
BTNL3	0	0	731.352	1776.22	0	0	0	1.47503	9.87354	7.20329e-05	0.00782212	626.892	0.368757
BTNL8	124.136	2958.26	1888.36	1681.76	3783.12	2758	4184.18	3630.05	-1.28754	0.00132925	0.0343133	1663.13	3588.84
BTNL9	301.719	157.71	55.3705	16.6694	265.078	227.661	283.449	305.331	-1.25995	0.115778	0.342827	132.867	270.38
BTRC	1601.7	1236.59	1306.97	1103.89	1586.14	1383.8	1327.66	1359.98	-0.122172	0.288165	0.549078	1312.29	1414.39
BUB1	494.819	283.161	235.325	192.624	116.692	133.031	198.268	91.4518	1.06129	0.00545072	0.0702794	301.482	134.861
BUB1B	187.928	130.23	103.82	90.7557	70.5913	48.0009	67.5579	54.5761	1.03487	0.0186087	0.133505	128.183	60.1815
BUB3	5477.49	5089.74	4660.35	4313.67	5874.93	5635.31	5074.18	4818.92	-0.134225	0.134078	0.371	4885.31	5350.83
BUD13	1525.83	1289.16	1651.89	1281.69	1380.13	1097.16	1311.5	1188.87	0.211514	0.113786	0.339811	1437.14	1244.42
BUD31	1905.14	1817.25	1368.11	2539.31	1601.99	1597.74	1712.45	1668.26	0.216708	0.14709	0.390466	1907.45	1645.11
BVES	0	8.36341	4.61421	12.9651	7.2032	2.74291	8.8119	7.37515	0.0624784	0.935465	NA	6.48568	6.53329
BYSL	274.133	172.047	286.081	188.92	187.283	223.547	270.231	222.729	0.00739106	0.96504	0.984735	230.295	225.948
BZRAP1	984.465	1795.74	1746.48	2681.92	1067.51	1615.57	1044.21	1424.88	0.477862	0.0663852	0.256223	1802.15	1288.04
BZRAP1-AS1	796.537	757.486	733.659	824.21	1008.45	1130.08	1044.21	914.518	-0.393543	0.0122287	0.107325	777.973	1024.31
BZW1	15154.9	12029	8056.41	14633.9	10235.7	10133.7	10702	9997.75	0.279876	0.0849972	0.291093	12468.5	10267.3
BZW2	1756.86	1207.92	1183.54	877.922	1460.81	1228.82	1478.93	1193.3	-0.132561	0.375626	0.628726	1256.56	1340.47
C10orf10	79.3089	290.33	349.526	277.823	226.18	278.405	249.67	383.508	-0.241094	0.593323	0.785982	249.247	284.441
C10orf105	355.166	1228.23	1950.66	3048.65	1140.99	1784.26	1853.44	1405.7	-0.205481	0.293406	0.553483	1645.67	1546.1
C10orf107	0	0	1.15355	0	2.88128	4.11436	0	0	-1.91415	0.225374	NA	0.288388	1.74891
C10orf11	187.928	102.751	128.044	122.242	67.71	74.0586	127.772	101.777	0.634185	0.0229678	0.148584	135.241	92.8295
C10orf111	13.7929	10.753	2.3071	0	5.76256	1.37145	5.8746	10.3252	0.0603751	0.93237	0.970559	6.71323	5.83345
C10orf113	0	0	0	37.0431	0	0	0	0	3.59643	0.191396	NA	9.26078	0
C10orf12	841.364	915.197	1113.18	2167.02	1221.66	1172.59	1337.94	1181.5	-0.0249048	0.908448	0.959387	1259.19	1228.42
C10orf128	786.193	1973.77	3998.21	2242.96	1475.21	2024.27	1511.24	1036.95	0.518352	0.203764	0.465447	2250.28	1511.92
C10orf131	43.1027	72.8812	41.5279	61.1212	38.8973	37.0293	52.8714	26.5505	0.506106	0.0670464	0.25716	54.6582	38.8371
C10orf2	601.713	476.715	680.596	303.754	802.436	636.355	694.671	671.138	-0.483683	0.0120009	0.106018	515.694	701.15
C10orf25	277.581	204.306	134.966	292.641	100.845	190.632	164.489	259.605	0.333636	0.185089	0.440646	227.373	178.893
C10orf32	1210.32	1090.83	1178.93	1087.22	1138.1	1130.08	875.315	979.42	0.15328	0.400321	0.650274	1141.82	1030.73
C10orf35	49.9991	65.7125	46.1421	14.8173	57.6256	74.0586	49.9341	82.6016	-0.607907	0.0552576	0.235433	44.1677	66.055
C10orf54	8877.43	20672	24717.2	63503	15048.9	17966.1	22181	27885.4	0.230085	0.171495	0.423021	29442.4	20770.4
C10orf55	17.2411	4.77909	2.3071	7.40863	0	4.11436	1.46865	1.47503	2.41356	0.0352712	NA	7.93397	1.76451
C10orf67	5.17232	2.38955	0	0	10.0845	8.22873	4.40595	4.42509	-1.9161	0.0523194	NA	1.89047	6.78606
C10orf76	4106.82	3173.32	3118.05	2576.35	2914.41	2779.94	2988.7	2739.13	0.175953	0.0301467	0.171419	3243.64	2855.55
C10orf82	6.89643	2.38955	25.3781	20.3737	1.44064	6.85727	1.46865	0	2.70571	0.0565834	NA	13.7595	2.44164
C10orf88	599.989	626.061	629.839	392.657	737.607	717.271	700.546	585.587	-0.286732	0.0311864	0.174834	562.137	685.253
C10orf91	13.7929	10.753	13.8426	3.70431	2.88128	19.2004	17.6238	16.2253	-0.480325	0.559276	0.764646	10.5232	13.9827
C10orf95	1.72411	2.38955	3.46066	0	7.2032	9.60018	8.8119	8.85018	-2.10159	0.00604314	NA	1.89358	8.61636
C11orf1	525.853	322.589	253.781	198.181	449.479	415.551	370.1	259.605	-0.270047	0.124492	0.357403	325.101	373.684
C11orf16	1.72411	0	5.76776	0	1.44064	1.37145	2.9373	7.37515	-0.666343	0.482456	NA	1.87297	3.28113
C11orf21	2512.02	6590.37	10122.4	6160.27	5030.71	5724.45	5943.62	5851.44	0.130839	0.580279	0.778064	6346.27	5637.56
C11orf24	224.134	222.228	269.931	168.546	178.639	288.006	245.264	327.457	-0.221666	0.332527	0.589447	221.21	259.841
C11orf30	2377.54	3897.35	3943.99	4302.56	4257.09	3642.58	3922.76	4009.13	-0.134048	0.287077	0.548098	3630.36	3957.89
C11orf31	694.815	438.482	341.451	348.205	407.701	414.179	436.189	405.633	0.086515	0.564437	0.767654	455.738	415.926
C11orf42	8.62053	10.753	34.6066	35.191	25.9315	13.7145	22.0297	25.0755	-0.0306882	0.946378	0.977431	22.2928	21.6878
C11orf45	32.758	35.8432	16.1497	20.3737	14.4064	28.8006	20.5611	26.5505	0.234275	0.658485	0.827709	26.2812	22.5796
C11orf49	556.887	493.441	343.759	529.717	501.342	464.923	483.186	404.158	0.0439697	0.751279	0.881845	480.951	463.402
C11orf54	1343.08	2818.47	3073.06	2493	3519.48	3056.97	3443.98	3255.39	-0.441361	0.00625249	0.0753205	2431.9	3318.96
C11orf57	2562.02	1986.91	2091.39	1672.5	1940.54	1818.55	1901.9	1607.78	0.187102	0.0646523	0.253846	2078.2	1817.19
C11orf58	14901.5	9654.96	9166.13	9610.84	9261.87	8850	8888.27	8915.08	0.254126	0.0103009	0.0973501	10833.3	8978.8
C11orf63	479.302	270.019	132.658	214.85	229.062	222.176	234.984	274.355	0.127268	0.62387	0.806293	274.207	240.144
C11orf65	22.4134	20.3111	19.6104	24.078	18.7283	35.6578	22.0297	10.3252	-0.0223758	0.951105	0.97879	21.6032	21.6853
C11orf68	253.444	422.95	644.836	350.058	443.717	489.609	417.096	479.385	-0.161705	0.332749	0.58958	417.822	457.452
C11orf71	506.887	358.432	289.542	240.78	427.87	385.379	373.037	346.632	-0.17477	0.212641	0.474852	348.91	383.229
C11orf72	0	0	3.46066	1.85216	2.88128	0	4.40595	0	-0.434859	0.737973	NA	1.3282	1.82181
C11orf73	470.681	585.439	640.221	375.988	643.966	576.011	628.582	500.035	-0.179242	0.418791	0.665381	518.082	587.148
C11orf74	158.618	125.451	128.044	62.9733	133.979	94.6304	58.746	66.3763	0.444062	0.0602625	0.244948	118.772	88.433
C11orf80	872.398	593.802	442.964	496.378	687.185	773.501	663.829	634.263	-0.245087	0.164425	0.413486	601.386	689.694
C11orf84	74.1366	91.9976	103.82	118.538	64.8288	71.3157	69.0265	120.952	0.252983	0.228149	0.490402	97.123	81.5308
C11orf85	82.7571	31.0641	16.1497	20.3737	24.4909	35.6578	29.373	20.6504	0.286395	0.556782	0.762998	37.5862	27.543
C11orf91	0	2.38955	2.3071	9.26078	1.44064	1.37145	1.46865	0	1.49391	0.231409	NA	3.48936	1.07019
C11orf94	0	2.38955	4.61421	1.85216	4.32192	2.74291	0	0	0.185357	0.877001	NA	2.21398	1.76621
C11orf95	293.098	255.682	286.081	200.033	305.415	307.206	289.324	262.555	-0.188337	0.268448	0.529706	258.723	291.125
C11orf98	0	0	1.15355	0	0	0	1.46865	0	-0.0164604	0.992644	NA	0.288388	0.367162
C12orf10	532.749	536.453	587.158	464.891	448.039	422.408	450.875	483.81	0.230111	0.0578997	0.240662	530.313	451.283
C12orf29	834.468	602.166	542.17	416.735	770.742	726.871	599.209	674.088	-0.252454	0.0094119	0.0926944	598.885	692.728
C12orf4	1194.81	1105.17	1148.94	857.548	1156.83	1034.08	1097.08	949.919	0.0233076	0.820898	0.917577	1076.61	1059.48
C12orf40	3.44821	4.77909	2.3071	3.70431	15.847	17.8289	8.8119	4.42509	-1.71975	0.0122052	0.107252	3.55968	11.7282
C12orf42	325.856	186.385	101.513	131.503	236.265	234.519	239.39	166.678	-0.343647	0.239615	0.501781	186.314	219.213
C12orf43	739.642	489.857	418.739	351.91	492.699	506.067	461.156	452.834	0.0364929	0.80115	0.908849	500.037	478.189
C12orf45	218.962	151.736	138.426	53.7125	129.658	142.631	192.393	156.353	-0.187631	0.322588	0.579683	140.709	155.259
C12orf49	2075.82	2726.47	3058.07	2581.91	2711.28	2476.85	2762.53	2767.16	-0.028102	0.865203	0.938009	2610.57	2679.45
C12orf54	0	1.19477	2.3071	1.85216	0	1.37145	4.40595	1.47503	-0.352055	0.771071	NA	1.33851	1.81311
C12orf56	0	4.77909	0	0	0	1.37145	2.9373	0	0.300175	0.830617	NA	1.19477	1.07719
C12orf57	265.512	123.062	181.108	85.1992	128.217	148.117	133.647	179.954	0.0666623	0.774832	0.894115	163.72	147.484
C12orf60	25.8616	25.0902	18.4568	14.8173	41.7785	16.4575	32.3103	19.1754	-0.351671	0.405388	0.654689	21.0565	27.4304
C12orf65	1243.08	620.087	836.325	411.179	911.925	861.274	715.232	741.94	-0.135686	0.472016	0.705535	777.668	807.593
C12orf66	805.158	581.855	494.874	420.439	831.249	672.013	674.11	581.162	-0.295214	0.00838091	0.0865825	575.581	689.633
C12orf71	184.479	68.1021	40.3743	92.6078	64.8288	60.344	54.34	63.4263	0.594518	0.110535	0.334203	96.3909	60.7348
C12orf73	231.03	137.399	183.415	137.06	221.858	241.376	124.835	163.728	-0.154405	0.394114	0.644132	172.226	187.949
C12orf74	39.6545	8.36341	9.22842	14.8173	12.9658	15.086	30.8416	20.6504	-0.294093	0.664525	0.831691	18.0159	19.886
C12orf75	1229.29	1087.24	738.273	853.844	737.607	1095.79	900.282	615.087	0.205669	0.433439	0.67626	977.162	837.192
C12orf76	346.545	635.62	471.803	587.134	623.797	617.155	550.743	489.71	-0.140313	0.520116	0.739271	510.275	570.351
C12orf79	598.265	329.757	278.006	344.501	370.244	308.577	276.106	224.204	0.357586	0.208105	0.470628	387.632	294.783
C14orf1	463.785	489.857	447.578	388.953	449.479	441.608	481.717	402.683	0.00705465	0.965067	0.984735	447.543	443.872
C14orf105	0	2.38955	2.3071	3.70431	2.88128	0	4.40595	1.47503	0.0896133	0.940228	NA	2.10024	2.19056
C14orf119	408.613	953.429	1261.99	701.967	1120.82	1127.34	1070.65	1008.92	-0.380131	0.14713	0.390466	831.499	1081.93
C14orf132	381.028	377.548	61.1383	100.016	391.854	349.721	248.202	376.133	-0.648623	0.304793	0.563149	229.933	341.477
C14orf142	199.996	192.359	291.849	170.398	190.164	194.747	196.799	238.955	0.0712059	0.738396	0.875448	213.651	205.166
C14orf159	3117.19	6507.93	8934.26	12272.4	7070.66	7303	8391.86	9646.69	-0.196917	0.117291	0.345027	7707.94	8103.05
C14orf166	5130.94	3284.43	2745.45	2670.81	2652.22	2797.77	2843.3	2594.58	0.323947	0.00983327	0.0948294	3457.91	2721.97
C14orf169	641.368	465.962	427.968	342.649	482.614	566.411	428.846	415.958	-0.0465679	0.744881	0.878838	469.487	473.457
C14orf178	3.44821	2.38955	2.3071	0	0	1.37145	1.46865	2.95006	0.524706	0.628149	NA	2.03622	1.44754
C14orf2	5153.36	3559.23	2374.01	3578.37	2797.72	2770.34	2956.39	2267.12	0.444229	0.00468374	0.0653449	3666.24	2697.89
C14orf28	341.373	283.161	318.38	307.458	409.141	330.521	343.664	312.706	-0.154298	0.355274	0.609233	312.593	349.008
C14orf37	5.17232	0	1.15355	3.70431	0	0	0	2.95006	1.6998	0.220929	NA	2.50755	0.737515
C14orf79	29.3098	56.1544	31.1459	29.6345	51.863	76.8015	46.9968	54.5761	-0.637716	0.0378279	0.193295	36.5611	57.5593
C14orf80	24.1375	47.7909	131.505	53.7125	10.0845	31.5435	30.8416	64.9013	0.90689	0.0160378	0.123586	64.2865	34.3427
C14orf93	522.404	682.216	795.951	894.592	753.454	817.387	778.384	790.616	-0.132552	0.32328	0.579853	723.791	784.96
C15orf26	146.549	70.4916	295.309	57.4168	100.845	197.489	69.0265	131.278	0.185522	0.757207	0.885694	142.442	124.66
C15orf27	3.44821	14.3373	14.9962	9.26078	10.0845	9.60018	4.40595	4.42509	0.604554	0.25271	0.514038	10.5106	7.12892
C15orf39	1756.86	4328.66	6889.01	9007.04	3146.36	3874.36	4586.59	6142.02	0.120181	0.508913	0.731965	5495.39	4437.33
C15orf40	494.819	664.294	690.978	470.448	809.639	732.357	687.328	690.314	-0.317083	0.0276447	0.164579	580.135	729.909
C15orf41	239.651	164.879	170.726	135.207	207.452	198.861	187.987	138.653	-0.0715297	0.673946	0.837828	177.616	183.238
C15orf43	1.72411	28.6746	76.1344	35.191	38.8973	30.172	33.7789	26.5505	0.0796025	0.893131	0.952359	35.431	32.3497
C15orf48	89.6536	26.285	11.5355	38.8953	27.3721	57.6011	33.7789	10.3252	0.451328	0.527829	0.743649	41.5923	32.2693
C15orf52	544.818	450.43	527.173	427.848	410.582	507.438	483.186	595.912	-0.0352601	0.85979	0.935391	487.567	499.279
C15orf53	39.6545	38.2328	26.5317	18.5216	10.0845	28.8006	16.1551	32.4506	0.483943	0.310509	0.568558	30.7351	21.8727
C15orf54	75.8607	17.9216	114.202	61.1212	93.6415	277.034	82.2444	241.905	-1.37249	0.0554871	0.23583	67.2763	173.706
C15orf56	5.17232	3.58432	0	9.26078	1.44064	1.37145	1.46865	4.42509	0.949992	0.338909	NA	4.50436	2.17646
C15orf57	1343.08	1403.86	1282.75	1400.23	1325.39	1519.57	1559.71	1323.1	-0.0754248	0.500978	0.726676	1357.48	1431.94
C15orf61	12.0687	16.7268	10.382	16.6694	21.6096	24.6862	2.9373	7.37515	-0.00945829	0.982389	0.992119	13.9617	14.1521
C15orf62	262.064	258.071	245.707	209.294	247.79	242.748	243.796	253.705	-0.0299668	0.82738	0.920763	243.784	247.01
C15orf65	3.44821	9.55819	13.8426	12.9651	5.76256	10.9716	4.40595	11.8002	0.24565	0.67851	NA	9.95353	8.23509
C16orf13	175.859	161.294	140.733	137.06	93.6415	165.946	170.363	160.778	0.0584174	0.754731	0.884221	153.737	147.682
C16orf45	315.512	333.342	436.043	340.797	442.276	371.664	471.436	374.657	-0.199637	0.418361	0.664916	356.423	415.009
C16orf46	32.758	44.2066	47.2956	55.5647	23.0502	32.9149	44.0595	36.8757	0.39496	0.116221	0.343508	44.9562	34.2251
C16orf47	0	1.19477	4.61421	0	0	1.37145	2.9373	0	0.595802	0.648654	NA	1.45225	1.07719
C16orf52	812.054	1449.26	1493.85	618.62	1988.08	1666.32	1393.75	1469.13	-0.539976	0.0122607	0.107518	1093.45	1629.32
C16orf54	3325.8	9788.78	15164.6	18004.8	10492.2	8988.51	10339.3	12164.6	-0.00814686	0.971566	0.986634	11571	10496.1
C16orf58	1012.05	1049.01	1151.25	883.479	1055.99	1241.17	1124.99	1191.82	-0.187636	0.0317757	0.17678	1023.95	1153.49
C16orf59	0	3.58432	0	11.1129	0	1.37145	1.46865	2.95006	1.3613	0.29028	NA	3.67431	1.44754
C16orf62	2291.34	2333.39	2202.13	1928.09	1846.9	2084.61	2104.57	1924.91	0.136886	0.157581	0.405244	2188.74	1990.25
C16orf70	2594.78	1371.6	1734.94	1935.5	1178.44	1260.37	1498.02	1578.28	0.506322	0.00335536	0.0545508	1909.21	1378.78
C16orf71	18.9652	20.3111	21.9175	24.078	34.5753	28.8006	24.967	32.4506	-0.519627	0.135861	0.373869	21.318	30.1984
C16orf72	6180.92	9019.35	8124.47	17956.7	11251.4	9501.44	11903.4	11158.6	-0.17544	0.31662	0.574963	10320.3	10953.7
C16orf74	49.9991	75.2707	44.9885	46.3039	38.8973	58.9726	46.9968	85.5517	-0.0438984	0.902654	0.956777	54.1406	57.6046
C16orf86	8.62053	15.5321	34.6066	22.2259	27.3721	17.8289	27.9043	45.7259	-0.559262	0.100344	0.317782	20.2463	29.7078
C16orf87	1579.28	1007.19	425.661	1033.5	620.915	744.7	650.612	684.414	0.552465	0.00674591	0.0781196	1011.41	675.16
C16orf89	0	4.77909	4.61421	7.40863	20.1689	24.6862	16.1551	20.6504	-2.25877	0.000130159	0.0104146	4.20048	20.4152
C16orf90	0	5.97387	5.76776	7.40863	1.44064	1.37145	0	1.47503	2.04465	0.121082	NA	4.78756	1.07178
C16orf91	48.275	64.5178	57.6776	50.0082	46.1005	56.2296	63.1519	88.5018	-0.179178	0.458544	0.695211	55.1196	63.4959
C16orf93	0	0	3.46066	3.70431	0	0	1.46865	1.47503	1.1223	0.430713	NA	1.79124	0.73592
C16orf95	10.3446	2.38955	4.61421	3.70431	10.0845	12.3431	7.34325	10.3252	-1.0223	0.0652605	0.254208	5.26318	10.024
C16orf96	25.8616	13.1425	14.9962	12.9651	33.1347	28.8006	19.0924	20.6504	-0.647803	0.120108	0.350108	16.7413	25.4195
C17orf100	67.2402	118.283	129.198	88.9035	191.605	159.089	157.145	169.628	-0.668222	0.050394	0.224554	100.906	169.367
C17orf104	101.722	115.893	68.0596	90.7557	90.7603	65.8298	66.0892	81.1266	0.300654	0.18808	0.44504	94.1076	75.9515
C17orf105	0	2.38955	4.61421	3.70431	1.44064	0	4.40595	0	0.848967	0.492839	NA	2.67702	1.46165
C17orf107	10.3446	11.9477	20.7639	48.1561	20.1689	48.0009	48.4654	57.5261	-1.12968	0.0743666	0.271871	22.8031	43.5404
C17orf47	8.62053	4.77909	4.61421	7.40863	8.64383	4.11436	7.34325	4.42509	0.051242	0.944705	NA	6.35562	6.13163
C17orf50	13.7929	13.1425	2.3071	5.55647	11.5251	19.2004	35.2476	13.2753	-1.33718	0.0191389	0.134876	8.69973	19.8121
C17orf51	234.479	252.097	476.417	155.581	476.852	480.009	503.747	582.637	-0.874103	0.00211486	0.0437758	279.643	510.811
C17orf53	70.6884	70.4916	35.7601	83.347	60.5068	52.1153	39.6535	41.3008	0.419606	0.246673	0.508456	65.0718	48.3941
C17orf58	175.859	132.62	101.513	151.877	83.5571	46.6295	71.9638	69.3264	1.04291	5.42704e-06	0.00189076	140.467	67.8692
C17orf59	53.4473	129.036	209.946	200.033	89.3196	131.66	168.895	137.178	0.0691488	0.753959	0.883643	148.116	131.763
C17orf62	1520.66	3645.25	5730.85	4678.55	3640.49	4018.36	3772.96	4749.59	-0.148299	0.442697	0.684062	3893.83	4045.35
C17orf64	6.89643	0	1.15355	3.70431	2.88128	4.11436	0	2.95006	0.172589	0.888581	NA	2.93857	2.48643
C17orf67	313.787	309.446	271.085	200.033	377.447	390.865	306.948	287.631	-0.324079	0.058356	0.241676	273.588	340.723
C17orf75	982.741	789.745	699.053	527.865	861.502	928.475	713.764	744.89	-0.145863	0.20934	0.472123	749.851	812.158
C17orf77	10.3446	17.9216	28.8388	18.5216	17.2877	17.8289	7.34325	8.85018	0.539533	0.284247	0.546187	18.9067	12.8275
C17orf78	6.89643	11.9477	4.61421	5.55647	14.4064	5.48582	10.2805	16.2253	-0.686553	0.210624	0.472914	7.25371	11.5995
C17orf80	744.814	1311.86	1413.1	620.472	1884.36	1371.45	1384.94	1300.98	-0.515622	0.0680515	0.259541	1022.56	1485.43
C17orf85	4651.64	5504.32	6440.28	6791.86	5785.61	5609.25	5529.46	5513.66	0.0542966	0.487157	0.71616	5847.03	5609.5
C17orf89	162.066	108.724	79.5951	87.0513	102.285	101.488	58.746	59.0012	0.403806	0.0630455	0.251273	109.359	80.38
C17orf96	24.1375	41.8171	44.9885	20.3737	27.3721	78.1729	24.967	25.0755	-0.215876	0.587433	0.782448	32.8292	38.8969
C17orf97	37.9304	56.1544	85.3629	31.4867	144.064	122.059	70.4952	95.8769	-1.01742	0.00663539	0.0775427	52.7336	108.124
C17orf99	8.62053	7.16864	1.15355	1.85216	15.847	0	2.9373	16.2253	-0.988768	0.343046	NA	4.69872	8.75241
C18orf21	1815.48	823.199	666.753	1185.38	710.235	689.842	641.8	640.163	0.724912	0.000712782	0.0241782	1122.7	670.51
C18orf25	8186.06	5401.57	4831.08	13020.7	5918.15	6098.86	6500.24	5456.13	0.370964	0.038038	0.193938	7859.84	5993.35
C18orf54	187.928	389.496	314.92	161.138	475.411	500.581	418.565	407.108	-0.745518	0.00313123	0.0526796	263.37	450.416
C18orf61	0	13.1425	21.9175	57.4168	30.2534	15.086	55.8087	13.2753	-0.796646	0.196224	0.45601	23.1192	28.6058
C18orf65	3.44821	7.16864	18.4568	18.5216	5.76256	15.086	10.2805	8.85018	0.0954526	0.870605	0.940883	11.8988	9.99482
C18orf8	3594.76	3031.14	2551.66	4648.91	2744.42	2863.6	3013.67	2852.71	0.263952	0.0538296	0.232008	3456.62	2868.6
C19orf12	1093.08	1188.8	1064.73	789.019	1217.34	1110.88	938.467	992.695	-0.0537631	0.750194	0.88119	1033.91	1064.85
C19orf18	93.1018	58.5439	32.2995	74.0863	61.9475	31.5435	38.1849	10.3252	0.862596	0.0446235	0.210505	64.5078	35.5003
C19orf24	10.3446	5.97387	18.4568	1.85216	2.88128	4.11436	10.2805	17.7004	0.124983	0.802399	0.909442	9.15687	8.74414
C19orf25	6.89643	71.6864	116.509	57.4168	28.8128	63.0869	58.746	94.4019	0.000372614	0.998988	0.999479	63.1271	61.2619
C19orf35	129.308	286.746	425.661	570.464	256.434	297.606	362.756	417.433	-0.0405373	0.889259	0.950449	353.045	333.557
C19orf38	1548.25	2352.51	2806.59	3072.73	1195.73	1688.26	1793.22	2306.95	0.505411	0.000636639	0.0229205	2445.02	1746.04
C19orf43	2367.2	1731.23	1634.58	1655.83	1701.39	1534.66	1812.31	1388	0.199917	0.20472	0.466561	1847.21	1609.09
C19orf44	89.6536	91.9976	81.9022	131.503	126.776	115.202	96.9308	148.978	-0.320086	0.117059	0.345009	98.7641	121.972
C19orf45	53.4473	20.3111	11.5355	62.9733	18.7283	16.4575	5.8746	11.8002	1.48368	0.0622578	0.249554	37.0668	13.2151
C19orf47	106.895	125.451	138.426	161.138	96.5228	112.459	120.429	138.653	0.167277	0.320924	0.578369	132.977	117.016
C19orf48	481.026	213.864	181.108	203.737	195.927	200.232	186.518	200.604	0.405557	0.133172	0.369848	269.934	195.82
C19orf52	296.546	240.149	203.025	211.146	227.621	237.262	217.36	212.404	0.072763	0.617427	0.801835	237.717	223.662
C19orf53	731.021	709.695	693.285	687.15	400.498	673.384	583.054	820.116	0.21551	0.211427	0.473471	705.288	619.263
C19orf54	436.199	568.712	544.477	572.316	350.075	469.038	508.153	532.486	0.19176	0.248485	0.510204	530.426	464.938
C19orf57	6.89643	17.9216	19.6104	20.3737	25.9315	24.6862	20.5611	20.6504	-0.515233	0.189627	0.446827	16.2005	22.9573
C19orf60	20.6893	26.285	48.4492	59.269	34.5753	31.5435	45.5281	38.3508	0.0139641	0.960579	0.982853	38.6731	37.4994
C19orf66	1058.6	826.783	959.755	1126.11	694.388	920.246	926.718	848.142	0.228009	0.0599449	0.244443	992.813	847.373
C19orf67	0	3.58432	1.15355	0	0	4.11436	1.46865	2.95006	-0.654787	0.565096	NA	1.18447	2.13327
C19orf68	984.465	752.707	674.828	742.715	816.842	869.502	815.1	746.365	-0.0546212	0.715171	0.862278	788.679	811.952
C19orf70	93.1018	63.323	78.4415	62.9733	86.4383	75.43	70.4952	95.8769	-0.166769	0.453896	0.692248	74.4599	82.0601
C19orf71	22.4134	39.4275	102.666	37.0431	40.3379	67.2013	26.4357	91.4518	-0.199628	0.529371	0.744735	50.3875	56.3567
C19orf73	0	1.19477	0	0	5.76256	1.37145	1.46865	0	-2.41209	0.071986	NA	0.298693	2.15067
C19orf84	31.0339	65.7125	72.6738	131.503	63.3881	76.8015	66.0892	75.2265	0.120927	0.799136	0.907569	75.2308	70.3763
C1D	2744.78	2335.78	1739.56	2724.52	2111.98	1689.63	2207.38	2066.52	0.238053	0.223887	0.485738	2386.16	2018.88
C1GALT1	9489.48	9124.49	6403.37	8369.89	9290.68	9476.75	8885.33	8453.39	-0.11837	0.373309	0.626352	8346.81	9026.54
C1GALT1C1	377.579	1199.55	1319.66	1407.64	1215.9	1105.39	1186.67	1118.07	-0.160458	0.383053	0.635161	1076.11	1156.51
C1orf100	17.2411	23.8955	9.22842	24.078	24.4909	19.2004	24.967	23.6005	-0.322223	0.509192	0.73224	18.6107	23.0647
C1orf101	146.549	107.53	56.5241	57.4168	56.1849	96.0018	80.7757	75.2265	0.182376	0.395213	0.644862	92.0049	77.0472
C1orf105	0	15.5321	4.61421	3.70431	4.32192	4.11436	2.9373	5.90012	0.504995	0.607403	0.795466	5.96264	4.31842
C1orf106	0	7.16864	5.76776	3.70431	0	2.74291	0	0	2.61186	0.0438964	NA	4.16018	0.685727
C1orf109	836.192	493.441	483.338	375.988	724.641	595.211	580.116	522.16	-0.195042	0.065627	0.254863	547.24	605.532
C1orf111	3.44821	0	0	0	2.88128	2.74291	0	0	-0.924103	0.553717	NA	0.862053	1.40605
C1orf112	441.371	859.042	667.907	698.263	835.571	780.358	845.942	808.316	-0.280269	0.119949	0.349826	666.646	817.547
C1orf115	186.204	76.4655	88.8235	100.016	151.267	130.288	96.9308	134.228	-0.176001	0.638077	0.815787	112.877	128.178
C1orf116	56.8955	62.1282	94.5913	61.1212	23.0502	80.9158	42.5908	138.653	-0.039465	0.925208	0.967463	68.684	71.3024
C1orf122	113.791	127.841	76.1344	127.799	60.5068	56.2296	76.3698	116.527	0.531924	0.0334746	0.181869	111.391	77.4084
C1orf123	1141.36	1301.11	1431.56	866.809	1315.3	1361.85	1406.97	1302.45	-0.187189	0.207954	0.470566	1185.21	1346.64
C1orf127	94.8259	38.2328	56.5241	40.7474	23.0502	41.1436	41.1222	81.1266	0.366687	0.309894	0.567806	57.5825	46.6107
C1orf131	710.332	586.634	714.049	577.873	762.098	558.182	644.737	654.913	-0.0176827	0.899171	0.954923	647.222	654.983
C1orf145	134.48	86.0237	101.513	51.8604	142.623	86.4017	118.961	103.252	-0.360615	0.237255	0.499474	93.4692	112.809
C1orf146	17.2411	35.8432	29.9924	18.5216	25.9315	37.0293	29.373	47.2009	-0.433987	0.223527	0.48537	25.3995	34.8837
C1orf159	10.3446	20.3111	23.071	24.078	11.5251	17.8289	14.6865	19.1754	0.282053	0.48742	0.716268	19.4512	15.804
C1orf162	6972.29	7475.7	7323.9	7614.21	5859.08	6153.72	7058.33	5774.74	0.250386	0.231471	0.493553	7346.53	6211.47
C1orf167	0	2.38955	0	0	0	2.74291	1.46865	0	-0.545345	0.74487	NA	0.597387	1.05289
C1orf174	2305.13	1616.53	1957.58	2718.97	1374.37	1442.77	970.777	1171.17	0.788381	3.11493e-06	0.00124026	2149.55	1239.77
C1orf177	65.5161	90.8028	140.733	107.425	30.2534	108.345	61.6833	64.9013	0.599891	0.311738	0.569935	101.119	66.2957
C1orf186	86.2053	161.294	282.62	348.205	211.774	200.232	254.076	194.704	0.0678754	0.859957	0.935391	219.581	215.197
C1orf189	13.7929	16.7268	13.8426	14.8173	20.1689	27.4291	19.0924	20.6504	-0.556935	0.175744	0.428484	14.7949	21.8352
C1orf194	0	9.55819	16.1497	64.8255	30.2534	12.3431	16.1551	14.7503	-0.0757133	0.891873	0.951717	22.6333	18.3755
C1orf195	34.4821	1.19477	0	0	0	0	0	0	5.02296	0.00150011	NA	8.91923	0
C1orf198	315.512	240.149	425.661	183.363	203.13	352.464	212.954	333.357	0.0591451	0.838744	0.926685	291.171	275.476
C1orf204	53.4473	88.4132	56.5241	144.468	92.2009	141.26	102.805	75.2265	-0.242332	0.39782	0.648036	85.7132	102.873
C1orf21	1091.36	2376.4	1599.98	3074.58	1030.06	1979.01	788.665	1079.72	0.734868	0.0781604	0.278635	2035.58	1219.36
C1orf216	896.536	632.035	432.582	479.708	422.107	662.413	449.407	505.935	0.238099	0.335811	0.592568	610.215	509.965
C1orf220	108.619	172.047	131.505	46.3039	360.16	374.407	348.07	306.806	-1.62302	4.77439e-05	0.00641311	114.619	347.361
C1orf226	8.62053	22.7007	20.7639	20.3737	20.1689	12.3431	8.8119	10.3252	0.408781	0.468125	0.702012	18.1147	12.9123
C1orf228	348.27	224.617	304.538	170.398	195.927	223.547	277.575	205.029	0.172612	0.480034	0.711289	261.956	225.519
C1orf233	3.44821	1.19477	11.5355	11.1129	1.44064	13.7145	1.46865	5.90012	0.110931	0.856072	0.934063	6.82286	5.63099
C1orf234	1.72411	2.38955	6.92131	0	1.44064	10.9716	2.9373	0	-0.341549	0.663484	NA	2.75874	3.83739
C1orf27	3686.14	2272.46	2240.2	3146.81	2505.27	2096.95	2402.71	2175.67	0.305101	0.0369716	0.191103	2836.4	2295.15
C1orf35	103.446	107.53	110.741	114.834	67.71	90.516	105.743	125.378	0.170491	0.468911	0.702735	109.138	97.3366
C1orf43	5227.49	4339.42	4554.22	4084	3875.32	3653.56	4551.34	3951.6	0.196093	0.057561	0.240128	4551.28	4007.96
C1orf50	556.887	323.784	242.246	344.501	289.568	300.349	292.261	286.156	0.297342	0.03725	0.192091	366.854	292.083
C1orf52	2474.09	2120.72	1400.41	2867.14	1908.85	1787.01	2048.77	1983.91	0.196141	0.261402	0.522398	2215.59	1932.13
C1orf53	0	0	3.46066	3.70431	0	0	0	0	2.61147	0.0678005	NA	1.79124	0
C1orf54	329.304	152.931	145.348	144.468	122.454	144.003	143.928	141.603	0.456918	0.0592225	0.242978	193.013	137.997
C1orf56	51.7232	74.076	104.973	157.433	109.489	79.5444	121.898	70.8014	-0.00246898	0.992323	0.996731	97.0514	95.4331
C1orf61	12.0687	11.9477	8.07487	18.5216	4.32192	13.7145	7.34325	2.95006	0.807724	0.173205	0.425045	12.6532	7.08244
C1orf74	356.89	960.598	1642.66	707.524	1586.14	1320.71	1298.29	1076.77	-0.459651	0.0960037	0.310466	916.918	1320.48
C1orf87	5.17232	0	86.5164	0	0	1.37145	1.46865	1.47503	4.4567	0.0156388	0.122495	22.9222	1.07878
C1orf95	13.7929	9.55819	10.382	18.5216	20.1689	1.37145	11.7492	26.5505	-0.23271	0.622223	0.805063	13.0636	14.96
C1QA	129.308	83.6341	71.5202	175.955	5.76256	91.8875	42.5908	50.151	1.37798	0.0206692	0.14028	115.104	47.598
C1QB	29.3098	22.7007	20.7639	75.9384	0	38.4007	13.2178	19.1754	1.09976	0.157115	0.404718	37.1782	17.6985
C1QBP	1912.03	966.572	786.723	763.088	1083.36	995.676	938.467	756.69	0.169653	0.183341	0.438474	1107.1	943.548
C1QC	13.7929	4.77909	3.46066	3.70431	2.88128	9.60018	1.46865	1.47503	0.907568	0.449947	0.689494	6.43423	3.85629
C1QL3	143.101	172.047	117.662	181.511	87.879	171.432	82.2444	50.151	0.680813	0.0697746	0.263158	153.58	97.9265
C1QTNF3	258.616	210.28	164.958	212.998	242.027	148.117	165.957	174.053	0.206018	0.305185	0.563257	211.713	182.539
C1QTNF3-AMACR	20.6893	17.9216	6.92131	7.40863	8.64383	10.9716	8.8119	4.42509	0.624183	0.202778	0.464019	13.2352	8.21311
C1QTNF6	320.684	194.748	227.25	248.189	188.724	288.006	170.363	225.68	0.17497	0.501151	0.726752	247.718	218.193
C1QTNF7	3.44821	23.8955	13.8426	42.5996	11.5251	12.3431	13.2178	10.3252	0.654024	0.227132	0.48916	20.9465	11.8528
C1QTNF9	3.44821	2.38955	3.46066	1.85216	0	2.74291	1.46865	4.42509	0.369463	0.70379	NA	2.78764	2.15916
C1QTNF9B	0	0	0	0	0	0	0	0	0	1	NA	0	0
C1QTNF9B-AS1	0	4.77909	1.15355	3.70431	4.32192	1.37145	1.46865	1.47503	0.186826	0.835039	NA	2.40924	2.15926
C1R	170.687	180.411	139.58	350.058	142.623	189.261	165.957	182.904	0.266121	0.333905	0.590638	210.184	170.186
C1RL	2636.16	6457.75	6285.71	9847.92	6739.31	7067.11	7315.34	6556.51	-0.262258	0.102776	0.321498	6306.88	6919.57
C1RL-AS1	1537.9	2078.91	1944.89	3472.79	2163.84	2120.27	1769.72	2000.14	0.136345	0.538647	0.751523	2258.62	2013.49
C1S	163.79	83.6341	68.0596	64.8255	82.1164	68.5727	66.0892	29.5006	0.566902	0.025373	0.156928	95.0773	61.5697
C2	337.925	237.76	199.565	248.189	116.692	187.889	257.014	250.755	0.400681	0.415357	0.662787	255.86	203.087
C2-AS1	5.17232	2.38955	5.76776	1.85216	1.44064	0	4.40595	2.95006	0.859866	0.348812	NA	3.79545	2.19916
C20orf144	1.72411	1.19477	1.15355	0	1.44064	0	0	0	1.22528	0.377592	NA	1.01811	0.36016
C20orf166-AS1	0	0	2.3071	0	2.88128	0	1.46865	0	-0.880066	0.628082	NA	0.576776	1.08748
C20orf173	10.3446	4.77909	6.92131	5.55647	8.64383	4.11436	7.34325	5.90012	0.0365507	0.95012	0.978413	6.90038	6.50039
C20orf194	2039.62	1519.75	1381.96	1402.08	988.278	1212.37	1273.32	1427.83	0.380922	0.0139696	0.11508	1585.85	1225.45
C20orf195	13.7929	10.753	24.2246	14.8173	14.4064	15.086	22.0297	28.0256	-0.326566	0.449919	0.689494	15.8969	19.8869
C20orf196	494.819	350.069	297.616	257.45	350.075	373.036	356.882	268.455	0.0168057	0.922027	0.965743	349.988	337.112
C20orf197	296.546	751.513	551.398	1022.39	639.644	541.725	587.46	824.541	-0.0570797	0.759518	0.886491	655.462	648.342
C20orf202	13.7929	19.1164	11.5355	7.40863	11.5251	17.8289	7.34325	7.37515	0.246893	0.611906	0.798447	12.9633	11.0181
C20orf203	15.517	4.77909	14.9962	14.8173	25.9315	31.5435	10.2805	2.95006	-0.546288	0.289859	0.550409	12.5274	17.6764
C20orf24	98.2741	173.242	86.5164	196.329	136.861	105.602	168.895	168.153	-0.090421	0.748974	0.880617	138.59	144.878
C20orf27	163.79	143.373	220.328	150.025	76.3539	165.946	164.489	190.279	0.221099	0.428029	0.67337	169.379	149.267
C20orf62	0	1.19477	0	3.70431	1.44064	0	2.9373	0	-0.0637386	0.966597	NA	1.22477	1.09448
C20orf96	325.856	313.031	167.265	144.468	338.55	326.406	320.166	343.682	-0.513787	0.0246367	0.154562	237.655	332.201
C21orf140	46.5509	96.7767	71.5202	31.4867	161.352	122.059	138.053	106.202	-1.07627	0.000576114	0.0219461	61.5836	131.917
C21orf2	620.678	367.99	566.394	503.787	495.58	522.524	456.75	485.285	0.0470153	0.732316	0.872011	514.712	490.035
C21orf33	1453.42	1290.36	1391.18	1055.73	1462.25	1283.68	1241.01	1149.05	0.00366624	0.979897	0.990859	1297.67	1284
C21orf58	146.549	149.347	109.587	124.094	121.014	126.174	111.617	134.228	0.0814501	0.646629	0.820873	132.394	123.258
C21orf59	679.298	974.935	896.31	644.55	942.178	885.96	895.876	796.516	-0.138919	0.451009	0.690071	798.773	880.132
C21orf62	39.6545	60.9334	54.217	16.6694	126.776	96.0018	64.6206	70.8014	-1.04432	0.00582571	0.0721158	42.8686	89.55
C21orf62-AS1	91.3777	139.789	138.426	75.9384	311.178	226.29	220.297	199.129	-1.05797	9.59629e-05	0.00917022	111.383	239.224
C21orf91	2506.85	4247.42	4671.89	2368.91	5158.93	4477.8	4385.39	4270.21	-0.380808	0.0656921	0.254914	3448.77	4573.08
C21orf91-OT1	20.6893	39.4275	26.5317	18.5216	38.8973	30.172	42.5908	60.4762	-0.67726	0.144749	0.386621	26.2925	43.0341
C22orf15	8.62053	8.36341	24.2246	14.8173	17.2877	24.6862	23.4984	36.8757	-0.853897	0.0647035	0.253846	14.0064	25.587
C22orf23	451.716	538.843	475.263	413.031	551.765	544.468	494.935	607.712	-0.225836	0.0972661	0.312051	469.713	549.72
C22orf24	39.6545	31.0641	18.4568	46.3039	10.0845	6.85727	7.34325	11.8002	1.90358	0.000390749	0.0176132	33.8698	9.02131
C22orf29	1824.11	1224.64	1220.46	890.887	1426.23	1586.77	1198.42	1199.2	-0.117908	0.539403	0.751749	1290.02	1352.66
C22orf34	308.615	316.615	272.238	294.493	198.808	240.005	358.35	299.431	0.120632	0.669745	0.83527	297.99	274.149
C22orf39	925.845	1307.08	1026.66	903.852	1361.4	1268.6	1290.94	1107.75	-0.267662	0.0263798	0.160127	1040.86	1257.17
C22orf42	3.44821	0	3.46066	1.85216	1.44064	1.37145	0	11.8002	-0.909744	0.498847	NA	2.19026	3.65308
C22orf46	2262.03	2027.53	1550.37	1515.06	2335.28	2240.96	2073.73	1951.46	-0.244462	0.027356	0.163384	1838.75	2150.36
C2CD2	1065.5	1027.51	799.412	537.125	862.943	811.901	920.843	958.769	-0.0892863	0.523273	0.741208	857.385	888.614
C2CD2L	734.47	1344.12	2434	2185.54	1139.55	1307	1245.41	1823.14	0.206586	0.137658	0.37603	1674.53	1378.77
C2CD3	2920.64	2792.19	2837.74	4447.03	3401.35	3087.14	3219.28	3076.91	0.0163352	0.890067	0.950735	3249.4	3196.17
C2CD4D	44.8268	14.3373	21.9175	11.1129	20.1689	20.5718	14.6865	29.5006	0.0786812	0.883385	0.947468	23.0486	21.232
C2CD5	5817.14	6191.32	6264.94	5341.62	7147.01	5931.54	6519.33	6777.76	-0.155548	0.074116	0.27145	5903.75	6593.91
C2orf15	103.446	86.0237	78.4415	48.1561	118.132	135.774	192.393	76.7015	-0.750927	0.0138663	0.114625	79.0169	130.75
C2orf16	22.4134	38.2328	83.0558	20.3737	43.2192	71.3157	51.4027	36.8757	-0.245041	0.545622	0.755518	41.0189	50.7033
C2orf27A	15.517	101.556	35.7601	37.0431	73.4726	41.1436	80.7757	50.151	-0.301493	0.703831	0.855237	47.469	61.3857
C2orf40	8.62053	14.3373	9.22842	0	12.9658	5.48582	19.0924	10.3252	-0.648936	0.338757	0.595057	8.04656	11.9673
C2orf42	624.127	530.479	726.738	368.579	622.356	554.068	640.331	545.761	-0.083825	0.583041	0.77989	562.481	590.629
C2orf44	305.167	531.674	613.69	253.745	773.623	602.069	634.456	592.962	-0.583324	0.0247687	0.155109	426.069	650.778
C2orf47	596.541	234.176	184.568	340.797	184.402	223.547	174.769	207.979	0.723571	0.00798198	0.0844694	339.02	197.674
C2orf48	44.8268	52.57	27.6853	25.9302	11.5251	28.8006	11.7492	14.7503	1.17262	0.0167792	0.126728	37.7531	16.7063
C2orf49	4129.24	3632.11	2650.86	3772.84	3935.83	3620.64	3609.94	3281.94	-0.027142	0.862313	0.935968	3546.26	3612.09
C2orf50	6.89643	10.753	6.92131	1.85216	8.64383	12.3431	5.8746	20.6504	-0.803151	0.161595	0.410312	6.60571	11.878
C2orf61	17.2411	27.4798	21.9175	55.5647	41.7785	20.5718	23.4984	39.8258	-0.129024	0.724581	0.867686	30.5508	31.4186
C2orf66	17.2411	13.1425	17.3033	25.9302	1.44064	5.48582	7.34325	13.2753	1.39483	0.00972701	0.0943666	18.4043	6.88624
C2orf68	3753.38	3980.99	4554.22	4395.17	5549.34	5122.38	4872.98	4277.59	-0.240958	0.0136328	0.113593	4170.94	4955.57
C2orf69	3605.11	2678.68	1580.37	2941.22	2477.9	2357.53	2358.65	2070.94	0.204154	0.131878	0.368376	2701.35	2316.26
C2orf71	0	1.19477	0	7.40863	0	0	0	0	2.81696	0.0740532	NA	2.15085	0
C2orf74	439.647	810.056	436.043	301.901	1055.99	641.841	1014.84	473.484	-0.671943	0.0280493	0.165866	496.912	796.538
C2orf76	255.168	381.133	305.691	405.622	384.651	333.264	381.849	278.781	-0.0328947	0.811662	0.913297	336.904	344.636
C2orf81	8.62053	34.6484	25.3781	9.26078	30.2534	37.0293	48.4654	35.4007	-0.905674	0.00922919	0.0912713	19.477	37.7872
C2orf88	2468.92	2175.68	2903.49	1576.19	2427.48	4195.28	2186.82	5453.18	-0.669699	0.158545	0.406338	2281.07	3565.69
C2orf91	25.8616	0	2.3071	0	2.88128	5.48582	4.40595	1.47503	0.57818	0.560297	NA	7.04218	3.56202
C3	112.067	260.461	437.196	166.694	76.3539	261.948	193.862	88.5018	0.616201	0.148077	0.39188	244.104	155.166
C3AR1	727.573	2344.15	8352.87	3608	1031.5	1861.06	1828.47	1632.86	1.13604	0.0121873	0.107154	3758.15	1588.47
C3orf14	93.1018	65.7125	106.127	122.242	31.6941	38.4007	26.4357	75.2265	1.14602	0.0196217	0.136239	96.7959	42.9392
C3orf17	7606.76	4419.47	4130.87	4256.26	5595.44	4713.69	4360.42	4199.41	0.0817368	0.534183	0.748734	5103.34	4717.24
C3orf18	882.743	614.114	504.102	524.16	691.507	828.359	685.859	635.738	-0.197164	0.287779	0.548875	631.28	710.366
C3orf20	65.5161	64.5178	175.34	257.45	122.454	135.774	138.053	120.952	0.109925	0.743539	0.878244	140.706	129.308
C3orf22	12.0687	20.3111	43.835	33.3388	1.44064	2.74291	27.9043	10.3252	1.36668	0.074283	0.271705	27.3884	10.6033
C3orf33	241.375	102.751	126.891	88.9035	145.505	159.089	101.337	112.102	0.0432177	0.861591	0.935968	139.98	129.508
C3orf35	355.166	161.294	98.0519	259.302	133.979	112.459	127.772	78.1766	0.931837	0.0047832	0.066042	218.454	113.097
C3orf38	3641.31	2520.97	1749.94	2587.46	1849.78	1906.32	1874	2011.94	0.442337	0.00904397	0.090163	2624.92	1910.51
C3orf49	49.9991	38.2328	27.6853	44.4518	34.5753	75.43	48.4654	44.2509	-0.391765	0.138293	0.377211	40.0922	50.6804
C3orf52	91.3777	90.8028	51.9098	62.9733	138.301	75.43	96.9308	76.7015	-0.397821	0.148585	0.392523	74.2659	96.8409
C3orf58	1951.69	2565.18	2211.36	2613.39	1944.86	2057.18	1997.36	1888.04	0.246147	0.154046	0.400267	2335.4	1971.86
C3orf62	1789.62	3265.32	3506.8	6932.62	3637.61	3316.18	3806.74	4221.53	-0.0779938	0.624307	0.806511	3873.59	3745.52
C3orf67	36.2062	14.3373	9.22842	12.9651	14.4064	13.7145	13.2178	4.42509	0.584708	0.263501	0.524729	18.1843	11.441
C3orf70	3.44821	5.97387	13.8426	35.191	2.88128	6.85727	14.6865	10.3252	0.501731	0.381264	0.633624	14.6139	8.68756
C3orf80	1.72411	1.19477	2.3071	0	1.44064	9.60018	1.46865	8.85018	-1.9251	0.0724966	NA	1.3065	5.33991
C4BPA	208.617	58.5439	2342.86	122.242	141.183	130.288	89.5876	76.7015	2.87067	0.0323125	0.178809	683.067	109.44
C4BPB	22.4134	15.5321	19.6104	1.85216	43.2192	27.4291	33.7789	10.3252	-1.0268	0.0686005	0.26067	14.852	28.6881
C4orf17	0	0	0	3.70431	0	1.37145	2.9373	0	-0.506486	0.759365	NA	0.926078	1.07719
C4orf19	155.17	178.021	110.741	322.275	61.9475	90.516	149.802	70.8014	0.994845	0.000368078	0.0169817	191.552	93.2668
C4orf26	3.44821	5.97387	14.9962	11.1129	15.847	16.4575	10.2805	4.42509	-0.329707	0.570144	0.771463	8.8828	11.7525
C4orf27	374.131	513.753	440.657	275.971	489.817	399.093	469.968	433.659	-0.154083	0.451035	0.690071	401.128	448.134
C4orf29	1722.38	1819.64	1603.44	1665.09	2058.67	1574.43	1846.09	1646.13	-0.0593072	0.478987	0.71043	1702.64	1781.33
C4orf3	7410.21	9315.65	7823.39	14137.5	9453.47	9397.21	10398	9279.41	-0.0233216	0.850582	0.932208	9671.69	9632.03
C4orf32	1370.66	1233.01	1026.66	666.776	1302.34	1003.9	1255.7	1082.67	-0.105794	0.559357	0.764646	1074.28	1161.15
C4orf33	1212.05	1859.07	2081.01	2161.47	1407.5	1193.17	1295.35	1175.6	0.5237	0.000549066	0.0214534	1828.4	1267.9
C4orf36	12.0687	9.55819	5.76776	9.26078	11.5251	13.7145	13.2178	4.42509	-0.257549	0.661208	0.829872	9.16387	10.7206
C4orf45	27.5857	9.55819	3.46066	9.26078	2.88128	4.11436	2.9373	16.2253	0.818321	0.205123	0.466911	12.4663	6.53957
C4orf46	1672.38	910.417	562.933	1035.36	764.979	606.183	690.265	588.537	0.626634	0.00735205	0.0811005	1045.27	662.491
C4orf47	6.89643	17.9216	5.76776	16.6694	5.76256	0	2.9373	1.47503	2.26647	0.005729	NA	11.8138	2.54372
C5	686.195	522.116	544.477	555.647	489.817	645.955	534.588	500.035	0.0906538	0.58549	0.781167	577.109	542.599
C5AR1	5368.87	29453.6	24630.6	59359.8	27684.8	24461.3	28675.4	30438.7	-0.276491	0.245675	0.508177	29703.2	27815
C5AR2	532.749	1695.38	2032.56	3924.72	2109.1	1759.58	2157.45	2082.74	-0.269779	0.0912014	0.301952	2046.35	2027.21
C5orf15	2841.33	2850.73	2722.38	2326.31	2574.42	2295.82	2562.79	2540	0.111401	0.317539	0.575795	2685.19	2493.26
C5orf17	22.4134	1.19477	4.61421	5.55647	0	6.85727	7.34325	0	0.920814	0.440866	0.682839	8.44471	3.55013
C5orf22	1082.74	1456.43	1571.14	1050.17	1452.16	1268.6	1354.09	1286.23	-0.0433057	0.772761	0.89339	1290.12	1340.27
C5orf24	5884.38	3676.32	3202.26	3769.14	3623.21	3495.84	3518.88	2991.36	0.251652	0.063137	0.251273	4133.02	3407.32
C5orf28	1137.91	750.318	717.509	533.421	1058.87	902.417	862.097	697.689	-0.207233	0.0746115	0.272133	784.79	880.268
C5orf30	187.928	310.641	264.163	705.672	288.128	237.262	217.36	265.505	0.511539	0.050809	0.225379	367.101	252.064
C5orf34	184.479	219.838	237.632	146.32	221.858	218.061	251.139	185.854	-0.129491	0.461528	0.697211	197.067	219.228
C5orf42	994.81	990.467	937.838	831.618	1214.46	1045.05	1075.05	1113.65	-0.243078	0.0732477	0.269747	938.683	1112.05
C5orf45	636.195	624.867	609.076	503.787	893.196	752.929	700.546	750.79	-0.392775	0.0245138	0.154288	593.481	774.365
C5orf47	13.7929	5.97387	8.07487	25.9302	2.88128	6.85727	16.1551	2.95006	0.832839	0.211376	0.473471	13.4429	7.21094
C5orf51	1694.8	2648.81	2785.83	1366.89	3317.79	2672.97	2891.77	2765.68	-0.439345	0.0337314	0.182259	2124.08	2912.05
C5orf56	544.818	1037.06	632.147	2431.88	851.418	1193.17	1088.27	1047.27	0.00503949	0.983418	0.992331	1161.48	1045.03
C5orf58	768.952	630.84	528.327	890.887	613.712	774.872	600.678	691.789	0.0765466	0.741513	0.876906	704.752	670.263
C5orf60	0	0	1.15355	0	0	1.37145	1.46865	2.95006	-1.73375	0.311076	NA	0.288388	1.44754
C5orf63	967.224	1403.86	685.21	505.639	1773.43	1537.4	1414.31	1472.08	-0.836125	2.67187e-06	0.00111704	890.483	1549.3
C5orf64	1.72411	14.3373	4.61421	5.55647	41.7785	27.4291	41.1222	8.85018	-2.06259	0.00532579	0.0694179	6.55802	29.795
C5orf66	5025.77	1994.08	1691.11	4165.5	1808	1821.29	2026.74	1892.46	0.81243	0.000353927	0.0166351	3219.11	1887.12
C5orf67	8.62053	34.6484	49.6027	157.433	47.5411	27.4291	44.0595	48.676	0.151893	0.743188	0.877955	62.5762	41.9264
C6orf1	210.341	158.905	212.254	216.702	128.217	148.117	171.832	159.303	0.409079	0.0391923	0.197295	199.55	151.867
C6orf10	5.17232	8.36341	10.382	9.26078	5.76256	12.3431	4.40595	8.85018	0.0978519	0.89802	0.954452	8.29462	7.84044
C6orf106	10679.1	11576.2	10128.2	12878	10477.8	11007.3	10976.7	10279.5	0.0822747	0.403981	0.653523	11315.4	10685.3
C6orf120	3586.14	1994.08	1599.98	1935.5	2139.35	2160.04	1868.12	1647.61	0.17468	0.250107	0.511751	2278.92	1953.78
C6orf132	29.3098	20.3111	5.76776	31.4867	14.4064	4.11436	8.8119	11.8002	1.1207	0.0332209	0.181391	21.7188	9.78322
C6orf136	844.812	669.073	564.087	1172.41	556.087	650.07	640.331	656.388	0.369085	0.00905643	0.0902029	812.597	625.719
C6orf163	94.8259	136.204	182.261	250.041	206.011	122.059	165.957	148.978	0.0392757	0.865617	0.938275	165.833	160.752
C6orf165	34.4821	11.9477	11.5355	20.3737	5.76256	15.086	17.6238	5.90012	0.827577	0.151549	0.39686	19.5848	11.0931
C6orf201	220.686	139.789	148.808	146.32	175.758	248.233	155.677	154.878	-0.184281	0.492525	0.720162	163.901	183.637
C6orf203	743.09	373.964	407.204	403.77	430.751	469.038	434.72	430.709	0.0803715	0.538725	0.751523	482.007	441.304
C6orf222	3.44821	3.58432	9.22842	5.55647	5.76256	15.086	10.2805	0	-0.501621	0.507376	NA	5.45436	7.78228
C6orf226	22.4134	7.16864	13.8426	11.1129	14.4064	6.85727	16.1551	19.1754	-0.092702	0.822476	0.918237	13.6344	14.1485
C6orf229	91.3777	131.425	111.895	255.598	188.724	202.975	208.548	249.28	-0.582281	0.0333897	0.181764	147.574	212.382
C6orf25	1634.45	1015.56	2181.37	1064.99	1423.35	2424.73	1357.03	2107.82	-0.301941	0.518674	0.738446	1474.09	1828.23
C6orf47	786.193	1829.2	2232.12	2476.33	1636.57	1962.55	1891.62	1975.06	-0.0936419	0.454938	0.693072	1830.96	1866.45
C6orf48	4922.33	2192.41	1302.36	1416.9	2711.28	2849.88	2702.31	2085.69	-0.171329	0.292936	0.553072	2458.5	2587.29
C6orf52	10.3446	20.3111	12.6891	7.40863	18.7283	9.60018	17.6238	8.85018	-0.046317	0.920573	0.965011	12.6884	13.7006
C6orf58	18.9652	8.36341	2.3071	1.85216	2.88128	9.60018	5.8746	7.37515	-0.0504432	0.940513	NA	7.87196	6.4328
C6orf62	12060.1	15796.1	17447.5	18821.6	18399.8	16568.5	17089.2	15546.8	-0.0796761	0.506537	0.730244	16031.3	16901.1
C6orf89	9313.63	11258.4	11360.2	15484	12244	12045.5	12038.5	11297.3	-0.0163964	0.832794	0.923101	11854	11906.3
C6orf99	6.89643	3.58432	4.61421	7.40863	7.2032	5.48582	11.7492	0	-0.173778	0.827848	NA	5.6259	6.10955
C7	1.72411	2.38955	3.46066	0	0	0	1.46865	5.90012	0.337361	0.820006	NA	1.89358	1.84219
C7orf13	46.5509	46.5962	89.9771	22.2259	74.9132	31.5435	76.3698	79.6516	-0.362953	0.51852	0.738423	51.3375	65.6195
C7orf25	312.063	442.066	592.926	331.536	448.039	414.179	530.182	448.409	-0.107204	0.572734	0.773029	419.648	460.202
C7orf26	899.984	1121.89	1182.39	979.791	952.262	1025.85	1189.61	944.019	0.0224139	0.82678	0.920706	1046.01	1027.93
C7orf31	634.471	534.064	628.686	501.934	558.968	580.125	546.338	528.061	0.0496308	0.735551	0.873892	574.789	553.373
C7orf34	6.89643	32.2589	35.7601	59.269	34.5753	30.172	95.4622	81.1266	-1.01056	0.036754	0.190763	33.5461	60.334
C7orf43	624.127	1519.75	1994.49	2431.88	1378.69	1374.2	1578.8	2075.37	-0.0599203	0.670873	0.836047	1642.56	1601.76
C7orf49	1027.57	1768.26	2444.38	2307.79	1918.93	2216.27	2558.39	2653.58	-0.356546	0.00646529	0.0766259	1887	2336.79
C7orf50	46.5509	46.5962	78.4415	51.8604	17.2877	61.7155	48.4654	45.7259	0.354698	0.19801	0.457808	55.8622	43.2986
C7orf55	5.17232	7.16864	4.61421	5.55647	4.32192	9.60018	11.7492	4.42509	-0.430392	0.4654	0.700214	5.62791	7.5241
C7orf57	20.6893	13.1425	9.22842	24.078	34.5753	21.9433	20.5611	14.7503	-0.510739	0.17467	0.426798	16.7846	22.9575
[truncated: 17,351 more rows]

## Sheet: upegulated gene
List of upregulated genes (cutoff <5 value and <1 of log2FoldChange)
Gene	log2FoldChange	pvalue	padj	GroupD_mean	GroupE_mean
BTNL3	9.87354	7.20329e-05	0.00782212	626.892	0.368757
SEMA6B	6.66171	2.35318e-07	0.000231483	147.293	6.17323
LINC00200	6.52401	0.00147684	0.0360969	40.2251	0.342864
CRNDE	4.48414	3.15619e-07	0.000277794	63.5704	2.52951
MIR548G	4.40942	0.00158483	0.0374339	12.9182	0.342864
CATSPERD	4.3091	0.000314658	0.0158184	9.46371	0.342864
PVRL4	4.20832	8.81875e-05	0.00885964	33.0047	2.15757
INSRR	4.06341	0.000913439	0.0273264	7.41604	0.368757
ULK4P3	3.85434	0.000884777	0.026902	15.3277	1.07719
EDN3	3.44533	1.20712e-06	0.00069609	89.6104	8.59907
HIC1	3.32683	0.000160314	0.0111242	21.148	2.88648
CD177	3.31392	0.00173581	0.0389638	129.299	16.9817
IL10	3.19747	7.0264e-05	0.0076799	160.009	18.6108
LOC387810	3.07803	0.00127789	0.0332867	40.2298	4.95618
COLEC12	3.00107	0.000271919	0.0148521	51.5973	7.68265
EHMT1-IT1	2.84116	0.00226849	0.0452178	10.5044	1.45624
GALNT5	2.8333	0.000393722	0.017652	16.0632	2.15226
HES1	2.81253	9.26885e-05	0.0090645	195.95	32.7417
FAM151A	2.77576	0.000335402	0.0161641	17.1825	2.50372
ID1	2.73998	0.000363385	0.0168335	28.5307	5.10994
SMAD7	2.72441	1.45154e-05	0.00317119	3334.67	553.357
RHOXF1P1	2.596	0.00198772	0.0421836	63.1187	11.5404
GRASP	2.49704	0.000153642	0.0109504	2685.1	467.397
MUC19	2.47407	0.00264801	0.0492577	27.0575	3.95996
IFI27	2.44747	0.00184286	0.0401899	24.0212	4.30113
TKTL2	2.44426	2.26377e-05	0.00398495	42.4037	7.88523
OSBPL10-AS1	2.41061	0.00254964	0.048178	40.0195	6.37401
BRICD5	2.37088	0.000180096	0.011999	17.6019	3.30703
PBK	2.32711	0.000462492	0.0192394	51.0928	10.3205
APOA2	2.28152	3.8809e-07	0.000295002	445.205	84.7839
FAM127C	2.27898	0.00269538	0.0496202	15.4133	3.17597
TNFRSF12A	2.2749	0.000515873	0.0205894	290.894	72.9971
MTUS2	2.26637	0.000580349	0.0219574	35.2489	6.4104
SLC7A5	2.22971	0.0011127	0.0307565	1183.01	287.82
COL13A1	2.21638	0.000291508	0.0151866	80.9301	16.4266
DUSP4	2.21154	0.000424086	0.0184207	748.927	159.899
CHST13	2.21011	0.00218185	0.0444963	19.6596	4.35683
TTC9B	2.18338	0.000218034	0.0130687	23.653	5.04246
LDHD	2.17884	0.00150419	0.0364559	24.1688	6.02723
STAC	2.16912	0.001102	0.0306126	16.0351	3.6083
SLC35E4	2.16174	0.000147918	0.0108019	39.4384	9.9839
EMP1	2.1525	0.00130809	0.0339005	1257.55	330.634
MIR181A1HG	2.11623	0.000586996	0.0220248	112.38	24.2266
GAS2L3	2.11455	4.19526e-05	0.00604139	367.033	88.7949
MRS2P2	2.11405	0.000781547	0.0250125	96.5345	22.0482
KIR3DX1	2.10624	0.00225255	0.0450977	368.987	78.3783
CLEC18B	2.07888	0.00267672	0.049407	65.6072	13.951
JUN	2.07709	0.00249659	0.0477694	3752.1	785.407
TMEM51	2.07675	0.000791223	0.0250125	54.147	14.813
DEPDC1	2.07568	0.00177959	0.0394697	40.2959	9.61417
BFSP2	2.00184	0.000527797	0.0209155	18.9988	4.58361
CYP1B1	1.98135	4.27158e-05	0.0060537	5880	1898.04
RGS13	1.92439	0.0018633	0.040415	47.6354	12.666
HRH4	1.91929	0.00157575	0.0374092	1064.88	309.701
C22orf24	1.90358	0.000390749	0.0176132	33.8698	9.02131
LDLR	1.8948	7.75492e-06	0.00243112	1757.51	515.902
FFAR4	1.88973	0.00235787	0.0462802	31.311	9.01323
RAPSN	1.88176	0.000275998	0.0148888	19.7842	5.48349
SDC4	1.84131	3.75382e-05	0.00565541	531.163	162.841
CDCA2	1.83717	0.00214928	0.0442095	57.43	16.5822
NT5DC2	1.82287	3.78327e-06	0.00140595	207.932	58.7207
LGALS3	1.78573	7.59561e-10	2.54043e-06	3372.71	1119.78
PDGFRB	1.75039	0.00205302	0.0429159	404.711	119.189
BHLHE40	1.74953	1.55776e-06	0.000766191	11665.3	4024.43
TNFSF11	1.73681	0.00144979	0.035887	53.0611	15.8651
SFTPD	1.71524	0.00179853	0.0397315	41.3938	12.9612
HRASLS5	1.69825	0.00204619	0.0428266	135.153	42.1956
NAB2	1.69532	0.000261828	0.0145274	1003.1	345.421
NEK2	1.69168	0.00168094	0.0383498	51.7443	15.0499
FBN1	1.66962	0.000669209	0.0234125	165.829	51.3531
MYBL2	1.66441	0.00196986	0.0419643	237.935	81.3893
CERCAM	1.65884	0.00112978	0.0310234	65.6951	19.6383
MN1	1.64778	0.00063564	0.0229205	156.327	53.044
ENC1	1.63965	0.000140422	0.0107162	5179.9	1704.23
RRM2	1.63883	0.000947541	0.0280455	608.511	196.466
CCL27	1.62441	0.000501806	0.0203189	51.1026	15.8269
SH3PXD2B	1.61084	0.00125687	0.0329445	121.895	40.7796
LINC00482	1.61074	0.00184015	0.0401899	87.3197	28.8902
DDX43	1.60436	0.00133781	0.0343133	341.809	115.271
TUBB6	1.58441	0.000619024	0.0226755	745.908	248.128
PDE4D	1.57714	0.000272959	0.0148521	10185.4	3386.31
MAP1B	1.57693	0.000865072	0.0265442	73.4266	23.1958
NCAPH	1.57551	0.00015891	0.011119	288.645	91.3135
SH3D19	1.5484	0.000205907	0.0128007	426.354	141.048
PER1	1.54577	0.000877371	0.0267341	6655.2	2487.25
LOC102724050	1.53918	0.00230757	0.0455064	203.802	73.5473
LOC101929595	1.53714	0.0018716	0.0404899	60.5546	20.1029
SLC26A5	1.53448	8.37027e-05	0.0084834	85.9987	28.3508
SAMSN1	1.53411	0.00206734	0.0431612	11932.9	3709.65
BNC2	1.52714	0.00216585	0.0443159	758.319	260.026
JARID2-AS1	1.5212	0.002697	0.0496202	21.9247	7.46139
NTRK1	1.50569	0.00244867	0.0472307	43.9353	14.8213
FLVCR2	1.50554	3.46335e-05	0.00541286	1259.5	514.652
REREP3	1.50373	0.00241193	0.0469008	271.408	93.6765
KCNN3	1.50151	0.00047093	0.0194935	67.2787	23.9904
DDIT4	1.48215	0.00075287	0.0246867	4504.39	1691.86
KIFC1	1.47357	0.00191063	0.0410766	90.4642	33.1137
PHLDA1	1.45265	0.000485258	0.0198896	800.307	289.679
ELL2	1.45092	0.00111501	0.0307696	4422.02	1645.23
STEAP3	1.44517	1.93997e-05	0.00364518	346.406	135.068
UPP1	1.42625	1.33954e-06	0.000710803	3849.09	1531.3
CHEK1	1.42055	0.000538722	0.0211978	348.721	124.825
ID2	1.41989	4.48571e-07	0.000321266	9585.12	3746.63
P2RY2	1.40914	0.000138923	0.0107162	1921.99	701.533
LGI4	1.39601	0.0016058	0.0376832	28.4903	10.4118
ARVCF	1.37719	0.00250371	0.047783	42.8248	16.1106
FUOM	1.37598	0.000198406	0.0125205	36.7384	14.4291
VSIG4	1.36621	0.00237302	0.0463599	577.988	250.997
MUC1	1.36005	6.86647e-05	0.00756129	88.746	34.118
SPON2	1.35079	0.000617341	0.0226755	379.618	140.414
CYSLTR2	1.35052	9.18842e-05	0.00903871	2468.33	990.177
THBD	1.3292	0.000212593	0.012954	3588.29	1496.98
CDK1	1.32767	0.00151985	0.0367752	189.015	72.6321
CDKN1A	1.32595	0.000545173	0.0214012	2579.06	1187.28
RASAL2	1.31771	4.9265e-06	0.001791	212.585	86.0552
MLK7-AS1	1.30913	0.000602179	0.0224281	108.318	47.6623
MIR644A	1.30696	0.00244435	0.0472307	50.8373	19.5258
JPH4	1.29913	0.000134768	0.0106308	66.6154	28.7913
IGFBP7	1.28368	9.91195e-05	0.0093364	344.252	141.532
TMEM119	1.28249	0.000891336	0.0269058	324.295	94.8093
FNDC7	1.27452	0.00250146	0.047783	40.6053	15.8877
GRM2	1.2723	0.000102577	0.00937517	60.0863	24.5748
TINCR	1.27126	0.00230632	0.0455064	44.1409	17.512
ARRDC4	1.25078	0.000760505	0.024743	6536.03	2752.24
CEBPA	1.24791	6.20461e-05	0.00729744	1392.03	712.868
PLTP	1.24672	0.00103799	0.0297777	78.5174	33.1786
S1PR2	1.24658	0.00198091	0.0421316	351.764	143.355
CDCA7	1.24629	0.00228121	0.0452984	417.584	179.744
TOMM40L	1.23075	1.672e-05	0.00339692	1573.44	669.324
ESPL1	1.22702	0.00255314	0.0481899	113.762	48.5911
JAG1	1.2199	7.38893e-05	0.00783297	1076.78	470.481
NCAPG	1.21882	0.000149792	0.0108911	258.874	112.446
MGP	1.21382	0.00142661	0.0355723	77.7247	32.8323
SPRED2	1.21027	0.000950196	0.0280744	328.053	159.929
MORN2	1.19981	1.3605e-05	0.0031541	119.219	51.8831
MIR3605	1.19942	0.000287709	0.0151144	109.592	37.7891
TDH	1.19703	0.000790372	0.0250125	31.6805	13.3338
HMOX1	1.19123	9.14471e-06	0.00259198	2841.2	1392.59
LOC101927153	1.18144	0.00209042	0.0434802	894.6	259.254
GRB10	1.17677	4.75232e-05	0.00641311	992.879	352.957
KLF10	1.17348	0.000308511	0.0158184	15760.1	7616.96
GPR146	1.17011	0.00219055	0.0445312	31.9044	13.4578
B4GALT2	1.15984	0.00117419	0.0319285	43.6884	19.5257
SUMO1P3	1.15162	0.000756578	0.024743	64.3112	28.1947
FLJ23867	1.15128	0.000852883	0.0263151	398.221	190.145
HMGB3	1.14313	6.06707e-05	0.00719571	473.955	212.298
PRG2	1.13882	9.15971e-05	0.00903871	164.698	75.0033
USP46	1.13393	9.73475e-08	0.000151816	2165.3	935.407
MTHFD2	1.12937	9.19792e-07	0.000549346	2305.29	1078.54
ADGRE2	1.1253	6.3069e-05	0.00729744	15298.4	6589.6
FAM129B	1.11988	0.000262349	0.0145274	838.807	442.198
ADGRE1	1.11374	0.00195016	0.0417575	6226.99	2900.44
ZBTB43	1.11049	0.00073114	0.0244235	6526.53	3114.09
SLC1A4	1.10746	9.0131e-06	0.00259198	1042.36	480.948
GADD45A	1.08533	0.00104159	0.0297777	496.944	245.377
DCTN6	1.08508	0.0022168	0.0447218	2345.24	1058.39
SHCBP1	1.0733	0.000455497	0.0190432	334.503	156.978
FBP1	1.0652	0.000144589	0.0107539	1163.1	593.996
FAM124B	1.06162	0.00088874	0.0269058	125.603	59.7971
GSG2	1.05688	0.00221697	0.0447218	77.8239	37.0319
C17orf58	1.04291	5.42704e-06	0.00189076	140.467	67.8692
CLCF1	1.04171	0.000349556	0.0165316	329.894	167.902
TBC1D12	1.0409	0.00027434	0.0148521	1161.21	582.568
S100A10	1.03957	2.51963e-06	0.0010804	6854.63	3440.96
DHCR24	1.03631	0.0026399	0.0492577	405.567	197.313
RHOU	1.03471	0.000106913	0.00966433	1531.26	776.138
RELL1	1.03254	0.000423855	0.0184207	5123.33	2155.38
ADAM9	1.03159	4.80276e-07	0.000321266	3747.49	1945.13
RAB34	1.029	0.000819614	0.0256674	708.031	370.584
CENPU	1.02423	9.52087e-05	0.00917022	416.887	204.926
ZNF697	1.01713	0.00016965	0.0115798	711.025	364.916
TXNDC11	1.01365	0.000675994	0.0235024	4105.78	2072.33
PRR7	1.00289	0.0013709	0.0348051	197.04	96.9599
OAF	1.0021	5.29354e-05	0.0065875	621.694	330.845
GOLGA6L5P	0.995185	0.00146512	0.0360313	487.986	240.7

## Sheet: downregulated gene
List of downregulated genes (cutoff <5 value and <1 of log2FoldChange)
Gene	log2FoldChange	pvalue	padj	GroupD_mean	GroupE_mean
LOC100507388	-4.36341	5.17505e-06	0.00184133	5.31781	109.998
MAP7D2	-3.91494	0.0016503	0.0381186	4.78445	72.3015
HEPH	-3.35434	0.00185052	0.0401899	3.76343	42.4786
ANKRD36BP2	-2.93572	2.25829e-08	5.39506e-05	331.381	2456.39
SHISA2	-2.77506	0.000431664	0.0185761	2.6058	19.7637
XG	-2.55802	0.00204547	0.0428266	2.78453	13.5412
DDX11L1	-2.3805	0.00229457	0.0454645	14.6598	77.8228
CPEB1	-2.36342	0.0008751	0.0267341	3.66311	18.8766
ADAMTS16	-2.34384	0.00123021	0.0325122	2.45694	11.6693
C16orf89	-2.25877	0.000130159	0.0104146	4.20048	20.4152
NOG	-2.19796	0.00070935	0.0241107	36.2391	165.93
GDAP1L1	-2.1452	0.00161946	0.0378243	2.80825	12.2232
MPPED2	-2.05225	0.00120143	0.0322496	17.8027	77.1868
LRRN3	-2.03738	0.00227995	0.0452984	523.106	2034.34
SLC38A11	-1.99569	0.000187502	0.0122139	127.544	499.499
CTGLF12P	-1.98431	0.00157483	0.0374092	101.223	387.603
LCA5	-1.88994	0.000140485	0.0107162	13.6736	50.7474
DSC1	-1.87528	0.000573451	0.0219447	125.135	409.787
CA3-AS1	-1.85416	0.00158315	0.0374339	5.14426	18.7091
CA6	-1.83995	6.28695e-05	0.00729744	310.101	992.766
FAM227A	-1.80806	0.00155514	0.0371523	6.42392	20.0858
HERC2P7	-1.7893	2.36567e-06	0.00106922	48.1016	150.099
TTC3P1	-1.77544	2.71728e-07	0.00025245	55.1482	178.636
TMEM252	-1.76424	0.00159009	0.0374697	42.762	128.992
KRT73-AS1	-1.75481	0.000287209	0.0151144	29.2856	89.4865
SSTR3	-1.7484	0.000371085	0.0170485	307.023	974.571
LINC00471	-1.73493	1.86108e-05	0.00353668	16.9614	55.9713
SMARCA1	-1.71843	0.000535633	0.0211259	21.7858	78.4729
GNAL	-1.68954	1.54342e-08	4.30178e-05	507.675	1602.96
DNAH6	-1.67601	3.27228e-05	0.00523613	113.742	354.251
LCN10	-1.65961	0.000840287	0.0260707	105.106	317.017
IFIT2	-1.65449	0.000937676	0.0278027	11006.1	27999.3
TNFAIP6	-1.64343	0.00108807	0.0303713	954.148	2708.32
MTUS1	-1.62958	0.00267271	0.049407	177.072	559.08
HIST1H3D	-1.62861	0.000700888	0.0240184	21.5306	69.5017
C1orf220	-1.62302	4.77439e-05	0.00641311	114.619	347.361
ENTHD1	-1.62044	0.000934717	0.0278027	8.39494	25.906
DEPDC4	-1.61196	0.00056491	0.0216737	8.01965	25.8318
MEIS1	-1.60779	0.00121559	0.0324216	270.644	819.455
TIAM2	-1.60491	7.37575e-05	0.00783297	544.994	1507.7
LINC01284	-1.58226	0.00161721	0.0378243	7.06046	22.1437
MIR548AN	-1.578	0.00126173	0.0329782	45.678	123.67
SERPINE2	-1.57229	0.000706339	0.0240929	65.8215	189.743
HYKK	-1.51167	0.000396234	0.0176699	17.4346	47.9847
USP44	-1.50743	1.37389e-05	0.0031541	124.61	339.923
RLN2	-1.47751	0.00104605	0.0297777	27.3406	76.6845
PDE9A	-1.45596	0.00148613	0.0362282	66.9905	171.295
SLC16A10	-1.4429	0.000587164	0.0220248	117.939	283.277
LOC101929412	-1.43783	0.000108968	0.00969289	27.8692	63.6172
NT5E	-1.42961	0.000452105	0.0189963	589.99	1335.98
FAM86B1	-1.40123	0.0005644	0.0216737	20.3286	51.0371
LOC100131347	-1.38004	0.000996319	0.028826	19.6073	50.0027
SLC22A17	-1.36598	0.000574962	0.0219461	38.0277	90.8422
ZNF677	-1.35058	0.000115463	0.0100527	86.3337	219.307
ARMC9	-1.33741	4.63978e-05	0.00641248	20.1344	53.1361
ATP8A2	-1.3051	0.000454545	0.0190432	26.1078	64.6527
MAGOH2P	-1.30272	0.000479167	0.0197789	209.592	513.059
KCNJ15	-1.29642	0.0001906	0.0122552	13190.8	24677.8
BTNL8	-1.28754	0.00132925	0.0343133	1663.13	3588.84
CFAP58-AS1	-1.28617	0.00265848	0.0493427	310.733	602.897
CKMT2	-1.27834	0.000446815	0.0189479	49.275	119.33
CBR3	-1.27603	0.000788821	0.0250125	23.8627	56.5613
LINC01550	-1.27602	7.87571e-06	0.00243112	335.938	804.721
CXADR	-1.26997	0.00172825	0.0389638	14.644	35.5262
CDH4	-1.25993	0.0009168	0.0273779	26.7927	59.0855
TMEM220	-1.24734	0.000248748	0.014101	744.42	1779.41
ZNF781	-1.24122	0.000547025	0.0214237	134.642	313.05
AMIGO1	-1.23685	8.35546e-07	0.000517513	384.343	878.607
ATG9B	-1.20247	3.71505e-05	0.00564789	90.3861	197.315
NUP62CL	-1.19373	0.000623707	0.0226755	26.9905	58.1529
LOC643072	-1.19319	0.00200613	0.0424128	225.9	514.717
FUT2	-1.18506	9.43029e-05	0.00916877	26.9418	62.8712
LINC00282	-1.17533	0.00096813	0.0285036	1156.52	2608.26
FAM171A1	-1.15349	0.000128494	0.0104146	102.68	229.017
MIR3671	-1.15281	0.000283846	0.0150446	107.633	242.127
LOC101927124	-1.14358	0.000690947	0.0238241	37.6441	87.5103
GAS2	-1.13928	0.000786546	0.0250125	38.5516	86.8462
GDF9	-1.13105	0.000127157	0.0104146	30.9481	66.5998
RNF157-AS1	-1.12605	0.000490076	0.0199648	124.165	244.557
GUSBP2	-1.12604	0.000188371	0.0122139	71.273	151.35
ZNF239	-1.1251	1.48039e-05	0.00317393	104.058	217.189
OLMALINC	-1.12318	0.000490672	0.0199648	37.8513	80.9454
RARB	-1.11696	0.00134225	0.03433	18.5541	40.6898
OBSCN	-1.10485	0.000337909	0.0162381	614.628	1262.41
DISP2	-1.10068	0.000679111	0.0235135	27.8287	60.6761
SNORD116-20	-1.09666	0.0015958	0.0375338	22.6401	47.4855
ZNF157	-1.09499	1.31888e-05	0.0031541	46.4688	98.8741
MDS2	-1.08616	0.00093364	0.0278027	265.045	537.885
ADAMTS6	-1.08579	2.91585e-05	0.00478057	118.492	241.806
C21orf140	-1.07627	0.000576114	0.0219461	61.5836	131.917
ATP6V0E2-AS1	-1.07219	0.000721536	0.0242876	59.3111	120.975
TRABD2A	-1.06978	0.000110819	0.0098054	3696.89	7055.72
CFL1P1	-1.06668	0.000488958	0.0199648	26.5205	52.6424
C21orf62-AS1	-1.05797	9.59629e-05	0.00917022	111.383	239.224
ZNF681	-1.05535	7.95763e-05	0.00821453	414.133	815.957
LINC01137	-1.05485	0.000374127	0.0171412	55.2166	114.383
LDLRAP1	-1.05322	5.31019e-05	0.0065875	2487.54	4942.66
FHDC1	-1.04432	0.00250873	0.047783	219.993	367.797
ACVR2B	-1.03206	1.6447e-05	0.0033956	1114.94	2219.33
ZNF572	-1.02748	0.000758958	0.024743	83.09	180.52
BTLA	-1.02376	0.00115916	0.0316742	1900.34	3786.48
GK	-1.02219	2.00282e-05	0.00368057	7894.76	13039.9
NAPSA	-1.01901	0.000157667	0.011095	87.814	176.469
MCPH1-AS1	-1.01732	0.0021151	0.0437758	67.1802	134.869
LINC00861	-0.99678	0.00133341	0.0343133	11511.4	22487.6

## Sheet: GSEA-hallmark
GSEA analysis for hallmarks (with upregulated genes, from top 50 gene sets)
Gene Set Name	# Genes in Gene Set (K)	Gene count (k)	k/K	p-value	FDR q-value	Genes
Upregulation
TNFA SIGNALING VIA NFKB	200	14	0.07	3.73e-13	1.87e-11	CDKN1A	JUN	GADD45A	BHLHE40	LDLR	SDC4	ID2	PHLDA1	KLF10	HES1	JAG1	DUSP4	CLCF1	PER1
APOPTOSIS	161	9	0.0559	4.73e-08	1.18e-06	CDKN1A	JUN	GADD45A	HMOX1	PDGFRB	TNFRSF12A	EMP1	SMAD7	LGALS3
E2F TARGETS	200	9	0.045	3.01e-07	2.51e-06	CDKN1A	CDK1	ESPL1	CHEK1	HMGB3	MYBL2	MTHFD2	RRM2	DEPDC1
G2M CHECKPOINT	200	9	0.045	3.01e-07	2.51e-06	CDK1	ESPL1	CHEK1	HMGB3	MYBL2	SLC7A5	NEK2	RASAL2	PBK
MTORC1 SIGNALING	200	9	0.045	3.01e-07	2.51e-06	SLC7A5	CDKN1A	MTHFD2	RRM2	BHLHE40	LDLR	DDIT4	SLC1A4	DHCR24
P53 PATHWAY	200	9	0.045	3.01e-07	2.51e-06	CDKN1A	DDIT4	JUN	GADD45A	HMOX1	UPP1	S100A10	CEBPA	STEAP3
EPITHELIAL MESENCHYMAL TRANSITION	200	8	0.04	3.35e-06	2.39e-05	JUN	GADD45A	PDGFRB	TNFRSF12A	SDC4	ID2	FBN1	MGP
IL2 STAT5 SIGNALING	199	7	0.0352	3.18e-05	0.000164	BHLHE40	EMP1	PHLDA1	MUC1	IL10	SPRED2	TNFSF11
ESTROGEN RESPONSE EARLY	200	7	0.035	3.28e-05	0.000164	BHLHE40	MUC1	SLC7A5	SLC1A4	KLF10	HES1	P2RY2
HYPOXIA	200	7	0.035	3.28e-05	0.000164	BHLHE40	JUN	SDC4	CDKN1A	DDIT4	HMOX1	FBP1
UV RESPONSE DN	144	6	0.0417	4.63e-05	0.000211	BHLHE40	PDGFRB	LDLR	SMAD7	ID1	MAP1B
TGF BETA SIGNALING	54	4	0.0741	9.86e-05	0.000411	SMAD7	ID1	KLF10	ID2
CHOLESTEROL HOMEOSTASIS	74	4	0.0541	0.000335	0.00129	LDLR	TNFRSF12A	LGALS3	JAG1
ANGIOGENESIS	36	3	0.0833	0.000546	0.00195	JAG1	THBD	PRG2
UNFOLDED PROTEIN RESPONSE	113	4	0.0354	0.00164	0.00547	DDIT4	SLC7A5	SLC1A4	MTHFD2
INFLAMMATORY RESPONSE	200	5	0.025	0.00203	0.00634	LDLR	CDKN1A	P2RY2	IL10	ADGRE1

## Sheet: GSEA-GO
GSEA analysis for Gene Ontology (with upregulated genes, from top 50 gene sets)
Gene set	Gene Set Name	# Genes in Gene Set (K)	Gene count (k)	k/K	p-value	FDR q-value	Genes
Upregulation
GO:0031399	REGULATION OF PROTEIN MODIFICATION PROCESS	1864	80	0.0429	9.74e-23	9.92e-19	HES1	TNFSF11	SMAD7	SDC4	LGALS3	CDKN1A	CEBPA	CLCF1	SAMSN1	PDGFRB	JUN	PDE4D	EDN3	MUC1	CDK1	ADAM9	NTRK1	ID1	DDIT4	HRH4	PER1	FFAR4	TMEM119	PBK	GADD45A	S1PR2	SPRED2	DUSP4	NAB2	RELL1	CDCA2	CHEK1	PRR7	ARRDC4
GO:0050865	REGULATION OF CELL ACTIVATION	1823	78	0.0428	4.36e-22	2.22e-18	HES1	TNFSF11	SMAD7	SDC4	LGALS3	CDKN1A	CEBPA	CLCF1	SAMSN1	PDGFRB	LDLR	IL10	HMOX1	ID2	SFTPD	CD177	ADGRE2	VSIG4	HMGB3	THBD
GO:0002682	REGULATION OF IMMUNE SYSTEM PROCESS	1030	57	0.0553	2.36e-21	8.03e-18	HES1	TNFSF11	SMAD7	SDC4	LGALS3	CDKN1A	CEBPA	CLCF1	SAMSN1	LDLR	IL10	HMOX1	ID2	SFTPD	CD177	ADGRE2	VSIG4	HMGB3	JUN	PDE4D	EDN3	MUC1	JAG1	CCL27	SPON2	KLF10	COLEC12	APOA2	FBN1	MUC19	BTNL3
GO:0051174	REGULATION OF PHOSPHORUS METABOLIC PROCESS	1994	80	0.0401	6.08e-21	1.55e-17	HES1	TNFSF11	SMAD7	SDC4	LGALS3	CDKN1A	CEBPA	CLCF1	SAMSN1	LDLR	JUN	PDE4D	EDN3	PDGFRB	CDK1	ADAM9	NTRK1	ID1	DDIT4	HRH4	PER1	FFAR4	TMEM119	PBK	GADD45A	S1PR2	SPRED2	DUSP4	NAB2	RELL1	CDCA2	FBP1
GO:0040011	LOCOMOTION	1880	74	0.0394	6.43e-19	1.31e-15	HES1	TNFSF11	SMAD7	SDC4	LGALS3	JUN	PDE4D	EDN3	PDGFRB	CDK1	ADAM9	NTRK1	ID1	DDIT4	IL10	HMOX1	ID2	SFTPD	CD177	ADGRE2	JAG1	CCL27	THBD	CYP1B1	MAP1B	SLC26A5	CATSPERD	GRB10	SLC7A5	TNFRSF12A	NIBAN2	SEMA6B	PLTP
GO:0006468	PROTEIN PHOSPHORYLATION	1625	68	0.0418	8.9e-19	1.36e-15	HES1	TNFSF11	SMAD7	SDC4	JUN	PDE4D	EDN3	PDGFRB	CDK1	ADAM9	NTRK1	ID1	DDIT4	CDKN1A	CEBPA	CLCF1	SAMSN1	HRH4	PER1	FFAR4	TMEM119	PBK	GADD45A	S1PR2	SPRED2	DUSP4	NAB2	RELL1	CHEK1	INSRR	NEK2	HASPIN	RASAL2
GO:1901700	RESPONSE TO OXYGEN CONTAINING COMPOUND	1984	76	0.0383	9.34e-19	1.36e-15	JUN	PDE4D	PDGFRB	CDK1	ADAM9	NTRK1	ID1	DDIT4	CDKN1A	HRH4	PER1	INSRR	IL10	HMOX1	JAG1	THBD	CYP1B1	MAP1B	SLC26A5	CATSPERD	GRB10	LDLR	SPON2	KLF10	COLEC12	APOA2	FBN1	P2RY2	IGFBP7	USP46
GO:0002684	POSITIVE REGULATION OF IMMUNE SYSTEM PROCESS	1399	61	0.0436	9.81e-18	1.25e-14	JUN	PDE4D	CDKN1A	IL10	HMOX1	JAG1	SPON2	KLF10	COLEC12	HES1	TNFSF11	EDN3	CEBPA	CLCF1	LGALS3	ID2	SFTPD	CD177	ADGRE2	CCL27	VSIG4	HMGB3	MUC1	MUC19	BTNL3
GO:0050866	NEGATIVE REGULATION OF CELL ACTIVATION	1758	69	0.0392	1.34e-17	1.49e-14	IL10	HMOX1	LGALS3	ID2	SFTPD	VSIG4	HMGB3	THBD	LDLR	SMAD7	SDC4	SAMSN1
GO:0042325	REGULATION OF PHOSPHORYLATION	1716	68	0.0396	1.46e-17	1.49e-14	SMAD7	SDC4	SAMSN1	JUN	PDE4D	CDKN1A	HES1	TNFSF11	EDN3	CEBPA	CLCF1	PDGFRB	CDK1	ADAM9	NTRK1	ID1	DDIT4	HRH4	PER1	FFAR4	TMEM119	PBK	GADD45A	S1PR2	SPRED2	DUSP4	NAB2	RELL1	FBP1
GO:0042493	RESPONSE TO DRUG	1224	54	0.0441	5.36e-16	4.97e-13	JUN	CDKN1A	PDGFRB	CDK1	ADAM9	NTRK1	ID1	DDIT4	HRH4	FBP1	IL10	HMOX1	JAG1	CYP1B1	MAP1B	SLC26A5	CATSPERD	APOA2	P2RY2	IGFBP7	USP46	SLC7A5	S100A10
GO:0051240	POSITIVE REGULATION OF MULTICELLULAR ORGANISMAL PROCESS	1670	64	0.0383	7.19e-16	6.1e-13	JUN	PDGFRB	CDK1	ADAM9	NTRK1	IL10	HMOX1	JAG1	CYP1B1	MAP1B	APOA2	P2RY2	PDE4D	HES1	TNFSF11	EDN3	CEBPA	CLCF1	FFAR4	TMEM119	ID2	THBD	SPON2	KLF10	GRB10	TNFRSF12A	NIBAN2	EHMT1	SH3PXD2B	ENC1
GO:0048870	CELL MOTILITY	1442	57	0.0395	8.87e-15	6.95e-12	JUN	PDGFRB	CDK1	ADAM9	IL10	HMOX1	JAG1	CYP1B1	MAP1B	PDE4D	HES1	TNFSF11	EDN3	THBD	TNFRSF12A	ID1	DDIT4	SLC26A5	CATSPERD	SLC7A5	SMAD7	SDC4	LGALS3	SFTPD	CD177	ADGRE2	CCL27	SEMA6B	PLTP
GO:0000278	MITOTIC CELL CYCLE	1187	51	0.043	1.05e-14	7.62e-12	PDGFRB	CDK1	IL10	HES1	EDN3	ID2	CDKN1A	PBK	GADD45A	MUC1	CHEK1	NEK2	HASPIN	NCAPH	RHOU	ESPL1	KIFC1	MYBL2	NCAPG	TUBB6	RRM2	PHLDA1
GO:0014070	RESPONSE TO ORGANIC CYCLIC COMPOUND	619	36	0.0582	1.71e-14	1.16e-11	PDGFRB	CDK1	IL10	CDKN1A	JUN	ADAM9	CYP1B1	MAP1B	PDE4D	THBD	ID1	DDIT4	SLC26A5	CATSPERD	APOA2	P2RY2	CEBPA	HRH4	IGFBP7	PER1	COLEC12
GO:0007049	CELL CYCLE	1703	62	0.0364	2.17e-14	1.38e-11	PDGFRB	CDK1	IL10	CDKN1A	JUN	ID1	CEBPA	HES1	EDN3	ID2	PBK	GADD45A	MUC1	CHEK1	NEK2	HASPIN	NCAPH	RHOU	ESPL1	KIFC1	MYBL2	NCAPG	TUBB6	RRM2	PHLDA1	EHMT1	CDCA2	DHCR24	STEAP3
GO:0022610	BIOLOGICAL ADHESION	264	24	0.0909	3.44e-14	2.06e-11	IL10	ID1	HES1	MUC1	ADAM9	CYP1B1	IGFBP7	JAG1	TNFSF11	TNFRSF12A	SMAD7	SDC4	LGALS3	SFTPD	CD177	ADGRE2	SPON2	S100A10	VSIG4	FBN1	COL13A1	CERCAM	NECTIN4	ARVCF	ADGRE1
GO:0001775	CELL ACTIVATION	1146	49	0.0428	4.35e-14	2.46e-11	IL10	HES1	ADAM9	TNFSF11	SMAD7	SDC4	LGALS3	SFTPD	CD177	ADGRE2	VSIG4	PDGFRB	CDKN1A	JUN	CEBPA	ID2	THBD	HMOX1	NTRK1	CLCF1	SAMSN1	HMGB3	LDLR	PRR7	PRG2
GO:0048585	NEGATIVE REGULATION OF RESPONSE TO STIMULUS	1744	62	0.0356	6.22e-14	3.34e-11	IL10	SMAD7	LGALS3	VSIG4	CDKN1A	THBD	HMOX1	SAMSN1	LDLR	MUC1	JAG1	FBN1	PBK	PDE4D	DDIT4	APOA2	PER1	SEMA6B	FFAR4	GRB10	NIBAN2	FBP1	S1PR2	SPRED2	DUSP4	HIC1	RGS13
GO:0042127	REGULATION OF CELL POPULATION PROLIFERATION	1247	51	0.0409	7.04e-14	3.59e-11	IL10	LGALS3	VSIG4	CDKN1A	HMOX1	JAG1	NIBAN2	S1PR2	HES1	SDC4	SFTPD	PDGFRB	JUN	CEBPA	ID2	NTRK1	CLCF1	ID1	CYP1B1	IGFBP7	CDK1	EDN3	DHCR24	TMEM119	KLF10	SHCBP1	CDCA7
GO:0009719	RESPONSE TO ENDOGENOUS STIMULUS	1765	62	0.0351	1.05e-13	5.11e-11	IL10	CDKN1A	HES1	PDGFRB	JUN	NTRK1	ID1	IGFBP7	DHCR24	KLF10	SHCBP1	SMAD7	LDLR	FBN1	PDE4D	DDIT4	APOA2	PER1	GRB10	SPRED2	ADAM9	MAP1B	SLC26A5	CATSPERD	P2RY2	HRH4	INSRR
GO:0031401	POSITIVE REGULATION OF PROTEIN METABOLIC PROCESS	1894	64	0.0338	2.28e-13	1.06e-10	CDKN1A	HES1	PDGFRB	JUN	NTRK1	SMAD7	LDLR	APOA2	ADAM9	HMOX1	S1PR2	SDC4	CEBPA	CLCF1	CDK1	EDN3	TMEM119	MUC1	FFAR4	TNFSF11	PRR7	GADD45A	CDCA2	NAB2	RELL1	ARRDC4	SH3D19
GO:0045595	REGULATION OF CELL DIFFERENTIATION	1869	63	0.0337	4.01e-13	1.73e-10	HES1	JUN	NTRK1	SMAD7	LDLR	S1PR2	CEBPA	CLCF1	CDK1	EDN3	TMEM119	TNFSF11	ID1	KLF10	FBN1	MAP1B	LGALS3	JAG1	NIBAN2	ID2	SEMA6B	HMGB3	TNFRSF12A	S100A10	SH3PXD2B	ENC1	FUOM	BHLHE40
GO:0051094	POSITIVE REGULATION OF DEVELOPMENTAL PROCESS	1724	60	0.0348	4.08e-13	1.73e-10	HES1	JUN	NTRK1	S1PR2	CEBPA	CLCF1	CDK1	EDN3	TMEM119	TNFSF11	KLF10	MAP1B	JAG1	NIBAN2	ID2	TNFRSF12A	S100A10	SH3PXD2B	ENC1	PDGFRB	ADAM9	HMOX1	IL10	CYP1B1
GO:0044093	POSITIVE REGULATION OF MOLECULAR FUNCTION	1825	62	0.034	4.5e-13	1.83e-10	HES1	JUN	NTRK1	S1PR2	CDK1	EDN3	TNFSF11	NIBAN2	S100A10	SH3PXD2B	PDGFRB	ADAM9	IL10	LGALS3	CDKN1A	APOA2	SDC4	PRR7	GADD45A	NAB2	ARRDC4	NEK2	NCAPH	RASAL2	STAC	DEPDC1	TBC1D12
GO:0051250	NEGATIVE REGULATION OF LYMPHOCYTE ACTIVATION	1318	51	0.0387	5.73e-13	2.25e-10	IL10	LGALS3	SDC4	ID2	SMAD7	HMGB3	VSIG4	SFTPD	SAMSN1
GO:0002683	NEGATIVE REGULATION OF IMMUNE SYSTEM PROCESS	391	27	0.0691	6.64e-13	2.46e-10	IL10	LGALS3	SDC4	ID2	SMAD7	HMGB3	VSIG4	SFTPD	SAMSN1	HES1	APOA2	HMOX1	LDLR	FBN1
GO:0060284	REGULATION OF CELL DEVELOPMENT	664	35	0.0527	6.86e-13	2.46e-10	ID2	HES1	LDLR	FBN1	NTRK1	S1PR2	CDK1	TNFSF11	NIBAN2	S100A10	CLCF1	MAP1B	JAG1	TNFRSF12A	ENC1	ID1	SEMA6B	FUOM	BHLHE40
GO:1902531	REGULATION OF INTRACELLULAR SIGNAL TRANSDUCTION	1698	59	0.0347	6.99e-13	2.46e-10	NTRK1	S1PR2	CDK1	TNFSF11	ID1	HMOX1	JUN	EDN3	PDGFRB	ADAM9	GADD45A	MUC1	FFAR4	RELL1	PDE4D	DDIT4	PER1	SPRED2	HRH4	PBK	FBP1	DUSP4	HIC1	CHEK1	RHOU	EHMT1	JPH4
GO:0043408	REGULATION OF MAPK CASCADE	1425	53	0.0372	8.92e-13	3.03e-10	NTRK1	S1PR2	CDK1	TNFSF11	ID1	JUN	EDN3	PDGFRB	ADAM9	GADD45A	FFAR4	RELL1	PER1	SPRED2	HRH4	PBK	DUSP4
GO:0031401	POSITIVE REGULATION OF PROTEIN MODIFICATION PROCESS	1760	60	0.0341	9.69e-13	3.19e-10	NTRK1	S1PR2	CDK1	TNFSF11	JUN	EDN3	PDGFRB	ADAM9	GADD45A	FFAR4	RELL1	MUC1	HES1	CLCF1	SDC4	SMAD7	CDKN1A	NAB2	ARRDC4	TMEM119	CDCA2
GO:0042326	NEGATIVE REGULATION OF PHOSPHORYLATION	1665	58	0.0348	1.01e-12	3.21e-10	JUN	GADD45A	SMAD7	CDKN1A	PER1	SPRED2	PBK	DUSP4	PDE4D	DDIT4	FBP1	SAMSN1	CEBPA
GO:0001503	OSSIFICATION	450	28	0.0622	3.05e-12	9.23e-10	CEBPA	TNFSF11	NAB2	TMEM119	ID1	ID2	JAG1	SH3PXD2B	KLF10	COL13A1	MGP	MN1
GO:0006952	DEFENSE RESPONSE	518	30	0.0579	3.08e-12	9.23e-10	CEBPA	TNFSF11	JUN	PER1	PBK	DDIT4	FFAR4	MUC1	HRH4	HMOX1	LDLR	IL10	LGALS3	HMGB3	VSIG4	SFTPD	APOA2	CD177	ADGRE2	PRG2	SPON2	COLEC12	USP46	MUC19	IFI27
GO:0051049	REGULATION OF TRANSPORT	1428	52	0.0364	3.28e-12	9.45e-10	TNFSF11	PER1	FFAR4	HMOX1	IL10	LGALS3	SFTPD	APOA2	CD177	ADGRE2	USP46	IFI27	PDE4D	EDN3	PDGFRB	ADAM9	SDC4	RHOU	JPH4	MAP1B	STAC	GRB10	SLC26A5	P2RY2	PLTP	GRASP
GO:0046677	RESPONSE TO ANTIBIOTIC	1863	61	0.0327	3.34e-12	9.45e-10	HMOX1	IL10	USP46	PDGFRB	ADAM9	SLC26A5	JUN	ID1	CDK1	EHMT1	CYP1B1
GO:0140014	MITOTIC NUCLEAR DIVISION	1781	59	0.0331	4.92e-12	1.35e-09	PDGFRB	EDN3	CHEK1	NEK2	NCAPH	HASPIN	ESPL1	KIFC1	MYBL2	NCAPG
GO:0008285	NEGATIVE REGULATION OF CELL POPULATION PROLIFERATION	1748	58	0.0332	7.14e-12	1.91e-09	HMOX1	IL10	JUN	CYP1B1	SFTPD	SDC4	CEBPA	VSIG4	ID2	KLF10	CDKN1A	NTRK1	HES1	NIBAN2	IGFBP7	DHCR24
GO:0051249	REGULATION OF LYMPHOCYTE ACTIVATION	765	36	0.0471	8.35e-12	2.18e-09	IL10	SFTPD	SDC4	VSIG4	ID2	CDKN1A	HES1	TNFSF11	LGALS3	HMGB3	SMAD7	SAMSN1	CLCF1
GO:0023014	SIGNAL TRANSDUCTION BY PROTEIN PHOSPHORYLATION	769	36	0.0468	9.67e-12	2.43e-09	TNFSF11	JUN	NTRK1	PDGFRB	EDN3	ADAM9	ID1	CDK1	PER1	FFAR4	PBK	HRH4	GADD45A	SPRED2	DUSP4	S1PR2	RELL1	RASAL2
GO:0043085	POSITIVE REGULATION OF CATALYTIC ACTIVITY	1061	43	0.0405	9.76e-12	2.43e-09	TNFSF11	JUN	NTRK1	PDGFRB	EDN3	ADAM9	CDK1	GADD45A	S1PR2	RASAL2	SDC4	CDKN1A	NEK2	NCAPH	APOA2	NAB2	SH3PXD2B	ARRDC4	S100A10	PRR7	DEPDC1	TBC1D12
GO:0010563	NEGATIVE REGULATION OF PHOSPHORUS METABOLIC PROCESS	976	41	0.042	1.01e-11	2.45e-09	JUN	GADD45A	CDKN1A	PER1	PBK	SPRED2	DUSP4	LGALS3	SMAD7	SAMSN1	CEBPA	PDE4D	DDIT4	FBP1
GO:0050900	LEUKOCYTE MIGRATION	1730	57	0.0329	1.45e-11	3.44e-09	LGALS3	PDE4D	TNFSF11	EDN3	SDC4	IL10	SFTPD	HMOX1	CD177	ADGRE2	THBD	SLC7A5	CCL27
GO:0051241	NEGATIVE REGULATION OF MULTICELLULAR ORGANISMAL PROCESS	1175	45	0.0383	2.04e-11	4.73e-09	PDE4D	IL10	SFTPD	HMOX1	THBD	SMAD7	S1PR2	APOA2	ID1	FFAR4	VSIG4	ID2	HES1	HMGB3	NIBAN2	LDLR	TMEM119	JAG1	FBN1	SEMA6B	FUOM
GO:0007010	CYTOSKELETON ORGANIZATION	598	31	0.0518	2.24e-11	5.07e-09	S1PR2	ID1	SDC4	CCL27	GADD45A	PDGFRB	CDK1	NEK2	SH3PXD2B	S100A10	CHEK1	ESPL1	KIFC1	MYBL2	RHOU	MAP1B	SH3D19	INSRR	TUBB6	GAS2L3	BFSP2
GO:0045597	POSITIVE REGULATION OF CELL DIFFERENTIATION	637	32	0.0502	2.38e-11	5.26e-09	S1PR2	SH3PXD2B	S100A10	MAP1B	ID2	HES1	NIBAN2	TMEM119	JAG1	TNFSF11	EDN3	JUN	CEBPA	NTRK1	CLCF1	KLF10	TNFRSF12A	ENC1
GO:0050776	REGULATION OF IMMUNE RESPONSE	1611	54	0.0335	2.79e-11	6.05e-09	JUN	CLCF1	PDE4D	IL10	SFTPD	HMOX1	SMAD7	APOA2	VSIG4	HMGB3	LGALS3	CD177	ADGRE2	SAMSN1	MUC1	SPON2	COLEC12	MUC19	BTNL3
GO:0032101	REGULATION OF RESPONSE TO EXTERNAL STIMULUS	1335	48	0.036	3.68e-11	7.82e-09	IL10	SFTPD	VSIG4	HMGB3	MUC1	COLEC12	MUC19	TNFSF11	EDN3	CEBPA	CCL27	PDGFRB	THBD	FFAR4	LDLR	SEMA6B	CDKN1A	PER1	PBK
GO:0031400	NEGATIVE REGULATION OF PROTEIN MODIFICATION PROCESS	1881	59	0.0314	4.33e-11	9e-09	CEBPA	CDKN1A	PER1	PBK	JUN	PDE4D	SMAD7	LGALS3	SAMSN1	GADD45A	SPRED2	DUSP4	DDIT4	PRR7
GO:0070848	RESPONSE TO GROWTH FACTOR	1124	43	0.0383	6.07e-11	1.24e-08	JUN	SMAD7	SPRED2	DDIT4	IL10	PDGFRB	MAP1B	HES1	NIBAN2	NTRK1	ID1	FBN1	ADAM9	GRB10	SHCBP1

## Sheet: Gene family analysis
Gene family analysis of upregulated genes
Upregulation genes	cytokines and growth factors	transcription factors	homeodomain proteins	cell differentiation markers	protein kinases
	CCL27	BHLHE40		ADGRE2	CDK1
	CLCF1	BNC2		CD177	CHEK1
	EDN3	CEBPA		JAG1	HASPIN
	IL10	HES1		MUC1	INSRR
	JAG1	HIC1		PDGFRB	NEK2
	PDGFRB	ID1		THBD	NTRK1
	SEMA6B	ID2		TNFRSF12A	PBK
	TNFSF11	JUN		TNFSF11	PDGFRB
		KLF10
		MYBL2
		NAB2
		PER1
		PRR7
		SMAD7
		ZBTB43
