# Supplementary material for: Immune transcriptomes of highly exposed SARSCoV-2 asymptomatic seropositive versus seronegative individuals from the Ischgl community
Source: Res Sq. 2020 Sep 23:rs.3.rs-69657. Preprint. [Version 1] doi: 10.21203/rs.3.rs-69657/v1 (PMC7523134; doi:10.21203/rs.3.rs-69657/v1)
Supplement: Supplement [file SupplementaryTable4Cytokineprofiles.xlsx]

## Sheet: Group A & B
Supplementary Table 3. Cytokine profiles and p-value of patients with COVID-19 test in both groups
		Human Anti-Viurs Response Panel													Human Inflammation Panel 1				Human Inflammation Panel 2											Human Chemokine Panel
		IL-1ß	IL-6	IL-8	IL-10	IL-12p70	IFN-a2	IFN-ß	IFN-g	IFN-l1 (IL-29)	IFN-l2/3 (IL28A/B)	TNF-a	IP-10	GM-CSF	IL-17A	IL-18	IL-23	IL-33	active TGF-ß1	sCD25	sCD40L	CX3CL1	CXCL12	sTREM-1	PTX3	sST2	sTNF-RI	sTNF-RII	sRAGE	Eotaxin	TARC	RANTES	MIP-1a	MIG	ENA-78	MIP-3a	GROa	I-TAC	MIP-1ß
Group	Sample	pg/ml	pg/ml	pg/ml	pg/ml	pg/ml	pg/ml	pg/ml	pg/ml	pg/ml	pg/ml	pg/ml	pg/ml	pg/ml	pg/ml	pg/ml	pg/ml	pg/ml	pg/ml	pg/ml	pg/ml	pg/ml	pg/ml	pg/ml	pg/ml	pg/ml	pg/ml	pg/ml	pg/ml	pg/ml	pg/ml	pg/ml	pg/ml	pg/ml	pg/ml	pg/ml	pg/ml	pg/ml	pg/ml
	p-value	0.45618	0.526765	0.385509	0.635601	0.633104	0.289498	0.467806	0.749867	0.560866	0.267758	0.309809	0.481468	0.712994	0.592866	0.769299	0.504359	0.887575	0.83578	0.82629	0.920878	0.44438	0.372282	0.397632	0.924773	0.639218	0.0673438	0.862216	0.423971	0.441466	0.651446	0.267878	0.69962	0.735268	0.145189	0.148569	0.195654	0.903299	0.146419
Group A (asympom)	1	<7,05	1.44	10.33	8.08	1.39	<0,57	<6,23	8.43	32.36	<2,75	9.61	171.9	<5,92	2.37	269.6	<1.43	4.16	25.7	3372.4	9983.73	185.04	132.65	37.86	847.52	58.25	1536.12	207.32	377.27	195.8	39.52	1952.57	11.91	1020.29	744.57	221.04	623.07	187.81	13.48
	20	<7,05	<1,42	4.51	8.08	1.39	<0,57	<6,23	<2,00	44.23	<2,75	7.24	51.91	<5,92	5	523.91	30.44	14.69	2.31	681.68	6341.67	154.32	44.92	14.52	376.11	39.66	860.72	62.08	57.37	259.33	191.03	1403.88	<4.37	<83.01	217.25	<8.91	96.27	88.67	<12.59
	57	<7,05	1.44	1.64	6.71	1.56	<0,57	<6,23	<2,00	32.36	<2,75	5.05	38.62	<5,92	<1.91	94.51	<1.43	<2.35	2.31	905.38	2757.38	148.73	52.87	18.65	495.34	21.09	727.92	28.39	50.28	98.24	103.14	998.39	<4.37	<83.01	118.88	<8.91	<23.89	<4.46	<12.59
	72	11.79	2.95	<0,94	3.33	<1,15	68.16	30.55	65.78	28.59	84.16	17.41	122.81	176.11	2.52	205.16	<1.43	<2.35	2.31	1626.87	1605.19	134.03	32.31	7.44	313.83	25.04	1365.16	146.55	143.12	60.96	11.52	356.62	<4.37	<83.01	103.44	<8.91	<23.89	<4.46	<12.59
	74	11.79	8.81	<0,94	24.97	2.1	3.05	<6,23	<2,00	69.54	<2,75	13.4	60.66	125.27	2.52	921.33	<1.43	12.5	2.31	674.65	3319.5	157.05	74.51	20.31	318.22	18.13	905.01	40.04	109.14	124.2	54.12	816.94	<4.37	<83.01	127.48	<8.91	96.27	52.3	<12.59
	85	<7,05	1.44	5.6	7.16	<1,15	<0,57	<6,23	<2,00	36.23	<2,75	3.09	63.4	<5,92	<1.91	161.66	<1.43	<2.35	2.31	1195.28	4353.06	137.06	33.25	15.34	295.27	30.94	882.37	135.27	95.4	150.53	98.21	715.65	<4.37	252.03	127.48	<8.91	136.93	34.42	ND
	100	<7,05	<1,42	<0,94	11.41	1.56	<0,57	<6,23	<2,00	40.2	<2,75	<2,08	26.88	<5,92	5	250.69	2.16	6.77	2.31	804.53	4875.85	154.32	46.37	16.99	398.71	21.09	999.49	109.72	68.01	139.73	88.01	1804.59	<4.37	126.01	501.77	<8.91	74.51	79.72	<12.59
	128	<7,05	<1,42	19.39	3.72	<1,15	<0,57	6.52	<2,00	28.59	<2,75	5.05	88.3	<5,92	<1.91	550.4	<1.43	<2.35	2.31	483.48	8750.29	137.06	41.58	8.19	1348.18	14.21	1045.26	35.94	112.43	225.53	370.69	1642.71	<4.37	198.76	331.39	<8.91	70.5	80.53	<12.59
	343	11.79	3.82	<0,94	7.62	2.1	3.05	<6,23	3.43	73.87	50.3	10.84	45.54	<5,92	11.11	37.63	7.47	7.71	2.31	208.39	933.99	242.15	17.43	14.52	293.24	37.74	751.9	32.53	23.27	152.71	39.52	1240.61	<4.37	94.11	246	<8.91	48.08	29.44	<12.59
	354	<7,05	<1,42	9.1	8.08	<1,15	<0,57	<6,23	<2,00	44.23	<2,75	3.09	38.62	<5,92	2.97	67.24	<1.43	2.45	2.31	807.25	5403.21	124.64	84.46	12.1	245.07	26.02	851.15	45.19	103.53	246.67	191.03	1077.76	<4.37	<83.01	254.53	17.91	<23.89	<4.46	<12.59
	355	<7,05	1.44	14.13	7.62	1.56	<0,57	<6,23	<2,00	52.49	22.13	3.09	36.79	<5,92	<1.91	145.15	<1.43	<2.35	2.31	310.19	166.26	157.05	50.38	15.34	444.04	34.84	780.87	138.22	76.4	264.18	265.89	1565.87	<4.37	212.42	254.53	76.23	112.11	58.96	<12.59
	358	<7,05	2.95	2.99	5.39	1.56	3.05	<6,23	12.05	36.23	39.51	7.24	20.15	<5,92	3.28	34.48	7.47	7.08	2.31	286.05	1108.39	162.42	23.41	19.48	656.66	67.12	1089.09	105.55	172.63	75.04	19.97	353.24	<4.37	<83.01	137.92	<8.91	<23.89	<4.46	<12.59
	361	<7,05	4.73	2.52	4.96	1.56	3.05	<6,23	13.92	32.36	28.75	3.09	17.72	<5,92	<1.91	92.11	<1.43	2.67	2.31	488.04	86.41	148.73	25.05	16.16	721.75	23.06	872.81	43.42	52.93	135.07	33.05	1414.65	<4.37	110.32	269.99	22.83	70.5	<4.46	<12.59
	372	<7,05	3.82	6.16	5.39	1.23	<0,57	<6,23	<2,00	28.59	8.46	7.24	85.09	<5,92	<1.91	97.26	<1.43	4.98	2.31	477.38	5825.14	182.64	36.49	12.1	309.42	23.06	1015.08	37.55	110.79	137.69	114.22	535.98	<4.37	<83.01	111.52	<8.91	31.72	<4.46	<12.59
	374	<7,05	<1,42	2.99	3.33	<1,15	<0,57	<6,23	<2,00	40.2	<2,75	4.04	88.3	<5,92	<1.91	94.86	<1.43	<2.35	2.31	3050.61	4097.89	124.64	53.51	22.82	963.09	39.66	1921.12	62.42	63.48	138.2	39.52	775.12	<4.37	<83.01	407.41	<8.91	25.4	40.73	<12.59
	378	<7,05	<1,42	3.99	4.13	1.39	<0,57	<6,23	<2,00	36.23	<2,75	<2,08	48.78	<5,92	<1.91	111.37	<1.43	3.14	2.31	1065.88	2147.55	170.22	42.97	15.34	1248.46	29.96	1046.26	48.01	197.49	75.04	13.58	1084.12	<4.37	<83.01	149.71	<8.91	<23.89	<4.46	<12.59
	383	297.58	183.51	123.97	134.26	37.23	122.99	<6,23	83.57	548.25	151.33	151	151.55	589.07	199.31	256.77	175.58	201.29	200.67	923.99	2002.82	994.26	80.34	262.44	347.31	27.01	863.74	142.7	451.19	126.02	115.75	874.64	36.22	<83.01	202.81	101.45	204.43	98.16	<12.59
	399	<7,05	1.44	3.99	4.54	1.23	0.59	<6,23	3.43	32.36	18.29	6.12	97.42	<5,92	<1.91	352.6	<1.43	3.9	2.31	1345.23	1542.56	107.83	28.32	16.16	462.13	25.04	1189.79	61.39	25.01	152.28	22.14	487.88	<4.37	<83.01	166.5	<8.91	<23.89	9.55	<12.59
	424	81.8	12.16	7.31	6.71	<1,15	149.44	129.07	152.91	44.23	133.57	31.77	31.02	873.24	<1.91	91.77	<1.43	3.39	2.31	1364.39	3375.35	124.64	36.83	16.16	740.97	34.84	780.36	24.6	248.78	138.71	43.77	1677.08	<4.37	<83.01	154.97	<8.91	25.4	23.44	<12.59
	428	<7,05	1.44	5.05	5.82	1.56	0.59	<6,23	5.02	60.95	<2,75	23.01	17.72	<5,92	<1.91	100.36	<1.43	2.45	2.31	1535.16	1666.53	114.75	27.26	13.71	947.44	15.18	740.18	33.61	125.89	114.99	43.77	1008.63	<4.37	<83.01	54.8	<8.91	<23.89	<4.46	<12.59
	444	<7,05	<1,42	<0,94	3.72	8.53	<0,57	9.72	<2,00	24.93	<2,75	3.09	134.99	<5,92	<1.91	324.61	<1.43	4.16	2.31	945.19	772.32	93.06	31.35	17.82	633.07	16.16	1120.89	164.7	40.49	80.25	39.52	318.79	<4.37	<83.01	198.88	<8.91	<23.89	19.81	<12.59
	765	<7,05	<1,42	3.99	2.22	1.23	<0,57	<6,23	<2,00	21.41	<2,75	2.21	90.39	<5,92	<1.91	204.82	<1.43	<2.35	2.31	1076.29	761.86	100.61	60.53	8.95	1098.54	17.14	830.46	41.47	40.9	149.65	71.72	1651.63	<4.37	<83.01	362.09	<8.91	197.58	40.73	<12.59
	776	<7,05	<1,42	2.52	2.95	1.23	<0,57	<6,23	<2,00	36.23	<2,75	5.05	57.84	<5,92	<1.91	93.48	<1.43	<2.35	2.31	922.66	1706.75	148.73	40.95	9.73	982.33	16.16	1213.7	55.17	83.48	248.67	117.28	1589.92	<4.37	460.61	355.97	69.31	188.6	26.6	<12.59
	779	12.33	8.32	<2.61	10.85	<2.92	<2.56	<4.83	5.97	102.84	<3.22	<3.94	23.56	<9.57					<3.98	752.5	1486.09	106.8	3.7	12.7	445.6	18.4	1191.54	33.05	50.27	133.94	161.98	667.91	4.56	<50.74	154	<9.66	97.78	21.38	<2.48
	797	<4.99	<2.92	6.09	3.97	<2.92	<2.56	<4.83	<3.24	47.03	<3.22	<3.94	76.45	<9.57	13.78	119.49	43.64	14.79	<3.98	1163.64	2344.41	84.63	26.87	9.54	601.92	17.19	1222.84	126.47	66.9	53.34	62.6	572.94	4.56	<50.74	72.45	<9.66	<2.40	26.38	<2.48
	846	<4.99	<2.92	5.3	3.21	<2.92	<2.56	<4.83	<3.24	47.03	<3.22	<3.94	37.48	<9.57	1.58	63.49	<3.09	5.31	<3.98	508.02	761.44	87.6	19.37	8.52	788.29	18.4	1408.16	54.46	21.66	36.38	62.6	274.31	2.22	<50.74	86.63	<9.66	<2.40	<7.78	<2.48
	847	<4.99	<2.92	6.92	8.16	<2.92	<2.56	<4.83	<3.24	28.86	<3.22	5.41	46.89	<9.57	<1.15	83.97	<3.09	16.5	<3.98	730.23	1661.14	81.59	36.84	18.11	520.36	22.05	1125.39	41.23	140.69	143.73	153.28	777.78	<1.97	<50.74	275.37	24.28	19.59	31.23	<2.48
	862	<4.99	11.85	4.53	6.42	3.51	<2.56	<4.83	<3.24	4.94	<3.22	<3.94	30.75	<9.57	<1.15	135.05	<3.09	4.79	<3.98	750.65	1180.43	90.51	17.74	12.7	1085.72	24.47	2427.1	94.84	22.71	25.49	32.95	501.52	3.78	<50.74	128.74	<9.66	<2.40	16.2	<2.48
	875	<4.99	5.07	6.92	9.04	<2.92	<2.56	<4.83	<3.24	114.51	23.15	<3.94	30.75	<9.57	3.5	186.87	<3.09	8.57	<3.98	2247.31	5166.86	90.51	35.86	10.58	724.1	19.62	1373.94	140.57	53.81	130.97	81.72	579.36	2.22	<50.74	46.8	<9.66	19.59	10.81	<2.48
	881	<4.99	6.65	3.1	5.58	<2.92	<2.56	<4.83	<3.24	62.86	<3.22	<3.94	19.76	<9.57	<1.15	81.62	<3.09	<2.51	<3.98	521.89	1016.28	119.14	20.63	11.63	499.86	19.62	2063.08	147.32	49.82	56.96	55.73	283.85	4.56	<50.74	51.51	<9.66	<2.40	<7.78	<2.48
	883	<4.99	3.59	<2.61	<2.34	<2.92	<2.56	<4.83	<3.24	4.94	<3.22	<3.94	66.43	<9.57	1.87	95.65	<3.09	8.02	<3.98	869.84	1417.65	121.49	16.75	9.54	536.55	22.05	1245.41	84.35	9.91	63.7	32.95	624.48	3	<50.74	80.67	52.58	<2.40	<7.78	<2.48
	907	17.4	<2.92	13.24	14.56	3.51	6.21	<4.83	<3.24	136.13	<3.22	9.03	100.92	32.92	22.97	121.01	3.97	27.22	<3.98	4008.61	1891.67	170.16	78.66	50.58	2538.18	25.69	1645.15	78.13	90.34	56.96	93.47	403.75	19.36	<50.74	44.41	52.58	179.85	74.07	<2.48
	923	37.12	11.85	10.43	15.5	4.85	10.61	<4.83	5.97	28.86	<3.22	35.34	61.14	131.73	2.5	57.13	12.98	22.75	<3.98	323.13	854.79	161.03	57.21	24.7	438.21	18.4	1246.66	61.75	45.74	72.77	69.21	374.28	11.15	<50.74	61.7	44.8	<2.40	31.23	<2.48
	974	<4.99	6.65	11.35	10.85	<2.92	<2.56	358.79	<3.24	77.21	<3.22	<3.94	49.87	26.81	2.5	89.05	<3.09	16.5	<3.98	752.5	5869.53	116.75	67.7	18.11	597.79	28.1	1131.62	80.21	114.8	85.9	256.84	762.65	4.56	219.86	363.33	44.8	<2.40	26.38	<2.48
	1069	<4.99	8.32	12.29	8.16	6.28	<2.56	<4.83	<3.24	364.73	<3.22	<3.94	123.94	<9.57					<3.98	692.86	1772.08	104.2	29.1	12.7	278.9	22.05	1341.06	73.68	46.2	119.85	109.93	476.72	4.56	<50.74	144	376.52	<2.40	16.2	<2.48
	1070	<4.99	3.59	5.3	6.42	<2.92	6.21	<4.83	<3.24	47.03	<3.22	16.47	78.84	138.38	28.76	332.5	11.47	79.19	<3.98	2893.09	7656.18	106.8	67.7	25.8	558.65	17.19	1502.41	63.36	52.93	112.89	419.73	821.32	9.04	297.82	173.8	44.8	<2.40	110.13	<2.48
	1093	<4.99	6.65	6.09	9.94	<2.92	4.14	<4.83	8.12	62.86	38.57	<3.94	49.87	<9.57	6.86	26.82	15.3	11.38	<3.98	2080.09	8420.14	137.11	33.08	24.7	793.48	44.72	1846.17	106.94	111.51	162.25	227.03	444.98	<1.97	<50.74	222.97	35.71	<2.40	10.81	<2.48
	1109	<4.99	10.06	9.52	13.63	3.83	12.89	<4.83	<3.24	125.58	60.11	16.47	96.75	111.73	22.55	334.65	20.91	95.12	100.04	3238.6	5804.1	363.69	210.89	94.19	1102.38	114.39	2482.98	151.15	126.96	162.25	237.25	872.13	9.76	<50.74	112.57	35.71	<2.40	66.17	<2.48
	1195	12.33	6.65	13.24	17.39	12.39	<2.56	<4.83	<3.24	102.84	4.94	<3.94	139.41	26.81	1.58	148.22	<3.09	10.25	<3.98	467.94	5288.7	109.34	27.16	14.85	354.74	19.62	891.02	45.68	56.85	150.24	120.26	738.12	4.56	<50.74	163.69	59.47	38.43	26.38	<2.48
	1526	<4.99	<2.92	10.43	9.04	<2.92	<2.56	<4.83	<3.24	62.86	<3.22	<3.94	19.76	<9.57	4.58	128.61	<3.09	4.28	<3.98	1121.01	66.6	84.63	27.72	10.58	383.33	23.26	982.56	121.07	27.36	83.44	87.68	539.05	4.56	<50.74	268.63	<9.66	19.59	10.81	<2.48
	1574	<4.99	3.59	25.36	7.28	<2.92	<2.56	<4.83	<3.24	90.45	<3.22	<3.94	37.48	<9.57	<1.15	124.82	4.57	7.47	<3.98	3452.64	4703.41	90.51	25.73	8.52	1195.63	20.83	949.14	70.53	60.26	200.59	596.16	792.58	2.22	<50.74	174.51	24.28	87.98	26.38	<2.48
Group B (highly exposed, seronegative)	21	38.25	9.91	11.58	20.39	3.93	17.54	<6,23	13.92	65.23	68.67	25.89	74.83	324.51	8.12	125.16	17.97	45.65	141.6	3025.5	4185.13	513.83	84.9	199.15	841.63	50.03	1477.42	202.76	252.74	91.49	56.15	982.83	<4.37	<83.01	170.95	40.96	62.06	42.6	<12.59
	28	<7,05	2.16	<0,94	4.54	1.23	<0,57	<6,23	<2,00	48.34	<2,75	2.21	34.92	<5,92	<1.91	85.26	<1.43	2.45	2.31	945.19	1374.12	134.03	32.5	15.34	509.47	32.89	1054.32	52.38	130.19	43.65	24.32	318.79	<4.37	<83.01	99.6	<8.91	48.08	<4.46	<12.59
	29	<7,05	1.44	5.6	9.97	1.92	6	34.7	<2,00	366.61	18.29	6.12	38.62	71.07	3.28	202.78	1.43	24.28	2.31	1295.37	7627.94	222.5	64.9	24.5	1171.98	38.7	1032.68	63.45	106.63	140.23	130.57	1629.71	<4.37	198.76	363.37	<8.91	179.11	123.37	<12.59
	53	<7,05	3.82	2.99	3.72	1.74	<0,57	<6,23	3.43	21.41	<2,75	2.21	17.72	<5,92	3.61	140.67	13.42	6.15	2.31	650.62	1180.04	134.03	38.69	11.3	785.18	18.13	1198.44	34.5	167.72	59.12	58.15	516.48	<4.37	<83.01	183.52	<8.91	<23.89	<4.46	<12.59
	59	<7,05	<1,42	2.07	5.82	<1,15	<0,57	<6,23	<2,00	48.34	8.46	5.05	53.43	<5,92	2.23	203.12	<1.43	30.6	2.31	1043.72	5143.57	167.65	35.43	13.71	473.26	22.07	880.36	26.58	21.52	34.77	99.87	760.05	<4.37	<83.01	124.61	<8.91	<23.89	<4.46	<12.59
	63	11.79	<1,42	10.33	5.39	1.23	<0,57	<6,23	<2,00	44.23	<2,75	6.12	67.36	<5,92	<1.91	187.73	<1.43	2.67	2.31	1151.44	4583.57	177.76	41.11	26.18	675.77	17.14	1060.87	17.59	24.14	404.21	227.77	3163.77	<4.37	264.82	414.89	17.91	52.94	90.03	<12.59
	76	<7,05	<1,42	10.95	7.16	<1,15	<0,57	<6,23	<2,00	32.36	<2,75	2.21	64.74	<5,92	<1.91	189.1	<1.43	<2.35	2.31	701.29	9504.24	111.32	65.88	16.16	515.45	29.96	1274.99	70.94	40.49	246.27	459.86	1072.96	<4.37	<83.01	354.48	<8.91	<23.89	81.32	21.64
	88	<7,05	<1,42	14.78	7.62	1.56	<0,57	<6,23	<2,00	48.34	22.13	6.12	48.78	<5,92	<1.91	327.95	<1.43	3.14	2.31	799.09	5316.4	159.75	23.17	10.51	415.81	16.16	1057.84	38.8	244.1	121.69	79.11	920.02	<4.37	<83.01	155.37	<8.91	<23.89	<4.46	<12.59
	103	126.8	54.4	40.49	39.71	7.81	27.75	<6,23	21.63	100.12	92.92	25.89	105.86	251.31	19.88	150.65	74.05	26.25	2.31	669.01	7248.3	487.26	79.69	47.67	430.9	21.09	1130.5	118.8	149.45	244.65	216.72	916.31	32.13	<83.01	297.31	47.12	139.46	117.59	<12.59
	110	<7,05	14.49	22.08	22.93	5.03	<0,57	160.87	5.02	198.5	48.31	2.21	40.41	<5,92	<1.91	609.17	<1.43	3.39	2.31	1502.05	3952.98	162.42	41.43	23.66	813.77	42.52	1349.63	67.89	341.8	184.24	56.15	664.32	<4.37	<83.01	185.28	<8.91	<23.89	<4.46	<12.59
	123	<7,05	6.7	2.52	9.97	2.29	<0,57	<6,23	<2,00	56.7	13.88	5.05	91.42	<5,92	<1.91	309.57	<1.43	4.7	2.31	2170.6	9268.73	172.76	41.89	16.99	413.22	23.06	1284.74	75.66	140.98	173.42	148.48	366.66	<4.37	<83.01	90.85	<8.91	<23.89	<4.46	<12.59
	142	<7,05	1.44	2.52	5.39	<1,15	<0,57	<6,23	<2,00	24.93	<2,75	4.04	38.62	<5,92	<1.91	704.06	<1.43	2.67	2.31	778.63	4626.51	154.32	49.84	15.34	405.05	21.09	914.06	34.32	81.58	89.42	52.08	1175.35	<4.37	<83.01	315.68	<8.91	144.39	<4.46	<12.59
	143	<7,05	<1,42	1.64	2.95	1.74	1.73	<6,23	<2,00	40.2	<2,75	5.05	20.15	<5,92	18.69	328.95	80.02	22.71	2.31	1000.53	3865.71	142.98	52.35	12.1	899.16	22.07	935.17	40.93	101.24	125.42	50.03	563.12	<4.37	<83.01	181.42	<8.91	92.88	50.83	<12.59
	144	335.64	1.44	179.69	6.71	1.74	<0,57	<6,23	<2,00	24.93	<2,75	4.04	206.04	<5,92	2.09	711.24	<1.43	4.16	2.31	1255.66	11426.1	189.77	88.18	18.65	960.81	39.66	1452.73	100.55	88.77	460.43	271.99	2597.73	<4.37	522.78	224	117.86	48.08	139.05	<12.59
	151	<7,05	2.16	2.99	6.27	1.74	1.73	8.09	<2,00	56.7	<2,75	2.21	51.91	<5,92	6.13	133.09	9.76	15.81	2.31	958.41	2134.48	162.42	54.9	17.82	1064.87	27.01	963.81	35.76	50.67	64.44	60.14	1023.82	<4.37	126.01	142	<8.91	25.4	23.44	<12.59
	209	<7,05	3.82	<0,94	5.39	1.74	<0,57	41.06	<2,00	40.2	<2,75	5.05	32.99	<5,92	<1.91	71.64	<1.43	<2.35	2.31	850.5	2538.73	170.22	31.16	10.51	459.6	27.01	1184.21	51.16	57.01	101.79	60.14	742.53	<4.37	<83.01	144.19	<8.91	<23.89	<4.46	<12.59
	342	<7,05	<1,42	16.74	7.16	1.92	<0,57	<6,23	<2,00	36.23	<2,75	4.04	34.92	<5,92	<1.91	93.83	<1.43	<2.35	2.31	1206.86	5238.79	175.27	46.08	17.82	451.66	31.92	820.86	166.06	28.88	168.83	91.46	872.7	<4.37	<83.01	263.66	<8.91	31.72	57.7	<12.59
	346	<7,05	2.95	2.52	7.16	1.92	1.73	<6,23	5.02	36.23	18.29	5.05	59.26	<5,92	2.37	40.81	2.98	8.04	2.31	804.53	4244.69	140.05	35.26	12.9	415.44	27.01	1223.89	43.24	119.66	135.07	180.75	1266.53	<4.37	126.01	170.6	17.91	42.96	55.09	<12.59
	352	<7,05	3.82	<0,94	4.96	1.39	6	<6,23	<2,00	14.86	8.46	4.04	59.26	<5,92	5.75	378.83	5.85	31.79	2.31	1272.32	1201.22	100.61	49.02	16.16	347.7	29.96	1314.54	178.1	104.1	90.46	26.51	446.24	<4.37	<83.01	165.59	<8.91	66.35	<4.46	<12.59
	362	<7,05	5.7	<0,94	10.45	2.29	<0,57	<6,23	<2,00	130.74	<2,75	<2,08	42.16	<5,92	2.67	77.07	<1.43	<2.35	2.31	1039.8	2255.43	124.64	28.95	12.9	334.43	40.61	941.2	70.77	32.26	146.93	28.69	440.13	<4.37	<83.01	113.35	<8.91	<23.89	<4.46	<12.59
	366	7.67	6.7	21.4	17.36	4.58	12.48	94.76	23.6	108.9	39.51	12.11	81.78	37.14	7.11	62.2	17.97	14.69	2.31	873.33	2335.95	192.1	22.2	19.48	225.88	50.95	1043.75	48.01	23.7	40.91	75.45	522.09	<4.37	349.77	330.38	38.62	96.27	50.83	<12.59
	368	58.16	30.47	186.08	11.41	185.09	36.18	822.97	29.57	82.58	55.89	381.02	201.56	98.59	15.87	76.73	42.79	62.66	2.31	1108.75	1495.72	1404.83	22.69	41.97	637.12	58.25	1318.15	37.01	340.05	146.93	43.77	581.65	<4.37	542.93	174.24	<8.91	<23.89	89.35	<12.59
	375	<7,05	<1,42	1.64	4.96	<1,15	<0,57	<6,23	8.43	36.23	8.46	3.09	50.36	<5,92	<1.91	77.07	<1.43	<2.35	2.31	684.49	3463.58	175.27	46.08	17.82	827.21	18.13	768.68	35.76	117.54	135.07	45.87	669.1	<4.37	<83.01	223.61	22.83	<23.89	56.41	<12.59
	376	<7,05	4.73	2.99	4.54	5.71	4.49	<6,23	12.05	78.22	59.34	12.11	170.14	<5,92	4.82	118.26	3.88	7.39	2.31	1461.29	1819.38	111.32	38.85	12.9	874.99	41.57	1310.43	117.85	70.06	174.45	35.22	678.6	38.49	971.55	174.92	10.99	285.39	152.14	<12.59
	377	411.56	11.03	138.07	8.55	3.09	392	24.49	386.1	621.39	267.44	318.24	216.63	82.17	96.48	249.67	240.44	163.29	175.69	1116.52	2068.56	759.83	41.74	255.32	652.28	41.57	845.6	42	230.56	101.79	30.87	715.65	<4.37	<83.01	124.35	<8.91	<23.89	9.55	<12.59
	393	<7,05	1.44	2.99	4.96	1.39	<0,57	<6,23	<2,00	52.49	31.69	<2,08	118.78	<5,92	2.09	152.38	<1.43	4.7	2.31	1116.52	2241.5	104.26	23.89	14.52	486.11	29.96	1109.78	28.75	25.44	101.79	43.77	552.36	<4.37	<83.01	157.33	<8.91	<23.89	34.42	42.74
	398	<7,05	1.44	2.52	7.16	1.23	<0,57	<6,23	<2,00	44.23	<2,75	4.04	77.2	<5,92	<1.91	54.86	<1.43	<2.35	2.31	938.58	4276.77	118.11	31.16	9.73	409.14	18.13	949.74	104.91	53.31	120.4	37.37	589.47	<4.37	338.07	247.32	<8.91	<23.89	<4.46	<12.59
	403	<7,05	5.7	1.64	4.96	1.56	29.45	24.49	25.58	36.23	65.71	17.41	31.02	54.19	8.75	136.19	25.49	23.89	2.31	342.21	2080.62	162.42	10.74	15.34	331.29	27.99	1339.29	17.41	44.87	131.25	26.51	647.39	<4.37	<83.01	380.73	55.49	<23.89	36.65	<12.59
	405	12.33	<2.92	4.53	4.76	<2.92	<2.56	<4.83	<3.24	62.86	<3.22	5.41	102.96	<9.57	<1.15	78.88	<3.09	2.8	<3.98	653.28	3121.03	68.67	39.48	8.52	544.33	20.83	1207.81	40.39	13.67	107.33	109.93	594.96	3.78	89.49	142.43	<9.66	<2.40	26.38	<2.48
	410	<7,05	<1,42	3.48	4.13	1.23	10.82	<6,23	15.82	28.59	25.59	7.24	125.96	14.54	<1.91	158.22	<1.43	<2.35	2.31	942.55	1279.19	81.01	50.91	4.59	684.46	25.04	1131	41.11	84.74	162.86	84.49	956.37	<4.37	302.14	297.42	<8.91	48.08	66.9	<12.59
	417	7.28	6.65	11.35	6.42	4.17	<2.56	<4.83	<3.24	28.86	<3.22	5.41	40.7	<9.57					<3.98	1138.78	839.61	96.14	47.75	9.54	1656.6	20.83	1212.82	55.28	26.33	25.49	81.72	333.53	2.22	<50.74	41.98	<9.66	38.43	<7.78	<2.48
	418	<4.99	3.59	3.79	6.42	<2.92	<2.56	<4.83	<3.24	<3.92	<3.22	12.73	55.63	20.89	2.82	73.77	<3.09	17.07	<3.98	807.78	565.66	81.59	38.53	10.58	624.89	15.98	1075.61	48.16	61.94	36.38	69.21	253.74	4.56	<50.74	53.82	<9.66	<2.40	31.23	<2.48
	419	<4.99	5.07	6.92	9.94	<2.92	<2.56	<4.83	<3.24	62.86	<3.22	5.41	40.7	39.18					<3.98	970.97	1270.3	96.14	29.64	19.2	658.31	18.4	865.07	101.42	86.68	56.96	230.47	630.14	3.78	<50.74	184.31	24.28	<2.40	16.2	<2.48
	420	7.28	5.07	6.92	7.28	<2.92	<2.56	<4.83	10.37	77.21	31.96	5.41	49.87	9.88	10.47	24.07	13.75	18.21	<3.98	681.59	6140.55	116.75	26.02	15.93	789.45	40.04	970.18	40.95	70.14	49.51	48.54	726.64	<1.97	<50.74	103.63	<9.66	<2.40	<7.78	<2.48
	421	<4.99	<2.92	6.09	6.42	<2.92	<2.56	<4.83	<3.24	77.21	<3.22	<3.94	78.84	<9.57	<1.15	104.54	<3.09	9.69	<3.98	1174.29	2787.83	96.14	52.1	8.52	911.91	14.78	1376.47	73.68	67.31	90.62	69.21	572.94	2.22	<50.74	28.09	<9.66	<2.40	21.38	<2.48
	422	17.4	5.07	5135.07	10.85	3.51	26.95	313.74	<3.24	289.36	<3.22	<3.94	46.89	<9.57	1.58	24.07	<3.09	69.23	<3.98	728.36	2819.89	320.25	37.09	101.64	568.16	32.92	924.4	31.34	54.68	72.77	104.58	879.7	3.78	<50.74	103.63	90.87	<2.40	21.38	<2.48
	423	<4.99	<2.92	11.35	3.21	<2.92	<2.56	<4.83	<3.24	102.84	<3.22	<3.94	27.22	<9.57	<1.15	56.73	<3.09	5.31	<3.98	918.74	605.73	126.11	29.64	14.85	736.27	19.62	1329.7	130.62	37.76	41.08	55.73	<7.57	2.22	89.49	17.44	24.28	<2.40	<7.78	<2.48
	425	<4.99	<2.92	6.92	6.42	<2.92	<2.56	<4.83	<3.24	47.03	38.57	<3.94	74.01	<9.57	2.82	125.96	<3.09	5.31	<3.98	911.52	1659.01	98.88	43.61	15.93	581.22	25.69	1278.06	38.7	156.08	63.7	62.6	591.89	6.09	<50.74	25.46	<9.66	53.2	31.23	<2.48
	427	51.12	11.85	7.76	11.77	4.17	45.54	91.77	46.27	125.58	83.02	27.79	37.48	138.38	17.96	11.53	40.23	25.55	<3.98	206.1	1951.08	126.11	18.4	25.8	672.91	74.81	973.89	66.82	39.67	25.49	81.72	535.48	3.78	89.49	45.61	52.58	19.59	21.38	<2.48
	429	<4.99	<2.92	5.3	9.04	<2.92	<2.56	<4.83	<3.24	62.86	<3.22	<3.94	71.53	<9.57	3.16	80.84	<3.09	7.47	<3.98	580.54	5991.55	116.75	38.29	15.93	1119.62	23.26	1136.61	38.98	30.89	150.24	250.43	762.65	2.22	<50.74	127.08	35.71	19.59	21.38	<2.48
	430	7.28	10.06	3.1	9.94	<2.92	<2.56	<4.83	<3.24	62.86	<3.22	5.41	30.75	9.88	6.08	89.05	9.26	23.31	<3.98	2089.23	473.39	143.39	57.78	18.11	637.81	26.9	2240.74	64.16	34.85	10.58	40.98	<7.57	7.59	<50.74	<4.59	59.47	<2.40	40.56	<2.48
	431	<4.99	6.65	6.09	13.63	<2.92	<2.56	<4.83	<3.24	62.86	48.72	<3.94	30.75	58.52	4.58	169.49	<3.09	21.62	<3.98	1186.71	3090.05	104.2	48.6	14.85	630.18	24.47	1403.08	52.83	52.49	90.62	139.66	688.23	3.78	<50.74	79.66	24.28	77.45	26.38	<2.48
	432	<4.99	<2.92	6.09	4.76	<2.92	<2.56	<4.83	<3.24	47.03	<3.22	<3.94	19.76	<9.57	17.96	276.03	26.69	41.24	<3.98	1138.78	2571.62	81.59	41.35	10.58	570.54	24.47	798.37	116.38	143.36	25.49	81.72	717.28	<1.97	<50.74	114.32	<9.66	<2.40	<7.78	<2.48
	433	<4.99	3.59	6.09	3.97	<2.92	<2.56	<4.83	3.96	28.86	4.94	<3.94	19.76	<9.57	4.58	198.27	5.83	10.82	<3.98	420.93	1401.43	68.67	21.87	14.85	387.74	19.62	926.87	51.73	52.93	130.97	55.73	813.22	3.78	<50.74	167.33	<9.66	<2.40	16.2	<2.48
	434	<4.99	3.59	4.53	5.58	<2.92	<2.56	72.91	<3.24	<3.92	<3.22	<3.94	40.7	<9.57	<1.15	96.04	<3.09	7.47	<3.98	570.85	3672.59	130.59	23.68	9.54	1335.22	20.83	1561.35	46.23	39.2	49.51	130.15	714.92	<1.97	<50.74	131.21	<9.66	53.2	16.2	<2.48
	436	<4.99	<2.92	3.1	5.58	<2.92	<2.56	<4.83	5.97	90.45	<3.22	<3.94	49.87	<9.57	8.85	51.55	12.22	11.95	8.74	482.05	9709.51	126.11	35.61	12.7	422.74	31.72	842.84	48.44	22.71	226.62	166.23	657.43	4.56	<50.74	38.28	35.71	<2.40	31.23	<2.48
	439	<4.99	5.07	9.52	6.42	<2.92	<2.56	<4.83	<3.24	114.51	<3.22	<3.94	78.84	<9.57	<1.15	136.94	<3.09	3.77	<3.98	498.06	2860.21	121.49	35.61	8.52	495.02	30.52	1767.42	78.39	75.67	142.39	120.26	493.47	4.56	89.49	76.6	24.28	<2.40	10.81	76.26
	446
	448
	1560	<4.99	<2.92	13.24	10.85	<2.92	<2.56	<4.83	<3.24	47.03	<3.22	<3.94	69	<9.57	<1.15	165.4	<3.09	5.84	<3.98	709.71	5190.64	114.32	64.02	13.77	972.13	19.62	1545.95	55.28	157.5	126.35	441.91	719.64	5.33	<50.74	146.34	35.71	19.59	31.23	<2.48
	1562	<4.99	<2.92	10.43	12.7	<2.92	<2.56	<4.83	<3.24	90.45	<3.22	<3.94	195.29	<9.57	<1.15	308.79	<3.09	3.77	<3.98	4850.61	4535.62	109.34	29.37	10.58	620.77	18.4	1558.78	72.37	71.73	90.62	342.52	556.39	4.56	259.5	206.4	<9.66	65.97	66.17	<2.48
	1573	<4.99	3.59	4.53	5.58	<2.92	<2.56	<4.83	<3.24	62.86	<3.22	12.73	71.53	26.81	2.18	140.71	<3.09	10.25	<3.98	1608.47	1424.57	93.35	28.55	14.85	2019.3	13.58	1119.16	47.61	127.59	60.41	62.6	264.29	3	<50.74	8.02	<9.66	<2.40	10.81	<2.48

## Sheet: Group D & E
Supplementary Table 3. Cytokine profiles of Non Ischgl patients with COVID-19 test
		Human Anti-Viurs Response Panel													Human Inflammation Panel 1				Human Inflammation Panel 2											Human Chemokine Panel
Non Ischgl		A4.IL-1ß	A5.IL-6	A6.TNF-a	A7.IP-10	A8.IFN-l1 (IL-29)	A10.IL-8	B2.IL-12p70	B3.IFN-a2	B4.IFN-l2/3 (IL28A/B)	B5.GM-CSF	B6.IFN-ß	B7.IL-10	B9.IFN-g	B5.IL-17A	B6.IL-18	B7.IL-23	B9.IL-33	A4.active TGF-ß1	A6.sTREM-1	A7.PTX3	A8.sCD40L	A10.sCD25	B2.CXCL12	B3.sST2	B4.sTNF-RI	B5.sTNF-RII	B6.sRAGE	B7.CX3CL1	A6.Eotaxin	A7.TARC	A10.RANTES	B2.MIP-1a	B3.MIG	B4.ENA-78	B5.MIP-3a	B6.GROa	B7.I-TAC	B9.MIP-1ß
Group	Sample	pg/ml	pg/ml	pg/ml	pg/ml	pg/ml	pg/ml	pg/ml	pg/ml	pg/ml	pg/ml	pg/ml	pg/ml	pg/ml	pg/ml	pg/ml	pg/ml	pg/ml	pg/ml	pg/ml	pg/ml	pg/ml	pg/ml	pg/ml	pg/ml	pg/ml	pg/ml	pg/ml	pg/ml	pg/ml	pg/ml	pg/ml	pg/ml	pg/ml	pg/ml	pg/ml	pg/ml	pg/ml	pg/ml
	p-value	0.328355	0.341977	0.546468	0.00525252	0.76264	0.681878	0.237307	0.342966	0.211407	0.373836	0.633604	0.561994	0.248453	0.346446	0.280288	0.325488	0.258033	ND	0.937723	0.263034	0.822562	0.726164	0.38404	0.892413	0.638768	0.10918	0.290992	0.59546	0.853096	0.292186	0.247066	ND	0.391002	0.191933	1	0.378971	0.885546	ND
Group D (mild symptom)	11	<7,05	2.95	5.05	59.26	44.23	5.6	1.23	3.05	22.13	<5,92	<6,23	6.71	12.05	5.37	638.85	15.34	9.36	2.31	42.79	806.88	7532.68	2083.56	45.21	127.52	1961.7	250.92	105.23	265.71	157.32	174.85	726.94	<4.37	<83.01	222.83	<8.91	31.72	<4.46	<12.59
	15	27.39	15.67	12.11	69.92	32.36	13.49	1.74	104.28	46.24	156.16	38.92	7.16	33.58	37.03	157.88	118.54	57.7	2.31	19.48	501	1613.44	591.83	80.43	47.23	860.72	37.9	133.43	165.05	126.02	33.05	923.71	<4.37	<83.01	78.94	22.83	31.72	26.6	<12.59
	18	19.76	2.16	8.41	50.36	36.23	6.73	1.39	7.57	13.88	31.44	<6,23	8.55	3.43	2.97	54.53	2.56	14.69	2.31	33.71	689.8	1708.08	574.37	79.41	37.74	1022.62	128.87	132.44	209.93	86.15	41.65	1030.51	<4.37	<83.01	131.25	<8.91	57.59	49.32	<12.59
	2100	<7,05	2.16	<2,08	42.16	52.49	1.24	<1,15	<0,57	18.29	<5,92	<6,23	9.97	<2,00	4.29	132.05	3.42	11.44	2.31	16.99	679.45	3860.9	650.62	32.88	27.99	937.69	160	25.01	127.83	100.04	35.22	297.47	<4.37	<83.01	85.82	<8.91	<23.89	<4.46	<12.59
Group E (highly exposed, seronegative)	12	15.82	<1,42	7.24	24.72	52.49	2.52	3.29	0.59	13.88	<5,92	<6,23	8.55	<2,00	2.82	<1.72	2.16	8.04	2.31	30.37	860.61	1633.97	978.18	37.17	53.71	777.83	36.47	377.01	234.46	152.71	39.52	1868.37	<4.37	156.12	435.87	22.83	48.08	56.41	<12.59
	13	<7,05	2.16	5.05	22.48	36.23	7.9	<1,15	<0,57	<2,75	125.27	<6,23	4.96	3.43	2.23	97.26	<1.43	<2.35	2.31	11.3	772.01	2734.98	1024.11	32.88	36.77	1018.09	46.6	92.72	154.32	98.24	19.97	989.77	<4.37	<83.01	203.81	<8.91	<23.89	9.55	<12.59
	16	<7,05	2.95	6.12	28.98	32.36	6.16	2.29	<0,57	18.29	31.44	<6,23	8.08	<2,00	5.56	107.24	3.42	11.44	2.31	18.65	1517.03	2198.28	168.08	36.83	30.94	880.36	27.13	132.19	157.05	69.25	<10.68	975.84	<4.37	<83.01	164.86	<8.91	102.82	<4.46	<12.59
	17	<7,05	1.44	3.09	12.51	36.23	5.6	1.56	<0,57	18.29	<5,92	20.57	8.08	<2,00	2.37	76.73	<1.43	7.08	2.31	56.47	624.61	6487.56	1093.18	73.23	103.14	1501.15	75.16	134.91	343.56	130.68	37.37	711.1	<4.37	<83.01	164.13	<8.91	42.96	<4.46	<12.59

## Sheet: #118
Supplementary Table 3. Cytokine profiles of GroupA_118 and 932 patients
		Human Anti-Viurs Response Panel													Human Inflammation Panel 1				Human Inflammation Panel 2											Human Chemokine Panel
		A4.IL-1ß	A5.IL-6	A6.TNF-a	A7.IP-10	A8.IFN-l1 (IL-29)	A10.IL-8	B2.IL-12p70	B3.IFN-a2	B4.IFN-l2/3 (IL28A/B)	B5.GM-CSF	B6.IFN-ß	B7.IL-10	B9.IFN-g	B5.IL-17A	B6.IL-18	B7.IL-23	B9.IL-33	A4.active TGF-ß1	A6.sTREM-1	A7.PTX3	A8.sCD40L	A10.sCD25	B2.CXCL12	B3.sST2	B4.sTNF-RI	B5.sTNF-RII	B6.sRAGE	B7.CX3CL1	A6.Eotaxin	A7.TARC	A10.RANTES	B2.MIP-1a	B3.MIG	B4.ENA-78	B5.MIP-3a	B6.GROa	B7.I-TAC	B9.MIP-1ß
Group	Sample	pg/ml	pg/ml	pg/ml	pg/ml	pg/ml	pg/ml	pg/ml	pg/ml	pg/ml	pg/ml	pg/ml	pg/ml	pg/ml	pg/ml	pg/ml	pg/ml	pg/ml	pg/ml	pg/ml	pg/ml	pg/ml	pg/ml	pg/ml	pg/ml	pg/ml	pg/ml	pg/ml	pg/ml	pg/ml	pg/ml	pg/ml	pg/ml	pg/ml	pg/ml	pg/ml	pg/ml	pg/ml	pg/ml
Group A	118	<7,05	36.77	4.04	48.78	44.23	2.07	6.17	<0,57	<2,75	151.1	<6,23	8.08	<2,00	7.51	676.34	<1.43	48.79	2.31	21.99	936.68	7014.68	941.22	49.57	26.02	920.6	43.95	27.16	207.77	163.25	254.27	951	<4.37	<83.01	112.44	<8.91	<23.89	58.96	<12.59
	932	<4.99	3.59	3.1	2.48	3.51	12.89	<4.83	<3.24	47.03	23.15	<3.94	19.76	9.88	9.25	160.93	11.47	40.19	<3.98	1225.7	954.57	87.6	24.86	14.85	500.47	19.62	1229.1	37.58	47.11	31.23	24.3	403.75	3.78	<50.74	177.34	35.71	<2.40	10.81	<2.48
