# Supplementary material for: Immune transcriptomes of highly exposed SARSCoV-2 asymptomatic seropositive versus seronegative individuals from the Ischgl community
Source: Res Sq. 2020 Sep 23:rs.3.rs-69657. Preprint. [Version 1] doi: 10.21203/rs.3.rs-69657/v1 (PMC7523134; doi:10.21203/rs.3.rs-69657/v1)
Supplement: Supplement [file SupplementaryTable5RNAseqGroupAvs118.xlsx]

## Sheet: 118_GroupA-allGenes
Supplementary Table 5. List of all genes with normalized read counts and statistics in each RNA-seq from patients of #118 and Group A
Gene	CF patient	GroupA_1	GroupA_20	GroupA_57	GroupA_72	GroupA_74	GroupA_85	GroupA_100	GroupA_128	GroupA_343	GroupA_354	GroupA_355	GroupA_358	GroupA_361	GroupA_372	GroupA_374	GroupA_378	GroupA_383	GroupA_399	GroupA_424	GroupA_428	GroupA_444	GroupA_765	GroupA_776	GroupA_779	GroupA_797	GroupA_846	GroupA_847	GroupA_862	GroupA_875	GroupA_881	GroupA_883	GroupA_907	GroupA_923	GroupA_974	GroupA_1069	GroupA_1070	GroupA_1093	GroupA_1109	GroupA_1195	GroupA_1526	GroupA_1574	log2FoldChange	pvalue	padj	CF patient_mean	GroupA_mean
A1BG	9.92536	4.66259	3.6876	16.4873	5.68033	5.06807	10.1075	3.57422	13.6988	14.411	5.96635	7.86708	9.81722	8.08569	7.13818	6.34092	5.37935	16.9749	8.05341	10.4743	15.9183	3.96379	8.42906	8.94916	20.1111	8.89726	18.7782	11.0451	9.7593	8.22324	15.0252	13.0706	17.3445	9.70096	11.7062	4.44388	11.6289	5.05935	1.46796	7.22111	10.6455	2.77946	0.0878311	0.891784	0.925163	9.92536	9.45471
A1BG-AS1	28.5354	60.6137	52.5483	94.2132	37.3279	32.0978	48.0108	47.6562	117.582	33.0606	57.9589	43.2689	44.1775	71.8728	47.9278	47.104	42.1383	58.7048	36.2404	66.3374	54.719	25.104	52.4475	47.7289	54.9188	59.3151	49.5062	80.4715	50.0164	41.1162	55.9271	45.7469	75.4109	43.6543	59.9944	40.8837	56.4834	24.2849	60.1864	46.2151	49.2354	37.5228	-0.87058	0.0561786	0.111996	28.5354	52.4324
A1CF	2.48134	13.9878	9.219	24.3384	7.30328	16.0489	11.7921	23.8281	21.6898	9.32479	1.70467	8.85046	3.27241	18.8666	18.3553	20.8344	11.6553	12.7312	1.00668	1.74572	10.9438	6.60631	14.0484	16.4068	10.0556	2.22432	10.2427	22.8791	9.7593	18.9135	9.18206	10.8921	17.3445	28.1328	5.12147	24.8857	5.81447	10.1187	14.6796	8.66534	6.65344	5.55893	-2.30049	0.0692957	0.13252	2.48134	12.3338
A2M	702.219	751.842	588.172	400.406	798.491	613.236	664.571	805.39	748.869	640.019	405.712	865.378	905.639	402.488	335.495	429.371	670.626	492.979	155.028	772.481	792.929	330.316	762.361	220	665.988	266.176	444.702	402.357	259.841	383.203	208.683	252.697	276.004	407.44	504.099	617.699	347.207	204.398	512.318	465.04	605.463	908.885	0.477886	0.433061	0.554955	702.219	519.122
A2M-AS1	73.1995	131.718	148.426	90.2876	108.738	75.1764	128.871	114.375	114.157	155.978	84.3813	177.009	144.804	118.59	72.4016	78.8085	156.001	91.9472	91.6076	85.5403	95.5096	77.9545	194.805	47.7289	116.026	51.9007	108.402	78.8936	70.755	74.8315	40.9019	42.8424	42.2301	66.9366	81.9435	97.7654	119.612	48.5698	123.309	86.6534	126.415	141.753	-0.440946	0.404896	0.528179	73.1995	100.111
A2ML1	12.4067	24.4786	7.3752	12.5618	16.2295	4.22339	14.319	9.53124	3.42471	12.7156	9.3757	10.8172	16.362	15.273	16.3158	11.776	17.0346	5.65829	11.0734	12.22	6.96424	13.2126	17.7947	8.2034	8.50855	16.3117	15.364	4.73362	10.9792	9.86789	14.1905	11.6183	3.77055	3.88038	8.04802	12.4429	15.7821	4.04748	16.1476	8.66534	11.9762	6.94866	0.151386	0.839348	0.888305	12.4067	11.225
A2MP1	224.561	359.019	243.382	239.458	396	255.093	384.929	202.539	259.136	398.423	134.669	482.842	587.397	229.993	223.323	192.945	333.52	259.574	117.781	226.071	481.528	142.696	486.076	99.1866	294.705	190.55	314.962	142.008	58.5558	195.713	87.647	135.062	178.724	139.694	246.562	478.162	300.691	177.077	334.695	311.952	408.521	425.258	-0.228919	0.735534	0.811307	224.561	272.1
A3GALT2	441.679	59.448	165.02	48.6768	68.9754	136.838	90.9678	216.836	95.8918	183.105	74.1532	132.757	65.4482	124.879	166.218	96.9254	179.312	60.8266	157.042	75.066	59.6935	144.018	49.6378	87.2543	116.026	54.125	134.862	78.1047	240.323	102.791	196.997	69.7096	74.6568	119.322	153.644	76.4348	73.9269	124.46	317.08	119.87	35.9286	95.8915	1.99842	0.0010405	0.00369475	441.679	115.199
A4GALT	0	0	0	3.14044	1.62295	0	0	3.57422	1.14157	0	1.70467	0	3.27241	1.79682	1.01974	0	3.58624	0.707287	2.01335	3.49144	1.98978	0	0.936562	3.72882	0	7.41439	1.70711	0	3.65974	1.64465	0.834733	0.726142	1.50822	0	0.731639	0	0	1.01187	4.40388	2.88845	0	0	-2.65203	0.318893	NA	0	1.46969
A4GNT	2.48134	5.82824	2.7657	0.78511	18.6639	1.68936	1.68459	2.38281	2.28314	5.93396	7.67102	1.96677	1.6362	8.9841	2.03948	6.34092	0	4.24372	13.0868	4.3643	5.96935	2.64253	4.68281	2.98305	3.09402	1.48288	0	0.788936	6.09957	7.40092	5.0084	2.17843	1.50822	1.94019	4.38983	15.1092	4.15319	5.05935	16.1476	2.88845	15.9683	0	-0.945826	0.547326	0.657485	2.48134	4.92306
AAAS	986.333	1261.23	1150.53	1574.93	1302.42	1209.58	1446.22	1320.08	1236.32	1515.7	1323.68	1179.08	1757.28	1481.48	1186.98	1399.53	1386.98	1449.94	1289.55	1435.85	1514.23	1171.96	1751.37	1680.21	1598.06	1433.2	1637.12	1517.91	1284.57	1339.57	1322.22	1216.29	1532.35	1363.95	1530.59	1364.27	1624.73	1220.32	1404.84	1130.83	1505.01	1242.42	-0.504003	0.000918036	0.0033082	986.333	1397.4
AACS	423.069	333.375	306.071	488.338	447.123	339.561	417.778	343.125	408.682	456.067	390.37	336.317	440.957	426.745	319.179	377.737	401.658	439.225	310.056	407.626	396.962	321.067	531.031	551.865	468.744	413.723	431.046	459.161	386.712	370.868	384.812	438.59	429.842	440.423	443.373	263.078	446.053	438.14	434.517	449.153	372.593	426.648	0.0561198	0.755304	0.826785	423.069	407.034
AADAT	1.24067	0	2.7657	0	0	1.68936	3.36918	3.57422	0	2.54312	4.26168	0.983384	0	5.39046	0	1.81169	0	2.82915	1.00668	0	2.98468	1.32126	0	1.49153	0	0	0.853556	3.15574	0	0	1.66947	0	0.754109	2.91029	0.731639	3.5551	1.66128	2.02374	0	0	0	0	-0.0853094	0.967049	NA	1.24067	1.3009
AAED1	625.298	953.499	826.945	519.743	723.836	723.044	675.52	770.839	646.128	599.33	763.693	530.044	485.135	495.922	633.259	726.488	612.35	474.589	508.372	542.919	471.579	550.966	551.635	471.323	635.047	493.798	429.338	476.517	476.986	536.155	405.68	479.254	478.105	445.274	501.904	643.474	725.148	675.93	494.703	544.472	557.558	372.448	0.125884	0.647605	0.742322	625.298	576.316
AAGAB	4106.62	3559.89	3172.26	2652.89	2970.81	3104.19	3081.11	2590.12	3081.09	3136.52	3344.57	3101.59	3000.8	2772.49	3147.94	3271.91	2739.88	2736.49	3368.34	2872.58	2757.84	3403.57	2805.94	2533.36	3039.87	3387.63	2835.51	2772.32	2959.51	3322.19	2815.55	2924.17	2980.24	2886.03	2880.46	3690.2	3648.17	3271.38	3047.49	3555.68	3733.91	2582.12	0.430368	0.00240995	0.00766958	4106.62	3061.92
AAK1	13600.2	17316.9	16804.4	20993.1	22131.4	23684.8	15835.1	22561.6	20730.9	14384.8	11677.9	18705	17292.2	20104.6	16154.7	15858.6	19919.7	17002.5	9867.44	17595.1	17757.8	15427.1	16209.1	17811.1	14264.2	13715.1	13644.1	19386.5	13504.4	18068.1	14878.3	17619.8	19496.7	17034.9	15873.6	17619.1	12151.4	12013.9	15391.6	14992.5	13538.4	32005.5	-0.314832	0.136842	0.22776	13600.2	17098.1
AAMDC	260.541	287.915	249.835	268.508	258.049	288.88	283.853	245.429	234.022	251.769	276.157	249.78	298.607	222.806	265.132	302.552	300.347	232.697	306.03	248.765	233.8	298.605	282.842	263.255	235.145	276.557	239.849	248.515	302.538	285.346	241.238	231.639	266.201	277.447	267.048	286.186	262.482	299.514	248.085	307.619	204.926	245.983	-0.0235764	0.898617	0.929246	260.541	265.267
AAMP	2597.96	3452.65	1679.7	2732.18	2677.06	2176.74	3065.11	2775.97	2487.48	3568.85	2952.49	2123.13	2876.45	2352.93	2077.21	3091.65	2681.61	3360.32	3250.56	3214.74	3196.59	3053.44	3581.41	3641.56	3621.55	2774.46	3203.39	2975.08	2802.14	2656.11	3024.24	2666.39	3428.93	3299.3	2977.77	2609.45	3232.85	3082.16	2890.42	2791.68	3019.33	2327.8	-0.164273	0.389585	0.513138	2597.96	2913.48
AANAT	588.078	72.2701	62.6892	87.1472	38.1393	108.119	90.9678	89.3554	84.4761	81.38	104.837	36.3852	57.2671	36.8348	57.1055	88.7728	66.3454	82.0452	110.734	139.658	141.275	103.058	102.085	62.6441	90.5001	90.4555	80.2342	63.9038	67.0952	67.4306	81.8038	55.1868	134.986	93.1292	109.746	71.9909	88.8784	110.294	66.0583	51.992	87.8254	55.5893	2.83896	1.63356e-11	3.08436e-10	588.078	82.212
AAR2	1382.11	1772.95	1528.51	1619.68	2246.16	1636.14	1629	1303.4	1855.05	1267.32	1152.36	915.531	1184.61	1071.8	1062.57	1633.24	1439.87	1738.51	1449.61	2105.34	1996.75	1247.27	1518.17	1213.36	1600.38	1638.58	1323.01	1828.75	1300.43	1735.93	1618.55	1548.13	1827.21	1680.21	1318.41	1343.83	1417.9	1376.14	1294.74	1657.97	1049.91	1814.99	-0.126977	0.639197	0.73563	1382.11	1511.28
AARD	0	2.33129	3.6876	6.28088	0	5.91275	5.05377	0	3.42471	5.93396	7.67102	4.91692	13.0896	6.28887	0	3.62338	4.48279	5.65829	8.05341	4.3643	0.994892	6.60631	10.3022	3.72882	10.0556	1.48288	10.2427	3.94468	1.21991	2.46697	3.33893	11.6183	3.01644	4.85048	0	24.8857	9.96767	0	17.6155	5.77689	5.32275	0	-4.62001	0.0509639	0.103328	0	5.56613
AARS	708.423	1788.1	1287.89	2288.6	1218.02	1328.68	1629	1382.03	1194.08	2730.47	2196.47	2428.96	2134.43	2361.02	1948.72	1924.92	1961.67	2055.37	1275.46	1718.66	1863.43	1442.82	2300.2	2375.26	1959.29	1839.51	1652.48	1702.52	1362.64	1456.34	1484.16	1079.77	2095.67	1527.9	1972.5	2042.41	2039.22	1477.33	1993.49	1451.44	2553.59	1607.92	-1.35139	0.000137717	0.000622268	708.423	1808.11
AARS2	449.123	670.247	450.809	803.167	751.426	629.285	717.635	663.613	613.023	617.979	569.36	520.21	697.023	586.661	545.561	595.14	716.351	664.142	539.579	739.312	746.169	523.22	779.219	742.781	694.607	664.329	714.426	841.006	464.787	651.281	568.453	605.602	775.224	667.426	636.526	591.925	626.302	588.909	651.775	547.36	650.706	700.425	-0.523	0.000143552	0.000645653	449.123	646.902
AASDH	450.363	1141.17	990.121	1251.46	870.713	931.68	984.643	845.898	877.867	1387.7	1425.96	1749.44	1466.86	1648.58	1352.18	1109.66	1333.18	944.228	1083.18	1132.1	1147.11	972.449	1326.17	1244.68	1316.51	1327.92	957.689	1165.26	760.006	1052.57	946.587	1075.42	1193	875.996	1118.68	1413.15	1290.81	1242.58	1190.52	830.428	1663.36	1277.16	-1.36456	3.03626e-07	2.50193e-06	450.363	1168.65
AASDHPPT	947.872	1285.71	1369.02	1530.18	1661.9	1595.6	1417.58	1408.24	1211.2	1384.31	1474.54	1284.3	1115.07	1290.12	1449.05	1433.95	1303.6	1214.41	1421.43	1601.7	1532.13	1376.76	1316.81	1314.04	1345.12	1517.72	1272.65	1483.2	1313.85	1494.99	1431.57	1723.86	1414.71	1239.78	1181.6	1712.67	1449.46	1495.54	1080.42	1227.59	1635.42	1667.68	-0.566593	0.0009359	0.00336475	947.872	1406.82
AASS	454.085	298.406	436.059	798.457	611.041	1097.24	588.764	917.382	571.926	373.839	665.674	224.212	903.185	343.192	515.989	396.76	659.867	531.879	457.031	332.56	540.226	643.455	594.717	265.492	508.193	342.545	427.631	706.887	583.118	952.251	588.487	592.532	782.765	445.274	507.025	781.234	527.456	1081.69	487.363	499.701	923.497	441.935	-0.363454	0.458894	0.578493	454.085	584.072
AATBC	282.873	461.596	253.523	181.36	226.402	161.334	319.23	185.859	141.555	481.498	455.147	401.221	353.42	559.709	328.356	336.974	299.451	549.562	383.544	275.824	259.667	380.524	384.927	490.712	604.881	135.683	405.439	209.857	217.145	220.383	286.313	251.971	263.184	234.763	256.073	279.964	323.949	388.558	303.868	235.408	409.852	86.1634	-0.177443	0.753349	0.825281	282.873	316.704
AATF	5133.89	3737.06	3756.74	3175.77	2812.57	3933.67	3399.5	3787.48	3462.38	3428.98	3769.88	3566.74	3183.24	3487.63	4138.11	3619.76	3556.65	3180.67	4916.61	3096.91	2948.86	3718.03	3597.33	3370.85	3379.44	3935.56	3521.77	2963.24	4527.1	3611.65	4262.15	3354.05	3364.08	3693.15	3691.85	3731.08	4563.53	3875.46	3988.45	4042.38	4145.09	3414.57	0.497273	0.00115229	0.00403826	5133.89	3651.46
AATK	870.951	13.9878	43.3293	45.5364	75.4672	55.7488	70.7528	100.078	101.6	112.745	28.1271	35.4018	60.5396	53.0062	36.7107	31.7046	59.1729	128.019	298.983	45.3887	42.7803	84.5608	209.79	96.2035	86.6325	42.262	125.473	57.5923	311.078	96.2119	202.005	113.278	26.3938	129.023	81.9435	16.8867	54.8222	214.517	38.167	53.4362	41.2513	6.94866	3.60792	1.53894e-12	3.59113e-11	870.951	86.0379
ABALON	57.0708	23.3129	34.1103	21.198	34.082	31.2531	32.0072	25.0195	20.5482	22.8881	23.0131	11.8006	22.9069	15.273	18.3553	19.0227	23.3105	23.3405	30.2003	9.60146	33.8263	34.3528	10.3022	24.6102	30.9402	14.0873	24.7531	24.457	24.3983	20.5581	12.521	26.8672	14.3281	35.8935	16.8277	13.3316	22.4272	24.2849	32.2951	17.3307	18.6296	36.133	1.2988	0.0024328	0.00773688	57.0708	23.278
ABAT	3419.29	1820.74	2422.75	1286.79	1717.08	1820.28	2489.82	1967.01	3199.82	1827.66	1985.09	2281.45	2684.19	2477.81	3041.89	2073.48	2279.05	1987.48	4838.09	1607.81	2006.7	3252.95	1619.32	1957.63	2633.01	1892.15	1908.55	1554.2	4172.1	2112.55	2816.39	2781.85	2284.2	2459.19	2982.89	2837.86	1776.74	2231.18	3173.73	2914.44	3040.62	2319.46	0.542183	0.0714689	0.135741	3419.29	2403.32
ABCA1	11353.4	5529.83	4026.86	4449.22	5148.81	5548.69	5886.8	4378.41	8320.9	3880.81	4646.08	5028.04	3605.38	6247.54	4166.66	2485.64	5330.04	3923.32	9485.91	4467.3	5543.54	7433.42	4455.22	3384.28	5395.2	4603.59	8388.74	3880.78	13526.4	6940.41	9663.71	7614.32	6201.79	8585.35	5812.87	3436.01	4648.25	10362.6	7360.36	11214.4	5966.8	6620.69	0.957046	0.0302281	0.0671263	11353.4	6038.9
ABCA10	104.216	107.24	154.879	142.89	192.32	153.731	130.556	154.883	130.139	145.806	156.83	94.4049	243.794	185.971	186.612	123.195	164.967	159.139	143.955	107.362	146.249	161.194	146.104	190.17	121.44	138.649	141.69	146.742	124.431	117.592	133.557	137.241	120.657	127.083	111.209	156.425	208.49	134.579	145.328	163.197	158.352	172.327	-0.503968	0.0949008	0.170512	104.216	148.326
ABCA11P	110.42	163.191	167.786	527.594	188.262	227.218	207.205	140.586	139.271	223.795	212.232	180.943	279.791	309.951	262.073	206.533	305.727	205.113	154.022	207.741	203.953	174.407	232.267	205.085	178.68	194.257	246.678	334.509	131.751	178.444	228.717	208.403	269.971	159.096	159.497	203.53	269.958	229.695	161.476	213.745	242.185	93.1121	-0.955014	0.00958116	0.0253652	110.42	215.328
ABCA12	1.24067	11.6565	5.5314	4.71066	20.2869	11.8255	11.7921	3.57422	9.13255	5.08625	0	14.7508	4.90861	5.39046	8.15792	13.5877	6.27591	5.65829	5.03338	0	20.8927	18.4977	2.80969	1.49153	0	14.8288	2.56067	7.10042	9.7593	4.93394	2.5042	5.80913	18.8527	8.73086	6.58475	7.99899	0.830639	2.02374	1.46796	2.88845	10.6455	0	-2.52839	0.158619	0.255898	1.24067	7.28221
ABCA13	516.119	106.074	1716.58	69.0897	706.795	661.383	440.52	77.4413	348.179	1468.23	1005.76	648.05	105.535	595.646	151.941	1282.68	171.243	259.574	438.911	114.345	61.6833	1062.3	47.7647	140.204	83.5385	62.2808	579.564	184.611	1511.47	87.1663	530.89	376.141	51.2794	289.089	175.593	148.426	45.6851	572.719	105.693	1592.98	62.5423	90.3326	0.54632	0.671133	0.760895	516.119	444.632
ABCA17P	0	8.15953	10.1409	3.14044	14.6066	10.9808	6.73836	5.95703	9.13255	8.47708	13.6374	4.91692	8.99912	8.9841	12.2369	6.34092	13.4484	9.90201	7.04674	3.49144	9.94892	5.28505	11.2387	13.4237	10.8291	4.44863	8.53556	5.52255	3.65974	4.11162	5.84313	7.26142	5.27877	6.79067	5.12147	15.1092	12.4596	6.07122	2.93592	7.22111	3.99206	6.94866	-5.1471	0.015991	0.0393178	0	8.00912
ABCA2	3012.35	996.628	688.659	1349.6	1911.84	1271.24	1639.95	1488.07	1387.01	1962.44	952.912	637.233	1499.58	766.343	654.673	1739.22	850.834	2406.19	1753.63	1585.11	1807.72	1329.19	3861.44	1720.48	2441.95	1048.39	1472.38	1885.56	2176.32	1518.83	1343.92	1575.73	990.146	1742.29	1622.77	1252.29	1146.28	1800.12	1250.7	1301.24	982.048	828.281	1.07425	0.000329387	0.00134695	3012.35	1479.01
ABCA3	112.901	139.878	93.1119	162.518	166.352	160.489	202.993	142.969	148.404	228.881	103.985	119.973	184.891	141.949	98.9148	142.218	101.311	271.598	107.714	138.785	171.121	141.375	423.326	203.593	233.598	106.026	167.297	222.48	117.112	171.866	110.185	149.585	67.1157	156.185	136.816	153.758	145.362	197.315	132.117	122.759	151.698	40.3022	-0.443767	0.282635	0.400308	112.901	155.559
ABCA4	0	0	3.6876	3.92555	3.2459	8.44678	0.842295	3.57422	2.28314	2.54312	2.55701	10.8172	0.818102	5.39046	2.03948	1.81169	3.58624	2.82915	4.02671	2.61858	0.994892	1.32126	2.80969	8.2034	7.73505	2.22432	3.41422	0	8.53939	2.46697	1.66947	15.249	0	1.94019	0.731639	0.888776	0.830639	1.01187	8.80777	0	7.98413	0	-3.93772	0.0978994	0.174785	0	3.46014
ABCA5	3169.91	2912.95	4377.18	4023.69	4300.82	4799.46	3466.89	4229.49	3707.82	4076.63	3501.4	3788.98	3665.1	4909.81	3919.88	3530.08	3996.86	2826.32	2928.42	3263.62	3448.29	3157.82	3964.47	4252.34	3244.85	3791.72	3110.36	3950.99	2870.46	3267.92	2725.4	3622.72	3295.46	3245.94	3071.42	4488.32	3982.08	3203.58	3639.08	3607.67	3977.43	4882.13	-0.210185	0.396889	0.519813	3169.91	3683.56
ABCA6	48.3861	130.552	64.533	65.1641	44.6311	46.4573	58.1183	97.6952	77.6267	89.0093	92.9046	68.8369	116.17	104.216	84.6385	70.6559	76.2075	58.7048	62.414	68.0831	49.7446	177.049	97.4024	93.9662	85.0855	38.5548	73.4058	100.984	65.8753	60.0297	65.1092	68.9835	57.3123	67.9067	54.1412	78.2123	63.1286	66.7835	151.2	50.5478	147.706	27.7946	-0.68591	0.172588	0.273012	48.3861	78.4766
ABCA7	4976.33	1426.75	2067.82	2928.46	2425.5	2395.51	3454.25	2808.14	2550.27	3417.11	2609	2510.58	2963.17	2917.14	1713.16	2424.95	2806.23	2188.34	2656.62	2800.13	2757.84	1795.6	3956.97	3851.12	3553.48	2870.11	3953.67	2735.24	5189.51	3143.74	3980.01	3058.51	1825.7	2039.14	2645.6	1668.23	2006.82	3215.73	3398.33	1751.84	2357.98	1997.05	0.861608	0.0254271	0.0580664	4976.33	2751.59
ABCA9	23.5727	104.908	43.3293	36.9002	43.8197	32.9424	47.1685	59.5703	51.3706	55.9487	61.3682	84.5711	75.2654	99.7235	79.5397	70.6559	76.2075	62.2412	51.3405	42.7701	39.7957	91.1671	54.3206	85.0171	35.5812	51.9007	66.5773	71.0042	37.8173	44.4055	50.084	60.9959	54.2959	54.3254	48.2881	62.2143	50.669	66.7835	70.4621	66.4342	118.431	68.0969	-1.36831	0.00782046	0.0212763	23.5727	61.6661
ABCB1	1225.78	1091.05	1392.99	1211.42	2024.63	1631.07	1910.32	1235.49	1700.94	2729.62	1681.66	1575.38	2126.25	1468	1244.08	2838.92	1334.98	1826.21	1470.75	1814.68	2393.71	1667.43	2090.41	1633.22	2560.3	1968.52	1538.11	2299.75	1356.54	1840.36	1049.26	1617.12	1266.15	2033.32	1881.04	2540.12	1987.72	2733.06	2055.15	1689.74	2110.47	2376.44	-0.579561	0.13056	0.21962	1225.78	1829.18
ABCB10	1523.54	2699.64	2228.23	2081.33	2227.5	2178.42	2235.45	1988.46	1980.62	2813.54	2799.07	2833.13	2428.94	2564.06	2612.57	2798.16	2458.36	2222.29	2384.82	2209.21	2223.58	2561.93	2322.67	2329.77	2534.78	2608.38	2177.42	2224.01	1842.07	2193.96	1922.39	2354.88	2474.99	2194.36	2202.23	3220.92	3446.32	2380.93	2226.9	2531.72	2979.41	2811.43	-0.664731	0.000132443	0.000600773	1523.54	2427.05
ABCB11	35.9794	0	1.8438	2.35533	9.7377	2.53403	1.68459	4.76562	2.28314	7.62937	8.52336	15.7342	9.81722	10.7809	13.2566	6.34092	15.2415	2.82915	11.0734	1.74572	3.97957	13.2126	3.74625	8.94916	3.86752	2.22432	4.26778	0.788936	6.09957	1.64465	10.8515	5.08299	4.52466	11.6411	8.04802	7.99899	6.64511	9.10684	1.46796	10.1096	1.33069	5.55893	2.56871	0.00255824	0.00807641	35.9794	6.32496
ABCB4	145.158	275.093	430.527	491.479	277.524	601.411	443.047	368.144	408.682	225.49	479.013	407.121	276.518	203.041	167.237	221.026	162.277	165.505	133.888	570.85	628.772	175.728	281.905	399.729	109.064	483.418	299.598	245.359	315.957	212.982	289.652	301.349	562.566	266.776	482.881	143.982	106.322	187.196	161.476	274.402	343.317	847.737	-1.13658	0.0781543	0.14595	145.158	327.513
ABCB5	1.24067	0	0	0	0.811475	0	0	0	1.14157	0	2.55701	0	1.6362	1.79682	0	0	0	3.53643	0	3.49144	0.994892	0	0	0.745764	1.54701	5.19007	0.853556	2.36681	0	0.822324	3.33893	1.45228	3.77055	0.970096	0.731639	0	0	0	0	0	0	0	0.477986	0.812547	NA	1.24067	0.92085
ABCB6	120.345	170.184	165.942	294.416	149.311	254.248	189.516	241.855	264.844	295.85	278.714	339.268	292.062	354.872	218.224	245.484	316.485	294.231	189.255	222.579	243.748	228.578	250.999	294.577	295.479	318.819	289.355	287.962	275.7	236.829	244.577	212.033	326.529	220.212	296.314	269.299	200.184	187.196	303.868	184.86	263.476	339.095	-1.09602	0.000513951	0.0019828	120.345	257.245
ABCB7	1080.62	2006.08	1611.48	1911.74	1596.17	1741.73	1642.47	1709.67	1690.66	1671.68	1906.68	1862.53	1912.72	1915.41	1839.61	1727.45	1782.36	1544.01	1591.56	1746.59	1734.1	1759.92	1625.87	1815.93	1847.9	1838.03	1737.84	1880.03	1533.43	1847.76	1584.32	1804.46	1844.55	1411.49	1610.34	1990.86	1719.42	1654.41	1620.63	1499.1	1716.59	1940.07	-0.684759	8.54379e-10	1.1663e-08	1080.62	1742.14
ABCB8	373.442	340.369	318.977	584.122	539.631	439.233	476.739	472.988	553.661	428.94	359.686	385.487	494.952	422.253	339.574	459.264	577.384	532.587	358.377	565.613	582.012	347.492	695.865	562.306	478.799	398.153	487.38	519.909	414.77	506.552	440.739	486.515	621.386	429.752	548.729	345.734	328.933	316.716	347.907	333.615	360.616	610.093	-0.285145	0.0882962	0.161009	373.442	458.873
ABCB9	22.3321	33.8038	18.438	39.2555	42.1967	29.5637	23.5843	41.6992	53.6537	28.8221	22.1607	29.5015	26.1793	25.1555	14.2764	19.0227	17.0346	51.6319	21.1402	41.0244	39.7957	22.4615	46.8281	57.4238	25.5257	48.935	38.41	55.2255	30.4978	39.4716	45.0756	29.0457	30.9185	34.9234	21.9492	22.2194	18.2741	26.3086	19.0835	18.7749	29.2751	34.7433	-0.494356	0.319566	0.440374	22.3321	32.032
ABCC1	5193.45	4027.31	3320.68	3745.76	3712.5	4002.93	4470.9	4316.46	3801.43	4592.03	4529.31	3435.95	3712.55	3656.53	3568.07	3959.45	4524.93	4241.6	4010.6	3608.4	3977.58	4172.55	3886.73	4428.34	4295.27	3679.76	3964.77	4315.48	3480.41	4162.6	4272.16	4300.94	4156.65	4009.41	3904.02	3643.09	4755.41	3687.26	4003.13	3330.38	3948.15	4633.37	0.369946	0.0254748	0.0581469	5193.45	4005.97
ABCC10	1120.33	1133.01	923.744	1183.16	1198.55	1001.79	1235.65	1057.97	931.52	1421.61	1045.82	1003.05	1258.24	1015.2	886.154	1317.1	1197.8	1494.5	876.815	1311.04	1300.32	963.2	1720.46	1397.56	1515.3	904.555	1085.72	1426.4	899.076	1107.67	1121.05	1018.78	1161.33	1292.17	1316.95	1137.63	1162.89	1193	1077.48	1091.83	1192.3	926.952	-0.0481822	0.78996	0.853126	1120.33	1158.67
ABCC11	6.20335	3.49694	10.1409	18.0575	6.4918	5.06807	9.26524	10.7226	11.4157	2.54312	9.3757	4.91692	9.81722	6.28887	9.17766	3.62338	9.86215	7.07287	11.0734	3.49144	4.97446	7.92758	5.61937	4.47458	3.86752	2.96575	8.53556	10.2562	10.9792	9.86789	10.8515	13.0706	3.77055	0.970096	0.731639	4.44388	3.32256	3.03561	10.2757	11.5538	9.31481	6.94866	-0.2212	0.804906	0.8636	6.20335	7.30876
ABCC13	2.48134	0	7.3752	0	0	2.53403	0	4.76562	4.56628	8.47708	1.70467	5.90031	2.45431	11.6793	2.03948	11.776	3.58624	1.41457	0	0	1.98978	14.5339	2.80969	0	0.773505	0	1.70711	0.788936	4.87965	0.822324	2.5042	2.90457	0	3.88038	0.731639	0	0.830639	3.03561	0	0	0	0	0.00907866	0.996083	0.997436	2.48134	2.69427
ABCC2	777.9	397.486	613.064	500.115	476.336	520.322	538.226	391.972	438.363	522.188	428.725	680.502	413.142	667.518	482.337	410.348	655.385	400.324	541.592	364.855	414.87	447.908	430.818	459.39	379.017	386.29	411.414	476.517	966.171	526.287	717.871	493.776	440.4	552.955	376.794	518.157	379.602	427.009	832.334	462.151	405.86	482.237	0.652164	0.0248594	0.0569589	777.9	498.308
ABCC3	641.427	2415.22	1079.55	841.638	963.221	709.53	981.273	1488.07	1366.46	1426.69	1015.13	674.602	1291.78	951.416	1079.91	2340.7	449.176	3246.45	1669.07	864.131	1072.49	1877.51	2069.8	1046.31	3111.81	934.954	2203.88	1955.77	1047.91	1597.78	828.055	1361.52	1069.33	1534.69	1811.54	1217.62	666.172	1287.1	1127.39	1356.13	806.397	255.711	-1.04433	0.0645856	0.125435	641.427	1343.75
ABCC4	437.957	2013.07	1242.72	1400.64	842.311	887.757	811.972	1461.85	1778.56	1217.31	741.532	1183.99	1278.69	1334.14	1174.74	2178.56	784.489	1882.8	578.839	1515.28	1361.01	1064.94	1933.06	793.493	1808.45	1115.12	1772.83	1454.8	962.511	1074.78	788.823	1144.4	930.571	892.488	1078.44	1350.94	842.268	780.152	1155.29	934.412	1157.7	947.797	-1.46179	0.00039586	0.00158089	437.957	1211.06
ABCC5	7998.6	2707.8	4282.23	3412.87	3632.16	2984.25	4438.89	4803.75	3714.67	4667.48	6051.59	5083.11	4368.66	4463.3	5191.5	3925.03	5022.52	3822.18	6083.35	3163.24	3781.58	5044.58	4068.42	3411.87	4548.98	4017.86	5395.32	3932.06	4595.41	4933.12	6058.49	5139.63	3961.34	4051.12	3850.61	4870.49	4063.49	5803.08	6906.76	6514.89	5513.04	4334.58	0.828245	0.00171106	0.00570292	7998.6	4551.59
ABCC5-AS1	7.44402	1.16565	4.6095	4.71066	0.811475	0.844678	7.58065	2.38281	1.14157	5.93396	5.11402	3.93354	0.818102	7.18728	8.15792	2.71754	6.27591	0.707287	6.04006	0	1.98978	2.64253	0.936562	2.98305	4.64103	1.48288	2.56067	5.52255	2.43983	4.93394	0	5.08299	0.754109	3.88038	0.731639	0.888776	0.830639	3.03561	2.93592	2.88845	3.99206	2.77946	1.27306	0.276911	0.39334	7.44402	3.12355
ABCC6	1800.21	306.565	939.416	491.479	336.762	437.543	409.355	487.285	506.857	511.168	925.637	679.519	534.221	751.969	1011.58	668.514	489.521	499.344	1363.04	214.724	272.6	1119.11	427.072	663.73	437.03	415.947	693.941	295.062	1104.02	476.126	1035.07	723.963	387.612	1041.88	665.791	463.052	588.092	1141.39	1821.74	1070.17	1032.61	429.427	1.52487	0.000169988	0.000749513	1800.21	679.755
ABCC6P1	3.72201	1.16565	8.2971	12.5618	0	16.8936	12.6344	2.38281	14.8404	10.1725	4.26168	20.6511	1.6362	0.89841	2.03948	0	10.7587	1.41457	3.02003	3.49144	0	48.8867	16.8581	14.1695	17.7906	9.6387	20.4853	13.4119	4.87965	14.8018	0.834733	7.98756	0.754109	4.85048	1.46328	13.3316	0.830639	21.2493	5.87184	14.4422	1.33069	0	-1.21672	0.513528	0.628221	3.72201	8.8046
ABCD1	570.708	231.964	71.9082	186.071	157.426	128.391	240.054	134.629	236.305	219.556	200.299	89.488	157.894	140.152	97.8951	181.169	144.346	350.107	331.197	238.291	294.488	268.216	351.211	303.526	332.607	210.569	308.134	221.691	292.779	211.337	271.288	258.506	256.397	319.162	249.489	114.652	229.256	283.324	148.264	131.424	139.722	119.517	1.45274	6.40078e-07	4.91753e-06	570.708	215.92
ABCD2	464.011	1556.14	1252.86	2224.22	1587.25	1567.72	1495.07	1283.14	1014.85	1433.47	894.101	1636.35	1830.09	1739.32	1727.44	1231.95	1930.29	1507.93	727.827	1763.18	1348.08	1528.7	1299.01	1698.85	1182.69	1066.19	897.087	1766.43	1262.61	1865.85	1265.46	1133.51	1732.94	1245.6	1418.65	2046.85	1238.48	916.755	1023.17	1231.92	1654.04	1442.54	-1.60402	1.63395e-09	2.12952e-08	464.011	1430.94
ABCD3	1043.4	2037.55	1638.22	1782.2	1896.42	1746.79	1555.72	1430.88	1686.1	1886.15	2039.64	1833.03	1745.83	1824.67	2070.07	1748.28	1756.36	1602.71	1782.82	1826.02	1948	1785.03	1653.03	1719.73	1792.98	2051.56	1737.84	1876.88	1717.64	1800.07	1594.34	2141.39	2082.1	1503.65	1578.14	2101.96	1786.7	1580.54	1852.57	1864.49	2327.37	2664.12	-0.804071	4.31707e-06	2.76002e-05	1043.4	1830.48
ABCD4	2064.48	1875.53	1595.81	2404.79	2441.73	1972.32	2351.69	1908.63	1834.5	2373.58	1912.64	1695.35	2308.68	2029.51	1493.92	2095.22	2170.57	2734.37	1819.06	2405.6	2758.83	2234.25	2953.92	2681.02	2501.51	2510.51	2257.65	2608.22	2005.54	2262.21	2217.89	2542.22	2386.76	2341.81	2448.06	1789.11	2069.12	2117.85	1789.44	2183.66	1860.3	1984.54	-0.0844173	0.514433	0.629104	2064.48	2193.36
ABCE1	2658.76	5197.62	3885.81	5221.77	4872.91	4909.27	4191.26	4795.41	5065.14	3311.15	3315.59	4184.3	3981.7	4136.28	3505.87	3726.65	4421.83	3588.77	3053.25	5414.35	4850.1	3843.55	3241.44	3819.8	3420.44	4471.62	3441.54	4263.41	3525.55	4361.61	3263.81	3963.28	4967.32	3635.92	3713.8	4144.36	3398.97	2783.66	3528.98	3388.15	4134.45	6541.47	-0.604953	0.001062	0.00376425	2658.76	4084.93
ABCF1	10115.2	4796.64	4473.06	3416.01	4471.23	5124.66	4357.19	5444.72	6255.8	3260.28	3517.59	3401.53	3173.42	2944.99	3062.28	3865.24	4238.03	3650.31	3096.54	4449.84	4184.51	3576.66	3179.63	3329.83	3449.06	4140.19	3158.16	3387.69	4019.61	4397.79	3676.16	3101.35	4176.26	3994.85	3969.87	3201.37	3742.86	3158.05	4039.83	3552.79	3604.83	6849.99	1.36462	6.90571e-06	4.20952e-05	10115.2	3924.16
ABCF2	1267.97	2571.42	2140.65	2759.66	1955.65	2105.78	2293.57	1893.14	1869.89	2730.47	2934.59	3213.7	2641.65	2919.83	2459.61	2599.78	2803.54	2766.2	2051.61	2499.87	2459.37	2053.24	2784.4	2958.44	2633.78	2496.42	2299.48	2350.24	1973.82	2048.41	2429.07	1835.69	2945.55	2750.22	2510.98	2650.33	2633.96	2509.44	2629.12	2084.01	3020.66	2124.9	-0.963153	5.96085e-05	0.000296021	1267.97	2472.98
ABCF3	7321.2	3364.06	4249.04	3160.07	4510.18	4084.02	3733.89	5486.42	4906.46	3303.52	3139.15	2852.8	3008.16	2582.93	2908.3	3766.5	3625.68	3944.54	4134.42	3758.53	3943.75	3644.04	3838.97	3728.07	4019.9	3565.58	3937.45	3663.03	4087.93	4035.97	4230.43	3693.16	3253.98	4357.67	3555.03	3129.38	3312.59	3653.87	3659.63	3844.52	2624.12	3689.74	0.982687	1.28377e-06	9.23616e-06	7321.2	3707.01
ABCG1	4060.71	959.328	1101.67	1468.16	1542.61	1041.49	1842.1	1130.64	3657.59	1029.12	1242.71	1087.62	1149.43	1614.44	945.299	896.787	999.663	1177.63	2283.14	1416.65	1530.14	1822.02	1300.88	1220.07	1734.2	1577.78	1818.93	1393.26	2219.02	1920.95	2563.47	2664.94	1628.88	2466.95	1700.33	940.325	1369.72	1558.28	1914.22	1175.6	1474.4	1856.68	1.38299	0.00209803	0.00680369	4060.71	1571.64
ABCG2	68.2369	25.6442	82.971	28.264	109.549	39.6999	32.0072	101.269	18.2651	37.2991	38.3551	48.1858	131.714	53.0062	25.4935	150.37	51.1039	82.0452	53.3539	102.997	186.045	25.104	36.5259	20.8814	58.0129	24.4675	66.5773	192.5	89.0536	25.492	55.9271	58.8175	19.6068	102.83	61.4576	143.093	74.7575	163.923	77.8019	115.538	11.9762	38.9125	-0.0355953	0.969883	0.978989	68.2369	69.7779
ABCG8	1.24067	0	0	3.92555	0	0	0.842295	0	0	1.69542	3.40934	0	0	0.89841	0	3.62338	0	3.53643	0	3.49144	0.994892	0	1.87312	0	0.773505	0.741439	3.41422	1.57787	0	0.822324	0	0	6.03287	0	0.731639	0	1.66128	0	0	0	0	2.77946	0.320541	0.870252	NA	1.24067	1.04451
ABHD1	35.9794	25.6442	38.7198	47.1066	25.1557	46.4573	47.1685	51.2304	49.0875	54.2533	39.2075	33.4351	51.5404	29.6475	38.7501	44.3864	39.4486	43.1445	45.3004	27.9315	30.8416	31.7103	54.3206	46.9831	40.9958	29.6575	40.9707	29.9796	24.3983	37.0046	40.9019	33.4025	37.7055	24.2524	32.1921	46.2164	55.6528	34.4036	67.5262	27.4402	46.5741	41.692	-0.144843	0.708132	0.790696	35.9794	39.8155
ABHD10	738.199	1733.32	1347.82	1472.87	1532.06	1420.75	1258.39	1454.71	1163.26	1151.19	1448.97	1276.43	1379.32	1389.84	1398.06	1257.31	1362.77	1186.12	1370.09	1646.21	1469.46	1477.17	1376.75	1354.31	1206.67	1577.04	1381.91	1325.41	1008.87	1257.33	1255.44	1670.13	1631.89	1131.13	1072.58	1514.47	1558.28	1157.58	1040.78	1217.48	1437.14	1659.34	-0.881564	8.4829e-08	7.81402e-07	738.199	1366.6
ABHD11	229.524	199.326	124.457	219.046	175.279	139.372	170.986	146.543	147.262	209.384	219.05	127.84	234.795	139.253	158.06	189.322	166.76	231.283	265.763	175.445	174.106	211.402	343.718	234.916	271.5	182.394	250.945	149.898	239.103	190.779	185.311	253.423	220.2	212.451	202.664	159.98	202.676	257.015	231.938	203.635	192.95	176.496	0.207045	0.414119	0.537271	229.524	199.676
ABHD11-AS1	6.20335	3.49694	0	0.78511	3.2459	0	9.26524	0	4.56628	2.54312	2.55701	0.983384	0	0.89841	1.01974	3.62338	2.68968	4.24372	3.02003	2.61858	5.96935	1.32126	5.61937	2.98305	4.64103	2.22432	2.56067	0.788936	8.53939	0	1.66947	5.80913	4.52466	6.79067	3.65819	0	5.81447	5.05935	1.46796	1.44422	1.33069	2.77946	1.13991	0.33367	0.455322	6.20335	2.9403
ABHD12	601.725	763.499	668.378	727.797	834.196	648.713	895.359	723.183	815.08	799.389	870.235	517.26	773.925	606.427	558.818	874.141	677.798	839.549	839.568	748.041	773.031	813.898	846.652	840.476	912.736	774.803	781.857	877.297	751.466	855.217	848.924	734.855	751.093	793.538	776.268	708.355	869.679	829.734	623.883	787.101	677.32	735.168	-0.355667	0.0226128	0.0525888	601.725	769.383
ABHD12B	1122.81	198.16	533.78	175.079	205.303	193.431	435.466	213.262	174.66	318.738	467.08	504.476	173.438	293.78	538.423	299.835	379.244	202.284	761.048	130.929	89.5403	550.966	196.678	240.136	234.372	219.466	367.882	169.621	916.155	353.599	382.308	448.756	110.854	433.633	310.215	310.183	428.61	354.155	485.895	394.273	514.976	277.946	1.85893	2.48558e-05	0.000134772	1122.81	341.186
ABHD13	13486.1	7002.04	8880.66	6329.56	8221.87	8120.74	7499.79	7022.14	8036.65	5409.22	6485.43	5543.34	5274.3	5250.31	7178.97	6315.55	6322.53	6048.71	11220.4	6826.64	6587.18	9490.63	4908.52	5362.04	5619.51	8149.15	5980.01	6014.06	9072.49	8217.48	8007.6	8325.21	6847.31	8566.92	7848.29	6608.94	6569.52	8520.96	7065.3	8402.49	5383.96	9170.84	0.925735	0.000114725	0.000529311	13486.1	7163.59
ABHD14A	34.7388	71.1045	54.3921	101.279	68.1639	55.7488	68.2259	61.9531	54.7953	74.5983	51.1402	44.2523	89.1731	77.2632	59.1449	70.6559	77.1041	100.435	60.4006	87.286	71.6322	83.2395	123.626	79.0509	87.406	89.7141	79.3807	77.3157	48.7965	57.5627	61.7703	58.0913	73.9027	99.9199	84.8701	41.7725	85.5558	81.9615	66.0583	67.8785	51.8968	38.9125	-1.03941	0.00635414	0.0177599	34.7388	71.6447
ABHD14B	767.975	1592.27	1034.37	2043.64	1494.74	1399.63	1479.91	1659.63	1512.58	1436.02	1102.07	1254.8	1141.25	1435.66	1130.89	1190.28	1497.25	1689.71	1264.39	1585.11	1440.6	1116.47	1790.71	1229.76	1449.55	1697.89	1489.45	1441.39	1317.51	1353.55	1417.38	1391.29	1484.09	1405.67	1166.96	1343.83	1476.88	1183.89	1128.86	1247.81	1338.67	1384.17	-0.863649	1.31871e-06	9.4474e-06	767.975	1396.11
ABHD15	643.908	704.051	679.44	750.565	1126.33	497.515	810.288	642.167	1179.24	1057.09	1064.57	1010.92	935.909	806.772	722.996	1133.21	763.868	1072.25	916.076	1258.66	1477.41	636.849	1282.15	1032.88	1188.1	1518.47	941.472	1175.51	668.512	784.497	780.475	918.569	805.389	890.548	924.059	1021.2	1096.44	1049.31	1153.82	951.743	1264.15	630.939	-0.575724	0.0500688	0.101824	643.908	959.132
ABHD16A	8595.36	2278.84	3134.46	1974.55	2963.51	3117.71	2930.34	3434.82	3489.78	2758.44	2607.3	1999.22	2096.8	1979.2	2204.68	2741.09	2746.16	3184.91	5136.06	2908.37	2831.46	3566.09	3174.01	2425.22	3231.7	3145.18	3537.99	2448.07	5335.9	3655.23	4062.65	3028.01	2398.82	3995.82	3528.69	2003.3	3036.82	3522.32	3804.96	3168.62	2026.64	2273.6	1.53845	5.91257e-17	2.682e-15	8595.36	3021.64
ABHD16B	22.3321	15.1534	8.2971	16.4873	8.11475	14.3595	13.4767	10.7226	12.5573	11.8679	15.342	20.6511	13.0896	16.1714	11.2171	19.0227	17.9312	8.48744	17.1135	22.6944	19.8978	14.5339	22.4775	15.661	22.4316	19.2774	11.9498	11.834	28.058	9.04556	17.5294	20.332	11.3116	5.82057	10.2429	7.11021	18.2741	18.2137	26.4233	8.66534	7.98413	11.1179	0.58558	0.303675	0.423464	22.3321	14.9012
ABHD17A	243.171	38.4664	58.0797	112.271	143.631	64.1955	134.767	113.184	136.988	155.978	63.9252	27.5348	126.806	43.1237	40.7896	107.796	82.4834	187.431	103.688	98.6332	208.927	67.3844	403.658	157.356	187.188	101.577	132.301	137.275	95.1532	98.6789	84.308	133.61	85.2144	102.83	136.085	37.3286	113.798	116.365	74.866	64.99	37.2593	47.2509	1.27488	0.000189214	0.000823542	243.171	108.858
ABHD17B	1341.16	1465.22	1333.99	1530.96	1888.3	1571.95	1501.81	1652.48	1286.55	938.413	990.415	920.448	918.729	839.115	1110.5	1616.03	1210.35	1308.48	2007.31	2033.76	2310.14	1584.19	1229.71	1187.26	1348.99	2936.1	2108.28	1647.3	2018.96	1600.24	1878.98	2019.4	1853.6	1595.81	1458.16	1134.08	1284.17	1215.26	1096.57	1725.85	1052.57	2245.81	-0.192939	0.588872	0.69333	1341.16	1528.2
ABHD17C	306.446	93.2518	93.1119	69.8748	120.91	94.6039	151.613	201.347	119.865	165.303	103.985	118.006	137.441	91.6378	109.112	147.653	51.1039	177.529	171.135	123.073	103.469	155.909	139.548	91.7289	120.667	191.291	133.155	113.607	163.468	141.44	94.3248	87.137	79.1815	103.8	104.624	213.306	125.426	136.603	121.841	168.974	155.69	38.9125	1.30313	0.00640895	0.0178916	306.446	124.992
ABHD2	77216.8	13156.7	23898.4	14685.5	17345.3	17027	19699.6	22104.1	19635	24302.9	24695.6	23396.7	12962.8	21420.8	25192.7	25622.7	22214	19712.1	52565.6	15030.6	16804.7	35622.6	17934.2	16821.4	20989.1	18500.4	24364.7	17553	43336.2	24339.1	35971.2	29008.6	13012.2	29400.7	21428.2	21130.7	32003.7	36208.8	34965.4	35211.6	25730.2	15403.8	1.76713	2.47827e-12	5.53311e-11	77216.8	23912.4
ABHD3	12149.9	4464.43	6799.01	3200.89	4132.84	5004.72	5031.03	4916.93	4202.12	5025.21	4910.31	4840.22	5251.4	5198.2	6073.57	4410.56	5152.52	4726.8	8029.25	3810.91	3393.58	8967.41	4201.42	3542.38	4350.19	5928.54	4579.33	2987.7	10035	6011.19	6422.44	4772.93	4387.41	6638.37	5573.62	5012.7	6117.65	5598.68	6773.17	4313.89	5832.4	4127.51	1.25575	2.42526e-08	2.51421e-07	12149.9	5237.77
ABHD4	5251.76	1190.13	1962.73	1135.27	1253.73	2013.71	1662.69	2164.78	1456.64	1713.22	2059.24	1575.38	1472.58	1763.58	1979.32	1771.83	1579.74	1792.97	3237.47	1284.85	1426.67	2091.56	1867.5	1554.17	1847.9	1746.09	2194.49	1338.82	3760.99	1784.44	3058.46	2158.09	1225.43	3017	2038.34	1534.92	1920.44	2550.93	2736.28	2401.74	1856.31	779.64	1.52292	3.2503e-15	1.19701e-13	5251.76	1901.47
ABHD5	20432.6	6175.6	13325.1	4358.93	7568.63	8657.11	7781.96	9524.09	7164.49	6501.92	9166.02	8006.72	4458.66	6902.48	10384	7173.39	8166.75	5568.47	19562.7	5133.29	5148.56	11106.5	5568.8	5629.77	7620.57	9093.75	11602.4	4743.87	17294.7	8868.76	13641.2	10020	4012.62	11666.4	10711.9	6447.18	7464.12	12179.9	11034.7	12954.7	5977.45	5692.34	1.3361	2.32919e-06	1.58675e-05	20432.6	8635.62
ABHD6	121.586	205.154	159.489	175.079	185.016	146.974	177.724	169.18	114.157	261.942	265.077	185.86	193.89	208.431	195.79	250.919	181.105	231.283	193.282	226.071	213.902	198.189	220.092	197.627	293.932	191.291	221.071	186.189	169.568	208.048	182.807	233.818	223.97	189.169	199.006	237.303	267.466	274.217	208.45	222.41	274.122	168.158	-0.772489	0.0223009	0.0520391	121.586	207.493
ABHD8	47.1455	34.9694	47.0169	33.7597	38.9508	27.8744	44.6416	39.3164	55.9369	32.2129	31.5364	38.352	27.8155	25.1555	24.4738	27.1754	26.0002	53.0465	28.1869	26.1858	28.8519	17.1764	57.1303	56.678	39.4487	25.9504	35.8493	38.6579	42.697	27.1367	30.0504	45.7469	33.1808	33.9534	27.0706	17.7755	29.903	34.4036	38.167	62.1016	27.9444	15.2871	0.445211	0.276601	0.393049	47.1455	34.8236
ABI1	22278.7	10932.6	13194.2	9446.44	11789.9	13788.5	11182.3	13196	13356.4	10799	11680.4	11646.2	9881.04	11220.2	11940.1	12086.7	10687	10814.4	14209.2	10209	9850.42	12808.3	9441.48	9055.06	9588.37	10708.6	10800	9473.54	16901.9	11598.9	13011	13029.2	10375.8	12347.4	11124.6	10538.2	11463.6	12146.5	12250.1	12938.8	11720.7	12991.2	0.950277	1.09275e-11	2.12139e-10	22278.7	11615.2
ABI2	1454.07	2949.09	3137.23	4049.6	3662.19	3127.84	3124.91	3214.41	3683.84	2694.86	2367.79	3956.16	3171.78	3966.48	2796.13	2754.68	3371.96	3090.13	1726.45	3490.57	3658.22	2605.53	3177.75	3021.83	2960.2	3016.91	2737.35	3208.6	2337.35	3114.14	2520.89	2841.39	4008.85	2758.95	3277.74	3497.33	2408.85	2004.52	2724.54	2650.15	3316.07	5228.17	-1.07554	3.36807e-13	8.82244e-12	1454.07	3107.6
ABI3	1656.29	880.064	578.953	487.553	909.664	836.231	744.589	748.203	936.087	1241.04	992.972	865.378	829.555	656.737	686.285	1093.36	711.868	1088.51	1352.97	763.752	886.449	829.753	1279.34	934.442	1325.01	878.605	961.957	718.721	831.981	801.766	1001.68	1033.3	608.566	1022.48	883.819	816.785	1040.79	1202.1	1375.48	967.629	786.436	419.699	0.887826	0.00149305	0.00505881	1656.29	902.697
ABI3BP	44.6641	6.99388	19.3599	10.9915	10.5492	20.2723	5.89606	13.1055	10.2741	9.32479	14.4897	11.8006	9.81722	15.273	33.6514	10.8701	9.86215	19.804	17.1135	8.7286	18.9029	14.5339	7.49249	9.69493	14.6966	20.7603	9.38911	13.4119	18.2987	16.4465	20.0336	10.166	6.03287	24.2524	5.12147	18.6643	12.4596	19.2255	5.87184	21.6633	23.9524	15.2871	1.68691	8.37048e-05	0.000401636	44.6641	14.257
ABL1	1614.11	1866.2	1442.77	1646.38	2027.06	1662.33	1662.69	1728.73	1971.49	1661.51	1595.57	1448.53	1481.58	1341.33	1209.41	1683.06	1443.46	1802.87	1639.88	1744.85	1972.87	1580.23	1690.49	1596.68	1868.01	1537.74	1701.99	2048.08	1365.08	1608.47	1665.29	1792.84	1683.93	1904.3	1581.07	1509.14	1399.63	1475.31	1556.04	1603.09	1623.44	1577.35	-0.0283557	0.858411	0.902247	1614.11	1643.92
ABL2	2416.83	2993.38	3291.18	3177.34	3479.61	3427.7	2706.29	3458.65	2704.38	2903.4	2944.82	3741.78	3328.86	3431.03	3310.08	2583.47	3498.37	2725.17	2454.28	3108.25	2979.7	2774.65	2704.79	2949.5	2633.78	2354.07	2551.28	3212.55	3763.43	3037.67	2974.99	3012.76	3211	3246.91	3081.66	3014.73	2392.24	3079.12	3081.25	2908.66	2604.16	3942.67	-0.328907	0.0273452	0.0616818	2416.83	3043.41
ABLIM1	7891.9	18409.1	17056.1	30279.3	25149.2	22315.6	21333.6	25604.5	29155.7	11548.3	13559	27916.3	21262.5	29855.9	17368.2	14713.6	29013.5	17273.4	8922.17	30950.7	27929.6	14263	17483.7	23718.3	16575.4	26507.9	18966.9	25599.4	17324	23100.7	17964.3	16472.5	37176.1	16629.4	26843.1	18096.4	13542.7	10137.9	16335.5	13393.7	15778	59017.8	-1.39895	4.94906e-06	3.11586e-05	7891.9	21574.2
ABLIM2	37.2201	17.4847	37.7979	44.7513	37.3279	59.9721	48.8531	33.3593	53.6537	23.7358	28.1271	20.6511	35.9965	14.3746	27.533	26.2695	22.414	38.1935	23.1536	61.1002	39.7957	43.6017	44.955	38.0339	39.4487	54.8665	42.6778	44.1804	34.1576	49.3394	38.3977	43.5685	33.9349	28.1328	40.2401	24.8857	30.7336	28.3324	36.699	47.6593	26.6138	62.538	0.00639201	0.988429	0.99211	37.2201	37.2571
ABLIM3	187.341	1258.9	895.165	552.717	359.483	252.559	372.294	1822.85	1789.98	1274.95	352.015	835.877	681.479	2256.81	1175.76	1784.52	550.487	2322.02	504.345	471.344	1314.25	2520.97	1378.62	508.611	2862.74	943.851	1742.96	2212.97	1518.79	1198.95	339.736	1148.76	732.24	939.053	1448.64	391.062	331.425	455.342	565.165	748.107	1507.67	86.1634	-2.5277	0.00196322	0.00642363	187.341	1083.16
ABO	26.0541	68.7732	348.478	679.12	36.5164	37.1658	90.9678	2.38281	90.184	101.725	62.2205	84.5711	552.219	163.511	99.9346	108.701	130.898	192.382	66.4407	78.5574	65.6629	92.4884	43.0818	70.1018	150.833	35.5891	112.669	160.943	43.9169	61.6743	76.7954	68.2573	116.887	24.2524	81.2119	23.997	88.0477	7.0831	54.3146	24.5518	91.8175	55.5893	-1.99646	0.123332	0.210395	26.0541	110.842
ABR	14147.4	5835.23	4887.92	4366	5727.39	5251.36	6235.51	5557.91	5271.77	7620.05	6202.45	4980.84	4828.44	4787.62	5459.69	5320.93	4957.07	6553.01	8102.74	4818.19	5092.85	6540.25	6966.15	5913.91	6843.2	4503.5	7015.37	5013.69	8827.29	6537.48	7192.9	6635.48	4923.58	7279.6	6338.18	5012.7	5709.81	6746.14	6965.48	7452.19	5940.19	4133.06	1.26115	8.11791e-25	1.02011e-22	14147.4	5959.69
ABRA	3.72201	12.8221	9.219	12.5618	12.1721	8.44678	11.7921	9.53124	13.6988	17.8019	12.785	21.6345	15.5439	15.273	6.11844	5.43507	11.6553	8.48744	9.06009	7.85574	11.9387	14.5339	12.1753	12.678	6.96154	18.536	8.53556	11.0451	3.65974	7.40092	2.5042	8.7137	9.04931	12.6112	10.2429	14.2204	33.2256	17.2018	11.7437	18.7749	17.2989	19.4563	-1.69389	0.0760802	0.142808	3.72201	12.3025
ABRACL	2396.97	3950.38	1877.91	2328.64	2169.07	2681.01	2536.99	1969.39	2230.63	2344.76	3157.91	2946.22	4065.97	2626.05	3821.99	3073.53	2748.85	2955.04	2543.87	2342.76	2333.02	2614.78	2499.68	2381.22	3050.7	3306.07	2624.68	2347.08	2525.22	2717.78	2217.05	2558.2	3083.55	2630.9	2636.83	4315.9	4306.86	2880.8	3324.93	2729.58	3269.5	3050.46	-0.225533	0.430983	0.553092	2396.97	2823.8
ABT1	1291.54	1059.57	1034.37	1092.09	1196.11	1061.76	1063.82	1271.23	1097.05	784.978	731.304	660.834	810.739	720.525	722.996	940.267	979.042	978.177	978.49	1380.86	1238.64	1012.09	1135.11	882.238	942.902	1273.05	1080.6	1161.31	969.831	1064.91	1116.04	1064.52	1178.67	1096.21	1077.7	798.121	986.799	877.292	847.014	996.514	691.958	1046.47	0.366857	0.122295	0.20899	1291.54	1002.49
ABTB1	20394.1	1581.78	2735.28	2740.82	2827.18	3574.68	3667.35	4110.35	3575.39	4764.12	3348.83	2642.35	2145.88	3294.47	2878.73	2820.8	3718.03	4177.94	9355.05	2097.48	2427.54	4366.77	4642.54	4247.87	3798.68	3971.15	6698.7	3195.19	10563.2	4782.64	9160.36	5588.39	2806.04	5919.52	4747.6	1950.86	3891.54	4664.72	4569.76	4524.75	2759.85	1913.66	2.42424	1.13459e-18	6.69875e-17	20394.1	4079.22
ABTB2	959.038	173.681	235.085	306.193	236.139	236.51	230.789	210.879	268.269	228.033	324.74	174.059	200.435	225.501	342.633	194.757	291.382	195.918	251.669	215.596	206.937	281.429	276.286	260.272	202.658	262.469	345.69	234.314	461.127	240.941	439.07	400.83	265.446	277.447	275.828	207.085	976.001	345.048	237.81	329.283	196.942	557.283	1.73889	3.83754e-05	0.000199862	959.038	288.353
ACAA1	6358.44	3847.8	3072.69	3331.22	3295.4	3556.09	3804.65	3682.63	3598.23	4501.33	3760.51	3424.14	3591.47	3245.95	3215.24	3704	3631.06	4243.72	6379.31	3015.73	2899.11	4006.07	3949.48	3888.41	3908.52	3567.8	4795.28	3205.45	7374.37	3789.27	4701.22	3444.82	3332.41	3679.57	3722.58	3452.9	4887.48	4796.27	4499.3	4123.26	3827.06	2867.02	0.726179	5.79009e-07	4.49433e-06	6358.44	3893.14
ACAA2	947.872	2622.71	1606.87	2379.67	1844.48	1577.86	1654.27	1410.62	1593.63	3119.57	2170.9	2340.46	2281.69	2075.33	1981.36	2668.62	2184.91	2565.33	2237.84	1508.3	2030.57	1674.04	2105.39	1689.15	2428.81	2371.86	2186.81	1981.81	1468.78	1971.11	2035.08	1734.75	2397.31	1584.17	1664.48	3085.83	2498.56	2380.93	2627.65	2339.64	2755.85	1620.43	-1.14999	0.000331441	0.00135446	947.872	2108.72
ACACA	848.618	1490.86	1527.59	1618.11	1721.95	1404.7	1377.99	1514.28	1585.64	1322.42	1697	1253.82	1506.94	1402.42	1418.46	1507.33	1430.91	1532.69	933.189	1716.04	1442.59	1190.46	1181	1305.83	1243.8	1043.95	1276.07	1464.27	973.491	1285.29	1116.87	1111	1415.46	1132.1	1358.65	1392.71	1309.09	1347.81	1476.77	1195.82	1580.86	1277.16	-0.683337	0.000895288	0.00323689	848.618	1367.89
ACACB	1431.73	955.831	1210.46	1684.85	773.336	1228.16	1060.45	1565.51	844.761	1213.07	755.17	1228.25	1449.68	1512.92	1213.49	998.241	1421.94	1324.75	939.229	1189.71	1155.07	977.734	1164.15	1456.48	1127	867.483	960.25	1294.64	816.122	1302.56	1363.12	1450.83	921.522	1075.84	1024.29	1289.61	1433.68	936.992	1178.77	1188.6	1193.63	1303.57	0.283474	0.276129	0.392498	1431.73	1171.99
ACAD10	1672.42	1840.56	1675.09	1881.12	1583.19	1816.06	1728.39	1670.35	1553.68	1855.63	2001.29	1747.47	1891.45	1949.55	1676.45	1836.15	1983.19	1891.99	1746.58	1733.5	1679.38	1508.88	1743.88	1959.12	1722.6	1501.41	1819.78	1779.05	1743.26	1803.36	1973.31	1577.18	1762.35	1895.57	1693.01	1710.89	1678.72	1699.94	1795.32	1844.27	1894.9	1801.09	-0.0843626	0.541303	0.652651	1672.42	1771.93
ACAD11	50.8675	113.068	108.784	127.188	136.328	130.925	112.025	111.992	102.741	114.441	88.643	112.106	119.443	129.371	76.4805	96.0196	105.794	125.19	48.3205	141.403	109.438	91.1671	127.372	142.441	99.0086	54.8665	87.9162	126.23	71.9749	101.968	101.837	100.208	108.592	80.5179	65.1158	75.546	49.8383	99.1633	111.565	111.205	97.1402	109.789	-1.01053	0.00270695	0.00848575	50.8675	103.004
ACAD8	2008.65	2122.64	2015.27	2133.93	2001.91	1919.11	2077.1	1984.88	1737.47	2332.89	1862.35	2113.29	2271.05	2070.83	2073.13	2110.62	1973.33	2377.9	1988.19	1992.74	2092.26	2107.41	2395.73	2358.1	2323.61	1963.33	2045.97	2272.14	2389.81	1837.89	2112.71	2009.23	2018.75	2021.68	2161.99	2520.57	2403.04	2210.94	1786.51	2365.64	2231.56	2653	-0.0854192	0.58176	0.687655	2008.65	2132.7
ACAD9	801.473	882.395	616.751	844.778	783.073	760.21	796.811	665.996	708.914	985.037	901.772	790.641	888.459	853.489	697.502	873.235	828.42	924.423	730.847	906.901	904.357	730.658	1013.36	896.408	980.031	817.807	745.154	860.729	736.827	779.563	701.176	790.768	767.683	804.209	755.783	850.559	904.566	914.731	929.219	700.448	1061.89	718.492	-0.0474859	0.798381	0.859227	801.473	824.49
ACADM	688.572	1715.83	1311.86	1919.59	1207.47	1152.99	1630.68	1272.42	1303.67	2101.47	2292.78	2342.42	2055.89	2251.41	1953.82	1708.42	1744.7	1603.42	1670.08	1854.83	1715.19	1527.38	1643.67	1844.27	1791.44	2014.49	1466.41	1359.34	1523.67	1277.07	1308.03	1386.2	1856.62	1349.4	1762.52	2306.37	2332.43	1964.04	1936.24	1623.31	2294.11	1466.17	-1.32175	2.53587e-05	0.000137298	688.572	1727.86
ACADS	94.2909	61.7793	37.7979	78.511	64.1065	59.1275	68.2259	76.2499	85.6177	69.5121	49.4355	36.3852	53.9947	35.9364	28.5527	54.3507	67.2419	87.7035	70.4674	81.176	68.6475	68.7057	140.484	79.7967	70.3889	68.9538	67.4309	97.8281	67.0952	78.9431	71.7871	71.888	76.9191	99.9199	54.8729	60.4368	68.943	49.5817	44.0388	53.4362	42.582	41.692	0.534981	0.0536454	0.107906	94.2909	66.1108
ACADSB	1219.58	2428.04	2302.91	3587.95	2399.53	2887.11	2301.99	2661.6	2259.17	2699.1	2828.05	3380.88	3449.94	3613.4	3068.4	2510.1	3005.27	2529.26	2277.1	2832.43	2800.62	1676.68	2526.84	3204.55	2534.78	2739.62	2410.44	3070.54	2217.8	2707.09	2440.76	2725.94	3057.16	2272.93	2867.29	3401.35	3045.95	2790.74	3010.79	2832.12	3656.73	3136.63	-1.1828	2.09761e-10	3.24014e-09	1219.58	2784.14
ACADVL	10404.3	12717.2	9795.19	11875.6	11546.5	9833.74	10033.4	11481.6	11778.7	11826.4	7819.33	11371.9	9051.48	9718.1	10351.4	12190.9	13058.4	13815.4	11653.3	9941	10530.9	9564.62	11942.1	10492.1	11760.4	13278.4	13831.9	10954.4	10454.7	11389.2	11226.3	11030.8	11830.5	9975.49	8736.5	9453.02	12380.7	11314.7	13066.3	15203.3	10962.2	11737.7	-0.115062	0.569042	0.676202	10404.3	11243.3
ACAN	4.96268	11.6565	23.0475	34.5448	13.7951	16.0489	3.36918	10.7226	4.56628	5.08625	11.9327	9.83384	18.8163	8.08569	20.3948	4.52923	21.5174	7.78015	8.05341	21.8215	32.8314	19.8189	6.55593	5.96611	5.41453	8.89726	5.12133	7.88936	3.65974	11.5125	13.3557	17.4274	14.3281	12.6112	7.31639	23.997	4.15319	4.04748	20.5515	24.5518	13.3069	0	-1.31925	0.203988	0.31038	4.96268	12.6565
ACAP1	11694.6	4586.82	4487.81	7470.32	6281.63	6268.36	6902.61	6496.73	6267.21	6039.07	4977.64	5440.08	7579.72	5854.94	4898.83	5717.69	5841.98	8535.53	6070.26	6203.42	6428	5817.52	8491.81	8163.13	5658.19	6068.68	8183.04	6822.72	9162.77	6081.09	7071.02	5910.79	7765.82	6918.72	7254.93	5240.22	6822.04	6627.75	6277	5359.51	5619.49	7888.12	0.85101	4.13178e-07	3.3085e-06	11694.6	6476.9
ACAP2	44172.8	23521.6	25231.5	16495.2	17351.8	22486.2	22076.5	18153.4	18179.5	22349.8	25307.6	27558.4	17878.8	24288.5	28061.2	20141.5	21544.3	19158.3	35615.2	17809.8	16566.9	28963.4	17244	18533	19124.1	19685.9	24141.1	16222.9	41721	22619.7	28448.5	24472.4	20586.4	27999.9	24512.1	22742	21943.8	27700	26480.6	27812.8	26138.7	21632.6	0.9711	5.84361e-14	1.73609e-12	44172.8	23134.2
ACAP3	693.535	455.768	299.618	456.934	516.098	355.609	470.843	480.136	559.369	499.3	432.134	327.467	420.504	401.589	318.159	405.819	457.245	635.851	511.392	545.537	522.318	480.94	749.249	628.679	629.633	462.658	648.702	542.788	422.09	487.638	520.873	535.166	537.68	518.031	569.215	375.064	416.15	477.603	463.876	608.018	389.891	494.745	0.514307	0.00253317	0.00801903	693.535	488.546
ACAT1	580.634	1024.6	744.895	1272.66	899.926	881.844	869.248	849.472	649.553	1124.91	948.65	1273.48	1293.42	1213.75	1152.31	1025.42	1128.77	928.667	689.573	831.835	775.021	687.057	884.114	912.815	749.526	1075.83	732.351	763.69	774.645	716.244	790.492	906.225	1219.39	630.562	902.842	1132.3	1031.65	803.425	923.348	934.412	1186.97	826.891	-0.670725	0.00601432	0.0169117	580.634	930.8
ACAT2	1155.06	641.106	653.627	564.494	538.008	643.645	496.954	685.058	638.137	536.599	575.327	572.33	593.942	588.458	545.561	534.449	548.694	532.587	451.998	546.41	539.231	491.51	467.344	574.238	460.235	584.254	429.338	539.632	548.961	562.47	425.714	418.258	491.679	441.394	542.876	634.586	652.051	532.244	619.48	401.494	618.77	617.041	1.08084	6.20455e-09	7.22556e-08	1155.06	548.297
ACBD3	4718.27	2919.95	3905.17	3103.54	3828.54	3937.04	3575.54	3548	3954.4	2933.92	3522.7	3293.35	2721.83	3045.61	3091.85	3273.72	2913.82	2674.96	3696.52	3501.91	3524.9	3661.22	2684.19	2664.61	2547.15	3542.59	3252.9	2926.95	3909.82	3395.38	4227.09	3943.68	3300.74	3229.45	2971.92	3188.93	2823.34	3156.02	2966.75	3867.63	3542.29	3825.93	0.507013	0.0142542	0.0356077	4718.27	3331.61
ACBD4	239.449	339.203	327.275	671.269	386.262	415.582	456.524	430.097	327.63	459.458	403.155	549.712	514.586	565.1	343.653	336.069	516.418	425.079	284.889	432.066	448.696	252.361	488.885	592.136	397.581	399.635	471.163	511.231	318.397	390.604	428.218	387.76	520.335	359.906	364.356	396.394	467.65	336.953	365.522	333.615	487.032	351.602	-0.813831	0.00172437	0.00574007	239.449	420.831
ACBD5	4672.36	4036.64	3998.28	3686.09	3922.67	3990.26	3786.11	3208.45	3087.94	4074.08	3664.19	3271.72	3535.02	3207.32	3815.87	4448.61	3286.78	4130.55	4350.86	3379.71	3343.83	4006.07	3826.79	3394.72	3868.3	3456.59	3164.98	3662.24	3731.71	3321.37	3527.58	3839.11	3011.91	3518.54	3139.46	4350.56	3918.12	4161.82	3709.54	4077.04	3792.46	4491.62	0.337423	0.0148969	0.0369641	4672.36	3712.09
ACBD6	502.471	798.468	719.082	863.621	785.508	761.9	744.589	737.48	780.833	640.867	648.628	591.014	730.565	688.182	609.805	710.183	801.524	700.214	639.24	764.625	756.118	599.853	658.403	676.408	651.291	731.8	684.552	785.78	672.172	738.447	726.218	723.237	775.224	589.818	577.994	650.584	727.64	576.766	716.365	674.452	625.423	789.368	-0.483137	0.00156056	0.00526547	502.471	703.03
ACBD7	76.9216	31.4725	55.314	36.115	52.7459	55.7488	23.5843	81.0156	34.2471	19.4973	36.6505	33.4351	22.0888	23.3587	24.4738	26.2695	27.7933	12.0239	21.1402	94.2689	105.459	15.8552	17.7947	33.5594	51.8248	62.2808	17.9247	51.2808	59.7757	23.8474	29.2157	59.5436	79.1815	21.3421	45.3616	21.3306	39.8707	21.2493	32.2951	20.2191	43.9127	61.1482	0.979258	0.149847	0.244933	76.9216	39.6467
ACCS	1150.1	1256.57	2927.96	1557.66	958.352	1246.74	2622.91	2901.07	1421.25	3100.92	1293.85	3180.27	1536.4	3577.47	1242.04	1536.31	1219.32	1297.16	1000.64	1131.23	2668.3	1310.69	1390.79	1449.76	1608.12	2469.73	1017.44	1312.79	955.192	824.791	927.389	1241.7	1245.03	818.761	886.746	1076.31	1819.93	1059.43	1117.12	1294.02	3463.78	1418.92	-0.484285	0.445184	0.566277	1150.1	1619.14
ACCSL	0	15.1534	14.7504	3.92555	2.43443	1.68936	6.73836	11.9141	5.70785	16.1065	6.81869	5.90031	4.90861	23.3587	4.07896	35.328	4.48279	42.4372	3.02003	2.61858	15.9183	31.7103	6.55593	0.745764	17.0171	5.19007	15.364	26.0349	24.3983	12.3349	5.0084	11.6183	7.54109	4.85048	19.7542	6.22143	0	9.10684	1.46796	4.33267	7.98413	1.38973	-5.58372	0.0168914	0.041178	0	10.876
ACD	239.449	164.356	131.832	197.848	143.631	166.402	196.255	210.879	210.049	227.186	170.467	158.325	194.708	164.409	126.448	170.299	182.001	272.305	292.943	192.902	233.8	93.8096	309.065	266.983	274.594	254.313	208.268	228.003	150.049	179.267	212.022	191.701	171.937	240.584	212.907	147.537	202.676	209.457	182.027	115.538	143.714	108.399	0.321581	0.189646	0.29309	239.449	192.924
ACE	88.0876	123.559	92.19	173.509	125.779	87.0018	118.764	133.437	55.9369	82.2277	90.3476	100.305	62.1758	61.9903	74.441	103.266	85.1731	67.8995	62.414	129.183	92.5249	50.208	139.548	96.2035	100.556	87.4898	97.3053	120.707	65.8753	148.841	161.938	199.689	38.4596	96.0395	94.3814	118.207	142.87	159.876	82.2058	105.428	170.328	25.0152	-0.23675	0.680006	0.767633	88.0876	103.007
ACE2	59.5522	1.16565	9.219	4.71066	3.2459	6.75742	13.4767	3.57422	14.8404	5.08625	10.228	5.90031	6.54482	17.9682	4.07896	8.15261	11.6553	2.82915	22.1469	3.49144	3.97957	33.0316	4.68281	3.72882	3.86752	8.15583	8.53556	4.73362	14.639	11.5125	15.0252	6.53528	11.3116	10.6711	15.3644	1.77755	1.66128	27.3205	10.2757	15.8864	10.6455	4.1692	2.83725	5.25887e-06	3.2953e-05	59.5522	9.33128
ACER1	14.888	38.4664	27.657	35.3299	56.8033	51.5254	46.3262	72.6757	58.22	16.1065	20.4561	32.4517	44.1775	18.8666	21.4145	16.3052	57.3798	50.2173	12.0801	29.6772	36.811	31.7103	27.1603	49.2204	27.8462	40.7791	61.456	44.1804	56.116	83.8771	55.0924	58.8175	55.8041	46.5646	34.387	38.2174	28.2417	11.1306	49.9107	34.6613	23.9524	45.8612	-1.42952	0.0339629	0.0738072	14.888	40.1935
ACER2	57.0708	165.522	118.003	175.079	146.877	126.702	133.083	162.031	156.395	122.918	103.133	220.278	162.802	220.11	208.027	100.549	205.312	157.725	37.247	159.733	141.275	129.484	109.578	158.848	143.098	91.9384	104.987	195.656	120.771	114.303	85.9775	106.743	162.133	146.484	151.449	133.316	120.443	87.0209	164.412	99.6514	165.005	151.481	-1.28139	0.000790975	0.00289863	57.0708	140.624
ACER3	2956.52	5508.85	3352.95	3138.87	3279.17	2902.31	3469.41	2419.74	3117.63	4031.7	4657.16	4283.62	2894.45	4276.43	4468.5	3718.49	3458.03	3405.58	3397.53	2857.74	2763.81	4292.78	2530.59	3815.33	3319.11	2628.4	3065.12	2433.87	4329.47	2598.54	2863.97	3550.11	3473.43	3258.55	3029.72	4209.24	4280.28	3688.27	3785.87	4142.03	3796.45	2850.34	-0.224517	0.312137	0.432669	2956.52	3496.18
ACHE	2.48134	0	0	0.78511	0.811475	0	0	1.19141	30.8224	0	0	0.983384	0.818102	0	0	0.905845	0	0	0	0.87286	2.98468	0	0	0	0	0.741439	0	0.788936	0	1.64465	0	2.90457	1.50822	0	0	0	0.830639	0	0	0	0	0	1.36105	0.625255	NA	2.48134	1.18521
ACIN1	20108.8	15160.4	16807.2	14753.8	16269.3	16296.4	15561.4	18078.4	15564.2	15909.8	16635.9	17053.9	16826.7	17061.7	15847.8	15969.1	16701.1	16091.5	16843.7	14808.1	14646.8	15968.8	15856.9	16260.6	14776.3	15745.2	15922.2	15719.6	20655.6	16236	17119.5	15532.2	16088.9	16306.3	17069.9	15491.4	15527.1	15885.4	17688.9	16761.6	17557.1	20670.9	0.293558	0.0186297	0.0446835	20108.8	16383.6
ACKR1	1.24067	0	2.7657	1.57022	0.811475	0.844678	0	10.7226	6.84941	5.08625	2.55701	0	0.818102	0.89841	4.07896	2.71754	6.27591	0.707287	0	0.87286	0.994892	5.28505	0	0.745764	0	1.48288	0.853556	1.57787	0	0	1.66947	3.63071	0	2.91029	0	3.5551	0.830639	0	0	0	2.66138	0	-0.524502	0.809097	NA	1.24067	1.79937
ACKR2	27.2947	8.15953	24.8913	19.6277	19.4754	14.3595	17.6882	25.0195	22.8314	2.54312	22.1607	6.88369	18.8163	15.273	22.4343	9.9643	8.96559	14.853	12.0801	18.3301	13.9285	19.8189	20.6044	12.678	19.3376	13.3459	12.8033	16.5677	15.8589	20.5581	15.8599	17.4274	15.0822	18.4318	13.1695	15.1092	9.96767	12.1424	42.5709	15.8864	11.9762	16.6768	0.741681	0.179557	0.281166	27.2947	16.4429
ACKR3	32.2574	69.9388	51.6264	114.626	81.1475	50.6807	103.602	19.0625	81.0514	129.699	121.884	130.79	143.986	135.66	86.6779	138.594	78.0006	149.237	73.4874	75.066	106.453	97.7734	176.074	150.644	124.534	79.3339	139.13	128.597	47.5766	55.918	111.02	73.3403	88.9849	94.0993	100.966	185.754	138.717	114.341	95.4175	60.6573	141.053	69.4866	-1.67566	0.00237399	0.00756877	32.2574	102.797
ACKR4	166.25	190	216.647	200.988	258.861	291.414	209.731	184.668	277.401	142.415	139.783	152.425	140.714	133.863	142.764	222.838	191.864	140.75	94.6276	199.885	171.121	120.235	110.514	132.746	153.927	78.5925	111.816	209.068	140.29	172.688	108.515	153.942	137.248	163.946	144.864	132.428	94.6928	120.413	145.328	116.982	130.407	314.08	0.0438401	0.908136	0.935656	166.25	163.304
ACLY	6519.72	6167.44	4178.97	5574.28	4727.65	5017.39	6051.89	4585.72	4562.85	6863.89	6502.47	5564.97	5884.61	5278.16	5742.16	6275.7	5252.94	6473.79	7293.37	6286.34	6083.76	6057.99	6794.76	6341.97	7154.15	5525.2	6064.51	5464.17	6197.16	5637.03	6393.22	5562.25	6127.14	5960.27	6379.16	6275.65	6700.76	7113.45	7126.95	6007.97	7175.07	4598.62	0.125534	0.533759	0.645998	6519.72	5976.24
ACMSD	27.2947	45.4602	31.3446	59.6683	39.7623	63.3509	29.4803	54.8046	26.2561	30.5175	46.8785	40.3188	36.8146	49.4125	21.4145	33.5163	47.5176	34.657	21.1402	27.9315	40.7906	34.3528	34.6528	31.3221	35.5812	21.5017	34.1422	40.2357	18.2987	30.426	22.5378	52.2822	60.3287	38.8038	33.6554	29.3296	17.4434	27.3205	23.4874	21.6633	39.9206	40.3022	-0.375919	0.427741	0.550033	27.2947	35.8201
ACO1	786.585	785.646	637.955	635.939	682.451	744.161	923.155	469.414	622.155	1144.41	1134.46	1065.01	1108.53	1201.17	1049.31	715.618	794.351	877.035	547.632	550.775	707.368	951.309	785.775	728.611	823.783	543.475	660.652	803.926	1001.55	648.814	648.588	578.009	923.03	1414.4	794.559	1174.96	874.663	927.885	895.456	717.779	1087.17	568.401	-0.065734	0.849885	0.896233	786.585	828.033
ACO2	2315.09	2055.04	1109.97	1723.32	1767.39	1664.86	2048.46	1853.83	1891.58	2073.49	2052.43	1317.74	1737.65	1456.32	1472.51	1856.08	1823.6	2102.76	1962.01	2386.4	2290.24	1940.93	2120.38	2111.26	2349.13	1605.96	2040.85	1830.33	1794.49	2020.45	1832.24	1855.29	2045.14	2165.25	1911.77	1454.04	1934.56	1942.79	1909.82	1759.06	1652.71	1341.09	0.317535	0.0841535	0.154944	2315.09	1860.08
ACOT1	50.8675	102.577	71.9082	69.8748	96.5655	87.0018	90.1255	98.8866	125.573	57.6441	34.9458	59.0031	72.8111	43.1237	30.5922	77.9027	37.6555	92.6545	64.4273	48.8802	47.7548	44.9229	89.9099	74.5764	45.6368	120.113	1.70711	93.0944	67.0952	63.319	85.1428	76.971	43.7383	51.4151	45.3616	21.3306	86.3864	29.3443	22.0194	18.7749	37.2593	107.009	-0.342824	0.643865	0.739356	50.8675	64.2691
ACOT11	71.9589	25.6442	13.8285	10.2064	12.1721	14.3595	18.5305	25.0195	17.1235	14.411	29.8318	7.86708	18.8163	18.8666	25.4935	24.4578	16.1381	25.4623	15.1001	22.6944	16.9132	18.4977	34.6528	27.5933	19.3376	7.41439	27.3138	15.7787	18.2987	13.1572	21.7031	26.8672	9.80342	16.4916	21.9492	2.66633	72.2656	16.1899	14.6796	27.4402	17.2989	38.9125	1.81265	0.00492035	0.0141984	71.9589	20.5183
ACOT12	0	4.66259	7.3752	8.63621	5.68033	5.06807	1.68459	2.38281	4.56628	5.08625	1.70467	5.90031	9.81722	4.49205	5.0987	0	8.96559	2.12186	2.01335	4.3643	3.97957	6.60631	1.87312	3.72882	6.18804	1.48288	10.2427	1.57787	1.21991	3.2893	6.67787	0.726142	5.27877	4.85048	4.38983	6.22143	1.66128	2.02374	8.80777	2.88845	1.33069	8.33839	-4.2683	0.0521264	0.10526	0	4.4635
ACOT13	1719.57	889.389	1060.19	1027.71	826.893	1010.24	1074.77	893.554	859.602	1268.17	1212.02	1665.85	1237.79	1401.52	1250.2	1016.36	1229.18	1024.86	1123.45	819.615	976.984	1030.58	1127.62	1086.58	935.167	949.783	949.154	896.231	1599.31	1012.28	1021.71	852.49	1085.92	1086.51	1150.87	1259.4	1127.18	1307.34	1350.52	1042.73	1280.12	981.151	0.658676	0.00231916	0.00741349	1719.57	1097.58
ACOT2	218.358	307.731	271.961	460.859	493.377	334.493	458.208	324.062	454.344	359.428	253.996	241.913	387.78	305.459	256.975	366.867	304.83	397.495	263.749	424.21	448.696	348.813	393.356	382.577	369.735	386.29	400.318	440.226	237.883	417.741	302.173	393.569	426.826	397.739	364.356	377.73	439.408	278.264	368.458	333.615	282.106	419.699	-0.725672	0.00417507	0.0123309	218.358	362.861
ACOT4	23.5727	60.6137	52.5483	32.9746	71.4098	33.7871	34.5341	28.5937	36.5302	77.9891	47.7308	34.4185	41.7232	31.4443	30.5922	96.9254	20.6209	61.5339	34.227	27.0587	31.8365	42.2804	56.1937	44.7458	56.4659	28.1747	19.6318	76.5268	17.0788	39.4716	36.7283	60.2698	38.4596	39.7739	29.2655	45.3276	113.798	63.7479	76.334	43.3267	54.5582	15.2871	-0.967361	0.181183	0.282974	23.5727	45.9643
ACOT6	0	0	2.7657	2.35533	1.62295	0	0	1.19141	0	1.69542	0.852336	0.983384	4.09051	0.89841	4.07896	7.24676	2.68968	1.41457	0	6.11002	1.98978	3.96379	0.936562	0.745764	0.773505	0	5.12133	3.94468	2.43983	0.822324	5.0084	0	0.754109	2.91029	0	3.5551	7.47575	1.01187	0	1.44422	1.33069	0	-3.15805	0.174587	NA	0	2.00545
ACOT7	70.7182	45.4602	23.0475	43.181	74.6557	47.302	73.2796	48.8476	81.0514	69.5121	46.8785	35.4018	53.1766	30.5459	36.7107	76.091	39.4486	77.8015	55.3672	76.8117	80.5862	46.2442	132.055	63.3899	99.7821	91.9384	57.1882	79.6825	68.3151	66.6082	51.7535	66.0789	77.6733	84.3983	76.822	60.4368	62.2979	62.736	46.9748	66.4342	67.8651	25.0152	0.192393	0.647288	0.742055	70.7182	62.6548
ACOT8	607.928	368.345	243.382	242.599	379.77	281.278	375.663	301.426	297.95	327.215	298.318	248.796	307.606	276.71	277.369	298.929	270.761	338.79	419.784	318.594	353.187	375.239	400.848	346.78	435.483	273.591	382.393	354.232	397.692	364.29	386.481	341.287	286.562	343.414	347.528	256.856	278.264	370.345	286.252	322.062	279.444	266.829	0.907585	1.29124e-09	1.71166e-08	607.928	324.935
ACOT9	7947.73	3130.93	2913.2	1974.55	2410.08	2604.14	2269.98	2167.17	2963.51	2480.39	3376.1	2642.35	2276.78	2433.79	2643.17	3054.51	2333.74	2289.49	3571.69	2641.27	2244.48	3518.52	2242.13	1981.49	2667.82	3063.62	2652	1873.72	5285.88	3068.91	4572.67	3262.55	2251.77	4208.28	2739.99	2668.11	3292.65	2957.7	2670.22	2768.57	2927.51	2295.84	1.52396	2.59647e-14	8.08862e-13	7947.73	2814.42
ACOX1	16737.9	5272.22	8758.05	4861.4	4935.39	6941.56	7220.15	5996.34	4752.35	9659.63	8737.3	10869.3	6260.12	10016.4	6675.22	4896.09	8463.52	6711.44	14068.3	3817.89	3607.48	9658.43	6425.75	5352.35	6002.4	5523.72	8014.89	4331.26	17098.3	5538.35	13531.9	8565.57	5903.92	12845	9853.71	7883.44	5372.57	11926.9	13276.2	7392.98	9306.83	4758.44	1.17411	0.000101701	0.000476674	16737.9	7831.3
ACOX2	12.4067	3.49694	5.5314	17.2724	14.6066	14.3595	13.4767	1.19141	12.5573	11.8679	7.67102	4.91692	10.6353	14.3746	7.13818	9.05845	11.6553	14.1457	21.1402	16.5843	14.9234	22.4615	11.2387	8.94916	11.6026	5.19007	18.7782	19.7234	19.5186	18.0911	13.3557	17.4274	15.0822	17.4617	10.2429	3.5551	10.7983	14.1662	7.33981	11.5538	1.33069	2.77946	0.0671856	0.927765	0.949483	12.4067	11.8842
ACOX3	398.255	376.504	212.959	315.614	293.754	276.21	336.076	355.039	287.675	400.966	340.934	313.7	330.513	316.24	271.251	316.14	319.175	346.57	352.337	319.467	309.411	257.646	375.561	360.95	368.188	310.663	293.623	311.63	258.622	303.438	304.678	312.241	371.022	306.55	340.944	358.177	289.893	312.668	327.355	277.291	282.106	277.946	0.326846	0.0568818	0.113058	398.255	316.871
ACOXL	52.1082	12.8221	15.6723	17.2724	8.92623	10.1361	16.8459	15.4883	12.5573	10.1725	23.8654	10.8172	10.6353	10.7809	31.612	9.9643	15.2415	23.3405	40.2671	15.7115	9.94892	15.8552	19.6678	5.96611	15.4701	24.4675	31.5816	4.73362	56.116	32.893	37.563	23.9627	20.361	31.0431	19.0226	12.4429	5.81447	22.2612	33.7631	11.5538	11.9762	13.8973	1.55927	0.0173541	0.0420962	52.1082	18.8412
ACP1	2602.93	4415.47	3725.4	4883.38	4993.01	4294.34	4237.58	4422.5	4567.42	4060.52	3659.08	3646.39	4277.04	3953	3479.35	4379.76	4158.24	3933.93	3381.43	4625.28	4609.33	3877.91	3920.45	3935.39	3980.46	4653.27	3979.28	4537.96	3160.79	3927.42	3779.67	4298.03	4624.2	3540.85	3916.46	4113.26	4089.23	3348.28	3311.72	3902.29	3881.62	4959.95	-0.64442	1.66342e-08	1.77488e-07	2602.93	4083.93
ACP2	531.007	744.849	437.903	354.87	488.508	380.105	376.506	378.867	256.853	495.909	570.213	439.573	453.229	413.268	492.535	573.4	446.486	427.201	520.452	499.276	340.253	466.406	507.616	476.543	644.33	302.507	451.531	521.487	405.011	448.167	390.655	462.552	403.448	512.211	385.573	521.712	560.681	654.68	524.062	502.589	456.426	261.27	0.19643	0.506966	0.622023	531.007	462.188
ACP5	942.909	789.143	491.373	633.584	380.582	583.673	540.753	539.707	825.354	681.557	703.177	444.49	606.214	472.563	499.673	673.949	581.867	496.515	841.582	1345.95	758.108	519.256	623.75	368.407	377.47	522.714	674.309	479.673	850.279	943.206	504.179	591.805	571.615	572.357	374.599	293.296	508.351	684.025	775.083	674.452	412.513	515.591	0.64127	0.160679	0.258348	942.909	603.091
ACP6	565.746	317.056	490.451	413.753	421.156	428.252	369.767	375.293	434.938	372.991	379.29	501.526	569.399	577.677	496.614	458.358	444.693	400.324	457.031	328.195	352.192	469.048	470.154	548.882	396.034	423.361	469.456	414.98	418.43	522.176	448.252	466.183	419.285	552.955	380.452	421.28	490.077	321.775	449.196	417.38	471.063	497.524	0.362306	0.0984869	0.175564	565.746	440.412
ACPP	4690.97	2608.72	3134.46	1728.81	1282.13	1795.79	2462.03	2335.15	1481.76	2694.86	3434.06	2552.87	2409.31	3040.22	4007.58	2193.96	2860.02	2221.59	3860.6	1364.28	1223.72	3131.39	1337.41	2810.04	2307.36	1350.16	3162.42	1297.01	4367.29	2182.45	2868.98	2329.46	1497.66	2266.14	2206.62	2150.84	3143.14	4089.98	3622.93	4074.15	3294.78	1341.09	0.966331	0.00406211	0.0120413	4690.97	2524.96
ACPT	4.96268	15.1534	10.1409	6.28088	18.6639	5.91275	16.8459	15.4883	10.2741	6.78166	4.26168	6.88369	7.36292	2.69523	16.3158	13.5877	9.86215	14.853	11.0734	20.0758	7.95913	9.24884	5.61937	14.1695	5.41453	12.6045	5.97489	14.2008	9.7593	21.3804	5.0084	5.80913	11.3116	9.70096	10.9746	6.22143	9.13703	6.07122	2.93592	1.44422	14.6376	6.94866	-1.01041	0.26712	0.382883	4.96268	9.97672
ACRBP	982.611	3008.54	1670.48	1934.51	910.475	685.879	1070.56	2828.4	2813.97	1774.25	1015.13	1584.23	2911.63	2704.21	2553.43	2628.76	1350.22	4895.84	1597.6	1984.88	3185.64	2421.87	3328.54	1674.99	4494.06	2383.73	3080.48	3217.28	2389.81	1914.37	1211.2	2177.7	2250.26	2311.74	2938.26	1180.29	1444.48	1253.71	2414.8	1598.75	1853.65	455.832	-1.13743	0.0460411	0.0949539	982.611	2173.28
ACRC	369.72	357.854	424.996	476.562	286.451	402.911	360.502	452.734	335.621	601.025	565.951	754.256	756.744	636.972	649.575	463.793	662.557	484.491	573.806	477.454	518.339	425.447	527.284	495.933	547.641	805.944	447.263	477.306	655.093	412.807	410.689	352.179	639.485	322.072	599.944	373.286	688.6	525.161	516.722	476.593	598.809	858.855	-0.504178	0.316441	0.437266	369.72	521.944
ACRV1	1.24067	0	0	1.57022	1.62295	0	2.52688	1.19141	4.56628	3.39083	2.55701	0	1.6362	7.18728	6.11844	0.905845	3.58624	2.12186	3.02003	1.74572	0.994892	6.60631	0	0	0.773505	1.48288	1.70711	0	4.87965	3.2893	5.0084	4.35685	3.77055	0	0.731639	5.33266	1.66128	3.03561	0	0	1.33069	0	-0.811581	0.652642	0.746025	1.24067	2.16362
ACSBG1	24.8134	135.215	96.7995	103.634	36.5164	45.6126	42.957	135.82	115.298	127.156	48.5832	88.5046	95.7179	180.58	105.033	134.065	52.0004	237.648	23.1536	86.4131	109.438	204.796	121.753	63.3899	170.171	86.7483	80.2342	151.476	167.128	85.5217	27.5462	81.3279	74.6568	73.7273	145.596	67.547	49.8383	38.4511	70.4621	95.3187	126.415	25.0152	-1.97846	0.0120339	0.0308656	24.8134	97.7382
ACSBG2	13.6474	15.1534	18.438	47.1066	18.6639	23.651	27.7957	23.8281	22.8314	24.5835	39.2075	39.3354	40.087	44.9205	43.8488	28.987	48.4142	35.3643	21.1402	23.5672	26.8621	17.1764	35.5893	35.7967	17.7906	29.6575	31.5816	37.8689	14.639	24.6697	15.0252	21.7843	32.4267	22.3122	38.0452	48.8827	36.5481	29.3443	41.1029	41.8825	43.9127	30.5741	-1.15484	0.0467687	0.0961748	13.6474	30.7414
ACSF2	674.925	768.161	428.684	624.162	698.68	490.758	571.076	478.945	452.061	547.619	629.024	485.792	531.766	519.281	572.074	501.838	464.417	702.336	503.338	715.745	554.155	533.79	673.388	693.56	640.462	679.899	576.15	542.788	470.886	596.185	577.635	863.382	518.073	541.313	555.314	503.047	1042.45	484.686	588.652	622.46	520.299	505.863	0.203058	0.416079	0.539063	674.925	584.639
ACSF3	569.468	552.517	393.651	622.592	544.5	538.905	659.517	689.824	525.122	530.665	474.751	360.902	530.948	476.157	388.521	464.699	455.452	711.53	456.025	631.078	754.128	406.949	697.739	589.153	660.573	514.558	611.999	600.38	564.82	591.251	601.008	471.992	686.994	518.031	655.548	381.285	480.109	452.306	497.639	440.488	453.765	622.6	0.0756069	0.638249	0.73509	569.468	542.943
ACSL1	356307	30669.3	69857.9	21612.5	42258.4	77835.4	71158.7	75234.9	58431.2	33433.6	43799.8	51480.2	19114.1	30318.6	65692.7	32562.4	34736.3	33738.3	160142	25746.7	17101.2	84852.8	27589.2	20982.1	27067.3	56938	59140.3	21369.1	316915	64543.4	112032	47354.6	25424.8	57905	55447.2	27161.9	32246.2	105558	64304	72107.1	33887.3	34129	2.89241	1.65935e-10	2.62198e-09	356307	57119
ACSL3	8896.85	3367.55	3006.32	2102.52	3637.03	3591.57	3358.23	3551.58	5075.42	2284.57	2909.02	2406.34	1930.72	2353.83	2615.63	2612.46	2586.57	2532.79	3491.15	2955.5	3002.58	3624.22	2066.99	1806.24	2358.42	2735.91	2528.23	2306.85	5900.72	3290.12	2870.65	2918.36	2563.97	2760.89	2851.2	2334.82	2514.34	3048.77	2805.27	2966.43	2778.48	4612.52	1.60301	2.94256e-06	1.95589e-05	8896.85	2951.58
ACSL4	16881.8	8255.11	7390.87	5062.39	5815.03	6689.01	7621.08	6119.06	5185.01	8561.85	10527.2	7851.34	5897.7	6986.03	11702.5	7076.46	6598.67	6615.96	15578.3	6970.66	5177.42	10387.8	7436.3	6235.33	7595.82	7510.77	8225.72	5262.99	18866	7299.77	10588.6	10770.9	6371.47	8689.15	8928.18	9052.19	10496	13299	8630.14	10189	9771.24	4916.87	1.07943	9.70136e-08	8.83142e-07	16881.8	8346.46
ACSL5	4439.12	7080.14	5782.16	5553.08	5327.33	5436.35	5466.49	4228.3	4337.96	8607.63	6362.69	6051.75	7229.57	6392.18	7440.03	6869.93	5984.53	6691.64	6212.2	5493.78	5082.9	6497.97	6993.31	5440.35	6654.46	4937.24	5106.82	5830.24	5484.73	5086.9	4020.07	4361.93	5258.4	4981.44	4831.74	8198.96	8022.31	6756.26	6328.38	6044.07	8383.33	3728.65	-0.420217	0.107957	0.188915	4439.12	5965.32
ACSL6	456.567	967.487	886.868	1692.7	1182.32	1396.25	1058.76	1289.1	840.195	1119.82	767.955	1584.23	1813.73	1844.43	1144.15	785.368	1931.19	972.519	666.42	1255.17	993.897	924.884	1111.7	1551.19	1220.59	1033.57	897.087	1676.49	885.657	1476.89	1316.37	881.536	1138.71	1079.72	1305.97	1722.45	1163.72	639.502	811.783	701.892	1733.89	1298.01	-1.35688	7.9068e-06	4.762e-05	456.567	1189.37
ACSM1	89.3283	52.4541	83.8929	103.634	49.5	85.3125	61.4875	58.3789	136.988	32.2129	63.0729	51.136	49.0861	62.8887	87.6977	55.2566	49.3107	44.5591	51.3405	81.176	75.6118	70.0269	44.955	85.7628	48.7308	72.661	53.774	76.5268	67.0952	77.2985	33.3893	105.291	93.5096	49.4749	67.3107	57.7705	122.935	49.5817	48.4427	101.096	65.2037	190.393	0.33939	0.47528	0.592642	89.3283	71.1275
ACSM3	157.565	265.768	191.755	291.276	193.943	219.616	235	210.879	206.624	197.516	215.641	257.647	269.974	291.983	223.323	201.098	290.485	214.308	155.028	199.012	184.055	178.37	177.947	227.458	199.564	206.861	198.025	271.394	243.983	227.784	204.51	252.697	236.79	123.202	185.836	281.742	436.916	156.84	186.431	216.633	223.556	290.454	-0.507703	0.0894109	0.162651	157.565	225.413
ACSM4	11.166	4.66259	3.6876	4.71066	0	0.844678	0	2.38281	5.70785	10.1725	19.6037	6.88369	1.6362	8.08569	12.2369	7.24676	8.06903	11.3166	6.04006	2.61858	8.95403	3.96379	7.49249	8.2034	2.32051	0.741439	5.12133	5.52255	6.09957	9.04556	8.34733	9.43984	9.04931	1.94019	6.58475	7.99899	12.4596	10.1187	11.7437	5.77689	9.31481	5.55893	0.771134	0.452992	0.573308	11.166	6.62692
ACSM5	3.72201	0	4.6095	5.49577	5.68033	0	5.05377	2.38281	2.28314	0.847708	11.9327	0.983384	1.6362	3.59364	5.0987	4.52923	2.68968	1.41457	0	0.87286	3.97957	1.32126	2.80969	2.23729	1.54701	2.22432	3.41422	7.10042	9.7593	5.75627	1.66947	6.53528	1.50822	0.970096	2.19492	3.5551	2.49192	3.03561	2.93592	7.22111	9.31481	4.1692	0.0981555	0.932985	0.953073	3.72201	3.53305
ACSM6	2.48134	1.16565	0.9219	3.92555	1.62295	1.68936	0	4.76562	0	4.23854	4.26168	3.93354	3.27241	1.79682	6.11844	9.05845	5.37935	2.12186	0	2.61858	3.97957	0	0.936562	7.45764	0.773505	2.96575	0.853556	0.788936	4.87965	1.64465	1.66947	2.17843	3.01644	9.70096	1.46328	1.77755	5.81447	1.01187	0	0	3.99206	6.94866	-0.196194	0.886	0.921579	2.48134	2.89619
ACSS1	2899.45	3562.22	2875.41	4262.36	3876.42	3257.08	3885.51	3297.81	3469.23	4704.78	4170.48	3692.61	4349.85	3558.6	3434.49	4453.14	3746.72	4617.17	3674.37	4542.36	4854.08	3387.72	6187.86	4594.65	5529.79	5011.38	3936.6	4362.82	3132.74	3878.08	3463.31	3274.9	4968.83	3848.37	5003.68	4336.34	4913.23	4049.51	3471.73	3006.87	4365.99	4433.25	-0.491578	0.004308	0.0126793	2899.45	4083.96
ACSS2	3606.63	2662.34	2361.91	2142.56	1705.72	2034.83	2381.17	1999.18	1957.79	2205.74	3039.43	2478.13	2193.33	2726.67	2706.39	2183.09	2547.12	2188.34	3839.46	1725.64	1473.43	2612.14	1916.21	2376.75	2363.83	2169.45	2863.68	1989.7	3599.96	2661.04	2878.16	2394.09	1706.55	2711.42	2255.64	2319.71	2931.32	3022.46	2648.2	2655.93	2753.19	1364.72	0.606308	0.00291087	0.00904534	3606.63	2408.45
ACSS3	42.1828	0	17.5161	7.06599	6.4918	17.7382	26.1111	9.53124	6.84941	17.8019	5.11402	32.4517	19.6344	24.2571	32.6317	13.5877	20.6209	10.6093	40.2671	0	1.98978	15.8552	10.3022	9.69493	12.3761	0.741439	11.9498	4.73362	42.697	9.86789	44.2409	7.26142	4.52466	15.5215	17.5593	14.2204	14.1209	21.2493	41.1029	24.5518	17.2989	1.38973	1.62259	0.0669591	0.128994	42.1828	15.891
ACTA1	0	1.16565	0	0	0	0.844678	0	0	2.28314	3.39083	1.70467	0	0.818102	0	2.03948	0.905845	0	0	3.02003	0	0.994892	1.32126	2.80969	2.23729	1.54701	2.22432	3.41422	2.36681	0	2.46697	0	0	0	0	0.731639	0.888776	3.32256	2.02374	1.46796	1.44422	0	0	-2.24177	0.347625	NA	0	1.10814
ACTA2	295.28	252.945	155.801	203.343	262.918	250.869	224.893	296.66	247.72	250.074	180.695	228.145	256.066	236.282	280.429	307.082	286.002	282.915	226.502	260.985	265.636	171.764	187.312	181.221	206.526	265.435	156.201	268.238	289.119	227.784	177.798	188.071	266.955	232.823	207.054	237.303	292.385	178.089	297.996	212.301	179.643	505.863	0.299486	0.307234	0.427169	295.28	241.118
ACTA2-AS1	59.5522	101.411	82.0491	114.626	96.5655	83.6231	87.5987	120.332	118.723	101.725	57.1065	100.305	89.9912	90.7394	88.7174	81.5261	135.38	96.8983	40.2671	115.218	105.459	73.9907	68.369	74.5764	76.577	68.2124	66.5773	142.797	67.0952	87.9887	86.8122	60.2698	119.903	97.0096	112.672	111.986	71.4349	68.8072	68.9942	90.986	78.5106	204.291	-0.609482	0.0745587	0.140434	59.5522	92.8322
ACTB	294457	124975	93031.7	89317.2	83612	87384.5	114388	102898	117549	151698	145214	108766	85661	109262	127578	116494	102044	139353	210933	101548	105580	155383	136303	116661	131691	131181	150013	82820.1	227028	123252	141966	131285	117281	141483	129712	106388	184026	151020	188454	137705	135653	64843.5	1.24389	2.1579e-07	1.8317e-06	294457	126864
ACTG1	32355.4	23482	19457.6	24450.7	24378.3	19294.1	24834.2	24725.2	26377.1	29216.3	28662.4	21271.6	25420.1	22923.8	27382.1	25052.1	25008.6	30321.4	40769.4	27619.9	28985.2	30012.5	34510.4	30109.5	35182.9	35776.6	33609.6	25319.3	37326.9	28760.8	30461.9	27964.4	30914.7	31851.2	29289.7	28445.3	40183.8	28311.1	30055	21097.2	22901.1	15184.2	0.217189	0.378503	0.502026	32355.4	27973.2
ACTG1P17	57.0708	102.577	118.925	199.418	104.68	134.304	110.341	116.758	91.3255	95.791	64.7775	125.873	107.171	130.269	86.6779	78.8085	147.932	113.166	68.454	102.125	119.387	72.6694	110.514	157.356	99.7821	126.045	94.7447	120.707	64.6554	111.836	95.9943	74.7926	159.871	110.591	100.966	108.431	108.814	74.8784	117.437	85.2091	146.376	116.738	-0.919482	0.00739186	0.0202532	57.0708	109.199
ACTG1P20	1107.92	947.671	1337.68	669.699	1101.17	904.65	817.868	1273.61	1439.52	886.703	736.418	1012.89	799.286	1000.83	795.397	885.011	987.111	826.818	562.732	721.855	760.097	775.581	790.458	753.221	823.783	561.269	648.702	760.534	794.163	685.818	610.19	644.088	930.571	966.215	996.492	981.209	632.116	625.336	993.81	801.544	673.328	1614.87	0.364858	0.284521	0.402433	1107.92	866.593
ACTG1P4	33.4981	54.7854	83.8929	113.056	73.8442	70.953	56.4337	46.4648	39.9549	98.3341	93.757	64.9034	100.627	108.708	84.6385	75.1852	78.0006	78.5088	53.3539	82.9217	77.6016	67.3844	86.1637	93.2205	67.2949	65.988	68.2844	105.717	74.4147	54.2734	54.2577	47.1992	69.3781	62.0861	93.6497	103.987	92.2009	74.8784	82.2058	86.6534	194.28	59.7585	-1.22889	0.00426957	0.012582	33.4981	79.0049
ACTG2	2.48134	0	0.9219	1.57022	1.62295	0.844678	1.68459	0	2.28314	2.54312	0	0.983384	2.45431	0	1.01974	1.81169	0.896559	0	0	1.74572	0.994892	0	1.87312	3.72882	2.32051	0.741439	0	0	0	0.822324	1.66947	2.17843	2.26233	6.79067	0.731639	0	0.830639	3.03561	5.87184	4.33267	1.33069	0	0.797991	0.588774	NA	2.48134	1.4609
ACTL10	1.24067	0	3.6876	5.49577	7.30328	6.75742	4.21147	3.57422	4.56628	4.23854	4.26168	8.85046	3.27241	6.28887	3.05922	4.52923	5.37935	3.53643	2.01335	3.49144	3.97957	6.60631	12.1753	6.71187	3.86752	3.70719	8.53556	4.73362	2.43983	4.11162	5.84313	2.90457	6.03287	3.88038	4.38983	7.11021	9.96767	9.10684	2.93592	4.33267	3.99206	1.38973	-2.01218	0.202948	0.309253	1.24067	4.95784
ACTL6A	635.223	1339.33	1205.85	1562.37	1261.03	1204.51	1196.06	1061.54	1014.85	1607.25	1639.04	1869.41	1815.37	1772.56	1509.22	1339.75	1490.08	1335.36	1264.39	1428.87	1563.97	1346.37	1463.85	1530.31	1475.07	1485.84	1227.41	1445.33	1072.3	1322.3	1244.59	1248.96	1674.88	1191.28	1554.73	2045.96	1574.06	1406.5	1425.39	1081.72	1976.07	1575.96	-1.16718	2.95035e-08	3.01155e-07	635.223	1435.36
ACTL6B	0	0	0	2.35533	0	0	1.68459	0	0	0	0.852336	0	2.45431	0	0	0.905845	5.37935	0	0	2.61858	0.994892	0	0.936562	2.23729	0	0.741439	5.12133	0	2.43983	2.46697	0.834733	0	1.50822	2.91029	1.46328	2.66633	0.830639	1.01187	1.46796	0	1.33069	0	-2.28242	0.351477	NA	0	1.10275
ACTL7A	1.24067	0	0	1.57022	0	4.22339	1.68459	0	1.14157	3.39083	2.55701	1.96677	1.6362	0	1.01974	2.71754	0	1.41457	1.00668	0	0	0	0	1.49153	1.54701	0	4.26778	1.57787	2.43983	4.11162	0	0.726142	0.754109	1.94019	1.46328	0.888776	4.98383	0	0	1.44422	0	4.1692	-0.157176	0.938734	NA	1.24067	1.36913
ACTL9	2.48134	2.33129	0.9219	1.57022	0	1.68936	2.52688	1.19141	2.28314	1.69542	0.852336	0.983384	2.45431	1.79682	16.3158	0	4.48279	0.707287	0	2.61858	4.97446	0	1.87312	1.49153	2.32051	1.48288	3.41422	0.788936	1.21991	0.822324	1.66947	0	3.77055	6.79067	6.58475	0	1.66128	1.01187	0	0	1.33069	1.38973	0.230609	0.887256	0.92224	2.48134	2.12239
ACTN1	31274.8	7509.1	8638.21	9059.38	6810.71	10104.9	11205.9	13088.8	10158.8	11472.9	9434.51	11405.3	6546.45	12718.8	12206.3	8547.56	11532.4	11693.6	19190.3	7885.42	7457.71	14507.5	10364	9493.57	10802	10958.5	16055.4	8565.48	30846.7	13189.3	19786.5	13034.2	9424.86	16705	15480.7	6478.29	9050.64	17677.4	16521.9	13439.9	10279.6	10224.3	1.44586	4.51475e-07	3.58214e-06	31274.8	11940.3
ACTN1-AS1	6.20335	9.32518	3.6876	12.5618	5.68033	2.53403	0.842295	8.33984	9.13255	3.39083	0	9.83384	4.09051	15.273	10.1974	7.24676	8.06903	9.90201	4.02671	6.11002	3.97957	2.64253	1.87312	8.94916	3.86752	17.7945	5.12133	11.0451	7.31948	8.22324	10.8515	7.98756	6.03287	8.73086	8.04802	0.888776	4.98383	6.07122	10.2757	4.33267	1.33069	15.2871	-0.152422	0.882909	0.919598	6.20335	6.97268
ACTN2	2.48134	0	0	0	5.68033	4.22339	0.842295	3.57422	0	0.847708	0	0	4.90861	0	0	0.905845	1.79312	3.53643	4.02671	0.87286	0.994892	1.32126	1.87312	3.72882	1.54701	2.96575	3.41422	1.57787	0	0	5.0084	2.90457	0	0	1.46328	6.22143	0	3.03561	2.93592	1.44422	6.65344	2.77946	0.314557	0.85052	0.896626	2.48134	1.97758
ACTN3	3.72201	8.15953	3.6876	10.9915	8.11475	16.0489	10.1075	13.1055	7.99098	33.9083	6.81869	2.95015	9.81722	5.39046	3.05922	5.43507	0.896559	29.706	6.04006	1.74572	4.97446	23.7827	17.7947	2.98305	4.64103	2.22432	11.0962	9.46723	3.65974	5.75627	4.17367	2.17843	3.01644	10.6711	0.731639	15.998	1.66128	12.1424	4.40388	20.2191	9.31481	1.38973	-1.20828	0.361371	0.483892	3.72201	8.68912
ACTN4	12337.2	4473.75	4491.5	3993.85	3990.02	4461.59	5971.87	4951.48	4111.93	7584.44	5912.66	5682.98	4726.99	5511.74	5137.45	6307.4	5307.63	6470.96	8108.78	4562.44	4875.96	5861.12	7349.2	5724.48	6530.7	4539.09	6976.96	4428.3	9214	5417.47	7133.63	5430.81	3894.97	7000.21	6006.75	4758.51	6557.89	7086.13	7166.59	5766.78	6235.6	3085.21	1.13898	2.59979e-06	1.75311e-05	12337.2	5678.05
ACTR10	3458.99	2520.13	2612.67	2214.79	2079.81	2674.25	2183.23	3434.82	2254.6	2881.36	2761.57	2707.26	2789.73	2801.24	2850.17	2706.67	2359.74	2895.63	3418.67	2172.55	2420.57	3115.54	2719.78	2472.21	2940.09	2970.2	2777.47	2527.75	3891.52	2697.22	3000.87	2962.66	2367.15	2677.46	2819	3052.95	2910.56	3216.74	2661.41	2566.38	2723.92	2197.17	0.348289	0.0319886	0.070272	3458.99	2731.89
ACTR1A	9363.34	4353.69	4078.49	3558.9	4291.08	4831.56	4975.44	4088.9	4687.28	5091.33	5275.96	4347.54	3840.99	4094.05	4482.78	4973.09	4281.07	4839.25	6454.81	3606.66	3668.17	4858.28	4702.48	4051.73	4388.87	4430.84	5080.36	3743.5	6657.07	4750.57	5303.06	4616.08	3869.33	5609.09	4529.57	4262.57	5331.04	5573.38	5714.77	5264.19	4532.32	3928.77	1.01984	1.72075e-22	1.66679e-20	9363.34	4659
ACTR1B	1959.02	1256.57	1127.48	2035.79	1687.06	1447.78	1773.87	1801.4	1881.31	1748.82	1442.15	1191.86	2069.8	1318.87	1110.5	1478.34	1479.32	2045.47	1739.54	1942.11	1944.02	1522.09	2569.93	2233.56	2021.94	1842.48	1974.27	2036.24	1517.57	1897.92	2032.58	1849.48	1844.55	1940.19	1941.04	1350.05	1847.34	1644.29	1209.6	1278.14	1294.76	1493.96	0.211831	0.244453	0.357472	1959.02	1704
ACTR2	122923	71988	60079.3	49398.3	48333.1	59688.3	66067.1	51021.9	50022.4	81641.1	91060.2	81388.8	56661.7	75099.9	88432.9	70159.5	65117.1	59410.7	109391	56623.3	52583	85665.4	61231.5	59002.6	67616.7	59145.3	69015.1	48145.6	115024	67159.2	76645.2	70522.9	62085.1	67657.4	68160.2	84983.9	82043.9	99340.4	85605.6	82502.7	90136.8	48700.4	0.836192	3.77132e-05	0.000196799	122923	70599
ACTR3	75466.3	30472.3	33143.2	23000.6	22700.2	32800.5	32146.2	28523.4	30895.4	35984.4	38100.3	40617.7	25071.6	33102.8	40152.3	30057.8	33702.5	28023.4	53849.1	24659.2	22981	39302.3	26422.3	25444	27206.5	30615.5	31123.2	19738.4	61677.6	33130.6	34350.1	28139.4	29035.5	34323.9	35564.2	35521.7	42744.7	39315.2	51736.8	37752	37007.8	32314.1	1.2135	1.89514e-18	1.098e-16	75466.3	33474.4
ACTR3B	202.229	382.332	304.227	291.276	208.549	253.403	208.047	229.941	335.621	250.922	246.325	315.666	321.514	331.513	333.455	333.351	319.175	335.254	249.656	256.621	308.416	362.026	365.259	290.102	402.996	306.214	264.602	385.001	335.476	293.57	212.857	289.004	258.659	278.417	333.627	287.075	292.385	213.505	327.355	272.958	380.577	270.998	-0.559807	0.02137	0.0502325	202.229	298.486
ACTR3C	168.731	36.1351	75.5958	60.4535	72.2213	69.2636	81.7026	76.2499	74.202	41.5377	60.5159	64.9034	83.4464	39.53	90.7569	58.8799	49.3107	57.2902	66.4407	58.4816	96.5045	63.4206	65.5593	76.0679	80.4445	50.4178	74.2593	75.7379	62.2156	81.4101	51.7535	55.1868	61.0829	45.5945	85.6017	91.5439	44.0239	77.914	51.3786	67.8785	69.1958	68.0969	1.3532	1.11114e-05	6.52714e-05	168.731	66.1514
ACTR5	565.746	1030.43	1086	1197.29	1054.92	1111.6	905.467	1060.35	864.168	995.209	854.041	881.112	1028.35	865.168	792.338	1010.02	1030.15	1039.71	756.014	1242.95	973.999	883.925	1018.98	1095.53	929.753	1129.21	986.71	1115.56	935.673	1041.88	775.467	898.237	931.325	1027.33	1038.2	1108.3	837.284	946.099	954.175	823.207	906.198	1411.97	-0.803024	7.40683e-05	0.000360555	565.746	989.617
ACTR6	1039.68	1352.15	1350.58	1508.2	1378.7	1571.95	1479.07	1337.95	1333.35	1480.95	1555.51	1714.04	1831.73	1591.08	1639.74	1338.84	1359.18	1152.88	1489.88	1744.85	1663.46	1396.57	1464.78	1363.26	1497.51	1767.59	1266.68	1499.77	1391.92	1547.61	1409.86	1517.64	1579.1	1498.8	1483.76	2061.07	1823.25	1580.54	1479.7	1337.35	1807.07	1562.06	-0.539555	0.000871237	0.00315915	1039.68	1517.32
ACTR8	1194.77	1342.83	1121.95	1064.61	1357.6	991.652	1337.56	928.105	914.397	1441.95	1639.04	1727.81	1350.69	1496.75	1165.56	1485.59	1334.98	1333.24	1636.86	1458.55	1284.41	1434.89	1333.66	1232	1591.1	1364.99	1296.55	1323.83	1330.93	1295.16	1490	1239.52	1175.66	1070.99	1398.89	1683.34	1384.67	1444.95	1400.43	1175.6	1890.91	1210.46	-0.170772	0.410389	0.533399	1194.77	1345.92
ACTRT3	7.44402	0	7.3752	9.42132	5.68033	0	5.05377	5.95703	4.56628	2.54312	6.81869	1.96677	8.18102	5.39046	5.0987	5.43507	4.48279	7.78015	16.1068	1.74572	10.9438	0	1.87312	8.2034	3.86752	7.41439	7.682	3.15574	9.7593	3.2893	5.84313	7.26142	4.52466	6.79067	8.77966	5.33266	13.2902	4.04748	8.80777	11.5538	11.9762	0	0.302158	0.739995	0.814923	7.44402	6.04877
ACVR1	703.46	1420.92	1154.22	1326.05	1080.88	1158.9	1013.28	1308.16	1381.3	935.022	1118.26	1195.8	895.004	1294.61	1512.27	1251.88	1222.91	1236.34	1044.93	1292.71	1158.05	1423	946.864	975.459	1360.59	1252.29	1080.6	1330.94	1399.24	1580.51	1157.77	1233.71	1294.81	1092.33	1224.03	1217.62	986.799	975.443	1007.02	1217.48	1266.81	1373.06	-0.774591	0.000323041	0.00132421	703.46	1204.83
ACVR1B	3694.72	2721.79	2279.86	1925.09	2410.08	2030.61	2587.53	2030.15	3167.85	1808.16	2161.52	2030.69	1704.92	1937.87	2042.54	2094.31	2028.02	2025.67	2547.9	1930.77	2215.62	3197.46	1858.14	1909.9	2074.54	1714.95	2297.77	2002.32	3304.74	2624.04	2709.54	2977.18	2179.38	2312.71	1602.29	2121.51	2586.61	2357.66	2008.17	2625.6	1733.89	1995.66	0.730835	0.0197407	0.0469485	3694.72	2240.85
ACVR1C	256.819	601.474	755.958	1340.97	674.336	1154.67	675.52	1081.8	557.086	486.584	433.839	910.614	1196.07	906.495	993.227	390.419	1068.7	621.705	461.058	345.653	318.365	724.052	566.62	960.544	388.299	181.652	485.673	1059.54	631.915	1180.04	607.686	393.569	212.659	582.057	321.189	995.429	659.527	343.024	434.517	582.022	496.347	251.542	-1.35005	0.0241456	0.0555355	256.819	659.328
ACVR2A	712.145	1061.9	1071.25	1033.99	1259.41	875.087	966.112	904.277	622.155	1057.94	1275.95	1253.82	1223.06	1295.51	1494.94	1068.9	1074.97	1009.3	1028.82	746.295	991.907	1157.43	1077.98	1183.53	1257.72	920.867	927.815	1111.61	914.935	1670.96	786.319	1047.1	1208.08	1206.8	1020.64	1635.35	1069.86	1078.65	933.623	1279.58	1425.17	985.32	-0.624543	0.0458527	0.0946678	712.145	1102.8
ACVR2B	336.222	1214.6	1283.29	1413.98	1239.12	1503.53	1036.86	1994.41	948.644	959.605	1385.9	1292.17	1432.5	1868.69	1034.02	1108.75	1510.7	1027.69	551.659	1693.35	1569.94	832.395	1062.06	1349.09	1291.75	1465.82	1054.14	2264.25	875.898	1418.51	1085.99	1292.53	1713.34	952.634	2311.25	1718	1219.38	956.218	1031.98	921.414	1190.97	2797.53	-1.95703	2.54233e-08	2.62388e-07	336.222	1338.4
ACVR2B-AS1	4.96268	12.8221	20.2818	26.6937	24.3443	20.2723	16.8459	46.4648	15.982	3.39083	15.342	0.983384	13.9077	13.4761	11.2171	9.9643	17.0346	5.65829	3.02003	30.5501	37.8059	1.32126	4.68281	16.4068	10.0556	13.3459	21.3389	51.2808	26.8381	18.9135	25.042	30.498	45.2466	14.5514	39.5085	13.3316	14.9515	8.09497	7.33981	12.998	1.33069	33.3536	-1.84211	0.0718848	0.13635	4.96268	18.4509
ACVRL1	28.5354	69.9388	12.9066	24.3384	28.4016	19.4276	59.8029	27.4023	14.8404	20.345	109.951	36.3852	88.355	30.5459	43.8488	24.4578	32.2761	26.8769	40.2671	54.9902	29.8468	59.4568	53.384	39.5255	63.4274	34.1062	35.8493	40.2357	45.1368	73.1868	51.7535	26.8672	22.6233	49.4749	16.8277	23.1082	36.5481	73.8666	27.8913	24.5518	29.2751	0	-0.467202	0.531022	0.643971	28.5354	39.5683
ACY3	22.3321	24.4786	1.8438	9.42132	8.11475	3.37871	6.73836	7.14843	7.99098	7.62937	5.11402	6.88369	11.4534	10.7809	0	23.552	5.37935	16.2676	12.0801	8.7286	9.94892	7.92758	26.2237	14.9153	20.8846	8.15583	22.1924	11.0451	21.9584	5.75627	10.0168	7.26142	12.0657	7.76077	9.5113	3.5551	6.64511	5.05935	4.40388	12.998	3.99206	1.38973	1.20776	0.12391	0.211168	22.3321	10.0159
ACYP1	225.802	618.959	506.123	662.633	535.574	576.07	537.384	502.773	428.088	726.486	484.127	752.289	822.193	768.14	578.193	683.913	644.626	563	398.644	528.08	487.497	354.098	639.672	564.543	536.812	573.132	534.326	571.979	405.011	513.953	436.565	423.341	524.86	435.573	521.658	802.565	668.664	444.211	390.478	407.271	717.241	601.754	-1.28892	9.31686e-07	6.85966e-06	225.802	557.866
ACYP2	94.2909	172.516	159.489	184.501	161.484	121.634	131.398	169.18	150.687	133.09	162.796	177.993	224.978	135.66	177.435	149.464	178.415	163.383	139.928	176.318	189.029	165.158	186.376	145.424	163.21	254.313	134.008	156.209	113.452	152.13	150.252	155.394	218.692	123.202	149.254	219.528	218.458	120.413	133.584	129.98	137.061	125.076	-0.769708	0.0040842	0.0120894	94.2909	161.233
ADA	812.639	1059.57	731.989	904.446	1407.1	950.263	937.474	845.898	1087.92	952.824	709.144	974.534	908.911	926.26	797.437	1416.74	840.972	1201.68	805.341	1442.84	964.05	875.997	1220.34	1141.02	1162.58	1109.93	997.806	934.1	641.674	763.117	781.31	954.876	1031.62	875.026	856.017	1214.07	992.613	854.019	845.546	684.562	737.201	1302.18	-0.254066	0.345875	0.467949	812.639	971.732
ADAD2	2.48134	3.49694	3.6876	5.49577	8.11475	3.37871	4.21147	4.76562	4.56628	0.847708	3.40934	16.7175	8.18102	7.18728	1.01974	4.52923	2.68968	3.53643	2.01335	2.61858	1.98978	3.96379	2.80969	8.2034	4.64103	2.96575	0.853556	3.94468	1.21991	4.93394	1.66947	2.17843	6.78698	3.88038	3.65819	0.888776	1.66128	1.01187	4.40388	0	0	18.0665	-0.66331	0.624616	0.723686	2.48134	4.15118
ADAL	153.843	480.247	383.51	511.892	384.639	311.686	421.99	344.316	342.471	331.454	435.544	414.005	495.77	322.529	506.811	429.371	305.727	192.382	306.03	334.305	329.309	273.501	352.147	424.34	375.923	350.7	374.711	359.755	225.684	370.868	235.395	342.739	350.661	266.776	308.751	569.706	441.069	285.348	462.408	322.062	597.479	439.155	-1.26365	2.15227e-05	0.000118496	153.843	373.492
ADAM10	21304.8	19644.7	14854.6	11263.2	11858.1	13355.2	14645	11952.2	12351.8	17448.4	18454.8	19113.1	13133.8	17114.7	21460.4	15805.2	16087.9	13611.7	22860.6	15775.2	16138.1	17300.6	12726	13314.1	16758.8	14487.7	15179.6	13651.7	23232	15978.6	15783.1	16042.6	12804.8	16021.1	15632.9	15953.5	16670.9	19114.2	21828.6	18363.3	19040.8	12917.6	0.426636	0.0143639	0.0358103	21304.8	16091
ADAM11	18.6101	11.6565	15.6723	32.1895	24.3443	16.8936	13.4767	15.4883	15.982	16.1065	15.342	16.7175	31.906	17.9682	9.17766	5.43507	8.96559	21.2186	12.0801	18.3301	14.9234	9.24884	29.0334	32.8136	13.1496	22.2432	29.0209	25.246	13.419	26.3144	25.8767	32.6764	30.1644	16.4916	19.7542	7.11021	18.2741	16.1899	22.0194	18.7749	19.9603	19.4563	-0.0243659	0.961761	0.973592	18.6101	19.0515
ADAM12	117.864	114.233	132.754	142.89	259.672	119.1	131.398	120.332	167.811	47.4716	131.26	155.375	64.6301	215.618	156.02	195.663	168.553	228.454	134.895	178.936	261.657	76.6332	192.932	279.661	482.667	574.615	423.364	347.132	182.987	79.7654	77.6302	396.473	51.2794	167.827	436.057	72.8796	34.0562	112.318	267.169	90.986	81.1719	91.7223	-0.636581	0.42646	0.548856	117.864	186.489
ADAM15	2096.73	2029.39	1086	1429.68	1782.81	1092.17	1993.71	1278.38	1619.89	1944.64	1228.22	1022.72	1407.95	1140.08	1064.61	1921.3	1052.56	2479.75	2392.87	1499.57	1229.69	1634.4	1882.49	2471.46	1882.71	1198.16	1789.91	1516.34	1755.45	1458.8	1821.39	1824.79	1637.93	1572.53	1874.46	929.66	1289.98	1714.11	1679.35	1647.86	1282.78	772.691	0.43488	0.113466	0.19685	2096.73	1569.1
ADAM17	14649.8	6193.08	6079.01	4128.89	5221.84	6941.56	5332.57	5024.16	6409.91	5219.34	7094.85	6024.21	4048.79	5491.98	6980.12	5443.22	6057.15	5011.83	7725.24	4867.07	4643.16	6114.8	4669.7	4620.01	4935.73	4327.04	5003.54	4377.02	6330.13	5151.86	6252.15	5945.65	5937.86	5649.84	5796.04	5506.86	4582.63	6612.58	6414.99	6530.77	5354.69	5941.11	1.40034	1.36136e-13	3.81304e-12	14649.8	5609.58
ADAM19	15187	5211.61	12093.5	7470.32	7110.14	8216.18	8069.18	9614.64	10105.2	6484.12	9841.07	8097.19	4293.4	6064.27	8187.5	6157.94	6537.71	5047.2	10432.2	8251.14	8309.34	6935.31	5543.51	6814.79	5699.18	9894.5	9476.17	6549.75	11800.2	8460.07	11857.4	10034.6	8950.52	8207.01	8598.22	5860.59	10661.2	8928.75	8471.6	10243.9	7221.64	12274.1	0.887844	0.00436086	0.0128166	15187	8245.78
ADAM1A	188.582	550.185	587.25	959.404	661.352	549.885	626.667	455.117	476.034	826.515	801.196	799.492	1506.13	962.197	616.943	724.676	921.662	708.701	538.572	743.677	580.022	570.785	620.94	894.171	773.505	879.346	755.397	710.831	476.986	413.629	580.14	546.059	1048.97	404.53	744.076	984.764	739.269	451.294	487.363	498.257	995.354	958.915	-1.8895	3.28519e-07	2.68681e-06	188.582	710.494
ADAM20	14.888	10.4908	12.9066	7.8511	12.1721	18.5829	17.6882	13.1055	19.4067	11.8679	15.342	22.6178	8.99912	21.5618	14.2764	21.7403	21.5174	14.853	21.1402	1.74572	13.9285	15.8552	9.36562	15.661	8.50855	25.2089	15.364	10.2562	19.5186	13.9795	19.1989	14.5228	12.0657	12.6112	13.9011	18.6643	24.0885	13.1543	2.93592	21.6633	11.9762	23.6255	-0.0281072	0.968418	0.977882	14.888	15.2176
ADAM20P1	21.0914	41.9633	54.3921	56.5279	62.4836	54.9041	48.0108	39.3164	60.5032	50.8625	51.9925	59.9865	75.2654	57.4982	98.9148	45.2923	96.8284	70.7287	61.4073	41.0244	82.576	68.7057	59.94	74.5764	58.0129	139.39	93.0376	66.2706	57.3359	68.2529	68.4481	58.0913	86.7226	63.0562	64.3842	69.3245	83.8945	61.7241	82.2058	66.4342	55.8889	86.1634	-1.67088	0.00134045	0.00460978	21.0914	66.8863
ADAM21	1.24067	20.9816	19.3599	15.7022	18.6639	13.5148	16.8459	16.6797	11.4157	13.5633	8.52336	14.7508	17.1801	20.6634	20.3948	7.24676	17.9312	10.6093	10.0668	10.4743	16.9132	6.60631	23.414	18.6441	8.50855	4.44863	4.26778	26.0349	9.7593	9.04556	12.521	10.8921	18.0986	15.5215	22.6808	21.3306	6.64511	9.10684	10.2757	18.7749	22.6217	26.4049	-3.55291	0.0203966	0.0482862	1.24067	14.8069
ADAM22	281.632	312.393	442.512	575.485	626.459	567.624	552.545	425.332	432.655	709.532	338.377	487.759	791.923	685.487	601.647	496.403	517.314	492.979	287.91	536.809	556.144	550.966	673.388	448.204	496.59	480.452	439.581	529.376	407.451	661.149	388.986	551.868	541.45	495.719	529.706	677.247	418.642	585.873	459.472	535.807	594.817	756.014	-0.897262	0.0017939	0.00595023	281.632	528.294
ADAM23	35.9794	117.73	369.682	304.623	296.188	289.725	363.871	120.332	242.013	211.927	465.375	273.381	429.504	123.082	245.757	242.767	336.21	51.6319	148.988	244.401	297.473	80.597	181.693	242.373	178.68	376.651	161.322	189.345	324.497	584.672	313.025	208.403	316.726	290.059	166.814	759.904	285.74	261.063	124.777	181.972	239.524	725.44	-2.92361	0.000383809	0.00153971	35.9794	277.267
ADAM28	4058.23	4312.89	6700.37	6189.81	3998.95	6090.13	4657.89	5146.87	4690.71	3132.28	8008.55	4708.44	5005.97	4730.13	4114.65	3395.11	2809.82	3399.22	2854.93	5763.49	5383.36	3821.09	3469.96	4643.87	2579.64	5333.91	5238.27	4295.76	4574.67	4068.86	4756.31	4982.06	5920.51	3417.65	5242.19	3411.12	3462.93	3399.89	5124.65	4417.88	5638.12	5608.96	-0.172162	0.615106	0.716013	4058.23	4597.61
ADAM29	0	2.33129	0.9219	3.14044	5.68033	0.844678	1.68459	0	0	8.47708	0	1.96677	4.90861	0	5.0987	4.52923	5.37935	4.24372	4.02671	13.0929	0.994892	9.24884	7.49249	0.745764	0	2.22432	0.853556	3.94468	0	2.46697	0.834733	0	3.01644	4.85048	4.38983	3.5551	0	1.01187	4.40388	2.88845	5.32275	1.38973	-3.73886	0.137565	0.228657	0	3.07222
ADAM32	7.44402	5.82824	4.6095	2.35533	5.68033	9.29146	1.68459	1.19141	4.56628	0	2.55701	2.95015	8.99912	4.49205	1.01974	1.81169	0	4.95101	5.03338	0.87286	4.97446	10.5701	0	3.72882	2.32051	0.741439	0.853556	0	4.87965	0	7.5126	3.63071	0	6.79067	1.46328	7.99899	2.49192	5.05935	13.2117	8.66534	3.99206	0	1.06427	0.321816	0.442604	7.44402	3.82388
ADAM33	0	4.66259	1.8438	7.06599	4.86885	0	1.68459	3.57422	22.8314	0.847708	1.70467	2.95015	12.2715	0.89841	0	3.62338	3.58624	12.0239	3.02003	0	0.994892	0	0	10.4407	7.73505	14.8288	12.8033	4.73362	0	2.46697	2.5042	5.80913	3.01644	2.91029	6.58475	2.66633	6.64511	3.03561	10.2757	0	2.66138	1.38973	-4.2821	0.055457	0.110747	0	4.60877
ADAM8	24210.4	1381.29	2309.36	2042.07	2566.7	2827.14	3516.58	3265.64	3756.9	3013.6	2424.04	1513.43	1969.17	1883.97	2295.44	2357.01	2223.47	3562.6	6554.47	2387.27	2409.63	3299.19	4369.06	2829.43	3103.3	2861.95	3850.39	2110.4	9429.93	3651.12	5858.99	4057.68	1971.24	5353.96	4384.71	1290.5	4992.14	4712.28	3693.39	3509.46	1948.13	1959.52	2.99801	7.15445e-33	2.71548e-30	24210.4	3256.01
ADAM9	5275.33	3295.28	3199.92	1868.56	2556.96	2352.43	2935.4	2310.13	3940.7	2573.64	3179.21	2488.95	1845.64	2618.86	3116.33	2802.69	2642.16	2555.43	3724.7	2154.22	1951.98	4312.6	1709.23	2152.27	2364.6	1956.66	2797.96	2302.12	4431.94	2883.07	2943.27	3436.83	1953.9	2547.47	2334.66	2468.13	2335.76	3730.77	2541.04	3639.44	3348.01	1299.4	0.992201	0.000703209	0.00261106	5275.33	2722.01
ADAMDEC1	47.1455	69.9388	33.1884	18.0575	30.0246	32.0978	40.4301	27.4023	23.973	23.7358	98.871	14.7508	58.9033	26.9523	55.066	45.2923	38.552	43.8518	24.1602	34.0415	10.9438	39.6379	33.7162	35.7967	29.3932	20.0188	76.82	33.1353	64.6554	42.7609	51.7535	39.9378	50.5253	27.1627	16.8277	50.6602	43.1932	76.9022	33.7631	36.1056	89.1561	22.2357	0.239308	0.709766	0.791808	47.1455	40.5949
ADAMTS1	69.4775	52.4541	84.8148	136.609	381.393	252.559	202.993	106.035	115.298	287.373	423.611	370.736	754.29	222.806	236.58	448.393	131.794	263.818	532.532	217.342	237.779	122.877	776.41	415.39	731.736	207.603	297.891	399.991	115.892	245.053	161.938	239.627	27.902	214.391	112.672	503.936	674.479	260.051	339.099	145.866	436.466	6.94866	-2.06156	0.0455554	0.0942425	69.4775	290.132
ADAMTS10	470.214	396.32	321.743	822.795	1295.93	617.46	700.789	1099.67	630.146	1000.3	249.734	511.36	651.209	530.062	296.744	652.209	728.902	804.185	321.13	954.909	1115.27	467.727	1184.75	790.509	1048.1	513.076	686.259	915.955	528.222	658.682	367.283	718.154	843.094	811.97	932.839	463.941	430.271	376.416	543.146	359.611	240.854	825.501	-0.448646	0.286265	0.404402	470.214	668.469
ADAMTS13	63.2742	46.6259	16.5942	62.8088	52.7459	43.0786	33.6918	66.7187	89.0424	13.5633	16.1944	22.6178	39.2689	23.3587	23.454	28.0812	35.8624	39.608	35.2337	68.0831	53.7242	23.7827	53.384	55.1865	40.2223	43.7449	58.8953	42.6025	31.7177	51.8064	48.4145	60.2698	36.9514	53.3553	32.9237	23.997	36.5481	23.273	14.6796	33.2171	25.2831	61.1482	0.680862	0.0931687	0.168049	63.2742	40.5307
ADAMTS14	12.4067	26.8099	13.8285	9.42132	24.3443	9.29146	5.89606	14.2969	25.1145	7.62937	13.6374	4.91692	35.1784	3.59364	6.11844	25.3637	7.17247	13.4384	24.1602	14.8386	18.9029	10.5701	31.8431	20.8814	27.0727	15.5702	8.53556	27.6128	10.9792	14.8018	10.8515	22.5104	3.77055	8.73086	9.5113	8.88776	9.96767	31.368	48.4427	27.4402	7.98413	2.77946	-0.364529	0.658876	0.751074	12.4067	16.1967
ADAMTS15	0	2.33129	0	3.14044	0.811475	0	0.842295	0	1.14157	0	0	0	0	0.89841	0	4.52923	0	0.707287	0	1.74572	0	2.64253	0.936562	0	0.773505	1.48288	0.853556	0.788936	0	1.64465	3.33893	4.35685	0	4.85048	0	2.66633	1.66128	0	2.93592	2.88845	0	0	-2.35333	0.361057	NA	0	1.16996
ADAMTS16	0	13.9878	7.3752	17.2724	8.92623	9.29146	5.89606	9.53124	6.84941	6.78166	5.11402	3.93354	9.81722	10.7809	10.1974	8.15261	8.06903	8.48744	2.01335	6.98288	8.95403	1.32126	10.3022	5.22035	13.1496	1.48288	7.682	14.2008	0	6.57859	11.6863	8.7137	3.77055	17.4617	8.77966	11.5541	5.81447	5.05935	7.33981	4.33267	3.99206	1.38973	-5.0739	0.01647	0.040341	0	7.76209
ADAMTS17	69.4775	71.1045	109.706	159.377	99	102.206	129.713	157.265	162.103	59.3396	75.8579	114.073	106.353	128.473	100.954	67.9384	163.174	94.0691	87.5809	85.5403	119.387	92.4884	159.216	115.593	112.932	88.2312	92.184	112.029	78.0744	143.907	109.35	95.1246	116.133	60.1459	94.3814	133.316	68.943	40.4748	83.6738	67.8785	67.8651	155.65	-0.583557	0.203486	0.309819	69.4775	104.41
ADAMTS2	31.0168	4.66259	16.5942	3.92555	2.43443	0.844678	6.73836	1.19141	1.14157	0.847708	17.0467	3.93354	0.818102	3.59364	18.3553	42.5747	2.68968	6.36558	44.2938	5.23716	1.98978	2.64253	3.74625	5.22035	17.7906	8.89726	7.682	11.834	56.116	7.40092	26.7115	5.80913	0	0	0.731639	0	4.15319	21.2493	29.3592	27.4402	10.6455	6.94866	1.89715	0.13421	0.224424	31.0168	10.7233
ADAMTS3	1.24067	2.33129	0	1.57022	5.68033	1.68936	3.36918	1.19141	0	0	1.70467	0	0.818102	1.79682	0	0	0.896559	0.707287	0	0.87286	0	3.96379	1.87312	0	6.18804	2.22432	5.12133	0.788936	9.7593	0	4.17367	0.726142	2.26233	1.94019	3.65819	0	1.66128	1.01187	0	0	0	1.38973	-0.430096	0.825014	NA	1.24067	1.69196
ADAMTS4	28.5354	47.7915	25.8132	71.445	49.5	41.3892	58.1183	72.6757	54.7953	55.101	37.5028	77.6874	88.355	75.4664	40.7896	36.2338	61.8626	49.5101	26.1736	42.7701	41.7855	25.104	78.6712	102.915	51.0513	48.1935	39.2636	57.5923	62.2156	57.5627	37.563	29.0457	34.689	60.1459	43.8983	42.6613	38.2094	16.1899	35.2311	25.996	46.5741	34.7433	-0.775111	0.0959969	0.171999	28.5354	49.324
ADAMTS5	53.3488	101.411	108.784	85.577	34.082	21.117	80.018	29.7851	30.8224	269.571	237.802	134.724	102.263	163.511	118.29	46.1981	85.1731	76.3869	228.516	20.0758	46.7599	109.665	66.4959	187.932	174.812	65.988	160.468	106.506	113.452	46.8725	116.028	82.7802	43.7383	60.1459	98.0396	151.092	83.0639	238.801	167.348	88.0976	319.365	23.6255	-0.986074	0.21838	0.327165	53.3488	110.37
ADAMTS6	66.9962	169.019	127.222	217.475	169.598	239.044	191.201	237.09	173.518	128.004	133.817	188.81	302.698	240.774	130.527	116.854	160.484	224.21	40.2671	233.926	134.31	113.629	242.57	164.814	144.645	160.151	137.422	209.857	103.693	167.754	107.681	184.44	226.233	176.557	166.814	98.6542	120.443	75.8903	205.515	125.647	182.304	386.346	-1.31509	0.000905177	0.00326827	66.9962	172.193
ADAMTS7P1	43.4235	8.15953	6.4533	10.2064	5.68033	7.6021	5.89606	7.14843	12.5573	9.32479	21.3084	7.86708	7.36292	12.5777	10.1974	8.15261	21.5174	14.853	4.02671	10.4743	13.9285	2.64253	20.6044	16.4068	13.1496	7.41439	16.2176	6.31149	19.5186	6.57859	12.521	29.0457	26.3938	14.5514	8.04802	12.4429	63.1286	8.09497	4.40388	20.2191	7.98413	30.5741	1.68233	0.0334666	0.0728735	43.4235	13.4523
ADAMTS8	2.48134	3.49694	9.219	13.3469	12.9836	16.8936	10.9498	17.8711	14.8404	5.93396	18.7514	5.90031	8.18102	13.4761	13.2566	14.4935	7.17247	14.853	5.03338	10.4743	15.9183	5.28505	13.1119	11.1865	10.0556	9.6387	6.82844	14.2008	3.65974	14.8018	10.8515	4.35685	9.80342	7.76077	9.5113	19.5531	9.13703	8.09497	10.2757	5.77689	13.3069	22.2357	-2.13808	0.053561	0.107759	2.48134	11.0361
ADAMTSL1	0	1.16565	0.9219	0.78511	4.05738	4.22339	0	4.76562	3.42471	0	0.852336	0.983384	0	0	2.03948	0.905845	0	0.707287	0	0.87286	0	2.64253	0.936562	2.23729	0	2.22432	1.70711	0.788936	0	0.822324	0	2.17843	1.50822	1.94019	0.731639	0.888776	0	0	1.46796	0	0	20.846	-2.58441	0.300638	NA	0	1.62501
ADAMTSL2	1.24067	5.82824	0.9219	6.28088	2.43443	0	1.68459	3.57422	2.28314	0.847708	2.55701	0	5.72671	2.69523	1.01974	4.52923	0	2.12186	0	2.61858	5.96935	3.96379	2.80969	10.4407	1.54701	0	6.82844	12.623	3.65974	3.2893	6.67787	2.90457	3.77055	2.91029	6.58475	0	1.66128	3.03561	1.46796	0	0	2.77946	-1.23015	0.491486	0.607877	1.24067	3.12309
ADAMTSL3	2.48134	0	0	0.78511	3.2459	1.68936	1.68459	2.38281	0	1.69542	0.852336	0	4.90861	0	1.01974	10.8701	0	2.82915	2.01335	0.87286	2.98468	5.28505	0.936562	3.72882	0.773505	0	3.41422	1.57787	0	0	0	0	1.50822	0	0	3.5551	0.830639	6.07122	1.46796	2.88845	1.33069	0	0.517713	0.785114	NA	2.48134	1.73664
ADAMTSL4	9781.44	1912.83	2508.49	1075.6	1704.1	2104.09	2233.77	1832.38	1833.36	2588.05	2036.23	2273.58	1434.13	2195.71	2305.63	1562.58	2982.85	2605.64	4141.47	1254.3	1224.71	2694.05	2369.5	2014.31	2161.95	1875.1	2404.47	1040.61	4506.36	2593.61	4171.16	2869.71	2094.16	3685.39	3703.55	1643.35	2213.65	4456.28	3856.33	2897.11	1964.1	464.171	2.12507	8.5243e-10	1.16484e-08	9781.44	2377.77
ADAMTSL4-AS1	1538.43	150.368	294.086	91.0727	147.688	323.512	218.997	249.004	188.359	224.643	280.419	382.537	144.804	236.282	370.166	141.312	380.141	169.749	288.916	126.565	116.402	229.9	142.357	97.695	183.321	164.599	139.13	92.3055	397.692	224.494	327.215	196.784	191.544	342.444	350.455	164.424	228.426	457.366	437.452	313.396	219.563	77.825	2.8193	2.35296e-10	3.59871e-09	1538.43	231.79
ADAMTSL5	23.5727	36.1351	49.7826	88.7174	49.5	88.6912	32.0072	81.0156	20.5482	48.3194	11.0804	27.5348	125.17	49.4125	66.2831	28.987	47.5176	67.8995	17.1135	15.7115	21.8876	48.8867	93.6562	43.2543	30.9402	19.2774	40.1171	61.537	39.0372	92.9226	68.4481	29.7718	28.6562	39.7739	36.5819	61.3256	26.5804	17.2018	32.2951	70.7669	62.5423	18.0665	-1.00201	0.175591	0.276656	23.5727	47.194
ADAP1	1445.38	639.94	329.118	369.787	435.762	338.716	566.864	478.945	473.751	653.583	623.91	274.364	409.051	371.942	383.422	597.858	491.314	758.918	934.196	529.826	517.344	549.645	810.126	703.255	742.565	441.156	748.568	443.382	944.213	614.276	626.885	622.303	579.156	658.695	626.283	320.848	710.196	730.571	471.216	613.795	357.955	216.798	1.42289	4.09598e-11	7.1933e-10	1445.38	553.915
ADAP2	1088.07	2738.11	1173.58	969.611	1004.61	950.263	1353.57	916.191	671.243	1464.84	1668.87	1407.22	1096.26	1387.14	1390.93	1385.04	1425.53	1276.65	1860.34	1111.15	938.183	1913.19	957.166	1257.36	1367.56	863.776	1309.35	842.584	1404.12	1276.25	1135.24	1248.24	1509.73	1671.48	934.302	1598.91	1428.7	1377.16	1313.83	1490.44	2155.71	366.889	-0.245208	0.513156	0.627915	1088.07	1307.59
ADAR	140484	43308.5	48343.5	39313.6	41609.2	51808.3	47262.8	41821.9	51198.2	49359.5	56090.5	54867	47133.3	45270.9	59542.6	46367.5	44986.6	43550.5	67855	38374.4	34264.1	64905.7	39119.3	35590.1	41060	38901.1	47269.1	37002.7	82734.5	56847.3	59581.6	47587	44399.7	81129.1	49937.3	44578.3	51092.6	68402.5	57682.1	56626.5	53405.8	48284.9	1.51075	4.30857e-16	1.75725e-14	140484	50206.5
ADARB1	1745.62	1948.96	2451.33	2423.63	2357.34	2712.26	2400.54	2443.57	2448.67	2134.53	2090.78	2360.12	2028.89	2301.73	1821.26	1807.16	2376.78	2157.22	1300.63	2683.17	3442.33	1656.86	2954.85	2791.39	1819.28	3071.04	2310.57	2131.71	1626.14	2563.18	1850.6	2245.96	3432.71	2011.98	2991.67	2160.61	2242.72	1599.77	1698.43	1855.83	2111.8	3657.78	-0.386139	0.0343931	0.0745157	1745.62	2304.29
ADARB2	0	0	22.1256	1.57022	174.467	192.587	7.58065	505.156	143.838	1.69542	11.0804	0	1.6362	3.59364	2.03948	7.24676	0	1.41457	8.05341	131.802	138.29	18.4977	196.678	416.882	204.205	36.3305	1.70711	2.36681	4.87965	147.196	17.5294	356.536	369.514	3.88038	12.4379	32.8847	0	0	1.46796	661.454	2.66138	11.1179	-8.63333	0.00835867	0.022546	0	93.961
ADAT1	3303.9	2046.88	2321.34	3038.37	1854.22	2573.73	2525.2	1887.19	2021.72	2198.95	1968.9	2214.58	2653.1	2810.23	2454.52	2681.3	2134.71	1948.57	1867.39	2186.51	1854.48	1952.83	2487.51	2299.94	2639.97	1631.91	2739.91	2556.15	1649.32	2343.62	2388.17	1887.24	1960.68	2645.45	1891.29	2829.86	2437.92	2661.22	2570.4	2921.66	3297.44	2163.81	0.512456	0.0395566	0.0837039	3303.9	2321.91
ADAT2	1014.87	2269.52	2447.65	4092.78	3218.31	2816.16	2652.39	2921.33	2734.06	2413.42	2127.43	2582.37	3116.15	2976.43	2353.56	2088.88	3017.82	2721.64	1735.51	2933.68	2611.59	2008.32	2368.56	2858.51	2090.78	2759.63	2471.04	2918.27	1920.14	2117.48	2002.52	2531.33	3502.08	2128.39	2545.37	3209.37	2004.33	2053.09	1930.37	2203.88	2123.78	4954.4	-1.33146	8.94597e-15	3.06404e-13	1014.87	2598.35
ADAT3	22.3321	15.1534	13.8285	6.28088	13.7951	9.29146	11.7921	14.2969	25.1145	13.5633	9.3757	9.83384	4.09051	10.7809	10.1974	7.24676	17.0346	7.78015	6.04006	5.23716	11.9387	6.60631	15.9216	14.1695	15.4701	9.6387	14.5104	3.15574	21.9584	15.6242	8.34733	12.3444	12.8199	14.5514	21.9492	10.6653	8.30639	15.1781	17.6155	14.4422	1.33069	12.5076	0.917369	0.0853845	0.156734	22.3321	11.946
ADCK1	191.063	369.51	166.864	360.365	276.713	180.761	267.85	227.558	248.862	217.013	341.787	237.979	498.224	191.361	181.514	463.793	301.244	288.573	268.783	363.983	332.294	269.538	317.494	278.916	294.705	304.731	423.364	309.263	267.161	514.775	296.33	277.386	321.251	264.836	305.093	269.299	305.675	279.276	318.548	285.956	597.479	257.1	-0.682987	0.0714231	0.135668	191.063	305.932
ADCK2	244.412	460.431	240.616	450.653	421.967	379.26	528.961	456.308	377.859	359.428	364.8	331.401	444.229	386.316	316.12	437.523	340.692	445.591	328.177	350.017	424.819	408.27	611.575	486.238	510.513	454.502	503.598	469.417	402.571	444.055	373.96	448.029	560.303	498.629	515.074	409.726	456.021	446.235	384.606	345.169	355.294	321.028	-0.781766	0.000932907	0.00335724	244.412	420.731
ADCK3	2209.63	1589.94	1492.56	2066.41	2157.71	1462.14	1726.7	1952.71	1855.05	1627.6	1523.12	1354.12	1477.49	1669.25	1529.61	1730.16	1758.15	1865.82	1953.96	1813.8	1658.48	1491.71	1861.88	1723.46	1745.8	2011.52	2364.35	1893.45	1937.22	1931.64	2591.01	2091.29	1877.73	2702.69	1640.33	1392.71	2035.07	1821.37	1871.65	2447.96	1784.45	2237.47	0.256149	0.236657	0.348483	2209.63	1846.82
ADCK4	738.199	317.056	283.945	387.059	318.91	344.629	434.624	343.125	353.886	513.711	324.74	308.783	434.412	332.412	351.81	384.078	381.934	539.66	550.652	370.965	394.972	400.343	717.406	507.865	521.342	428.552	520.669	452.06	536.762	418.563	523.378	387.76	383.088	534.523	506.294	317.293	435.255	463.437	306.804	350.946	360.616	251.542	0.843372	7.85834e-07	5.91698e-06	738.199	414.533
ADCK5	75.6809	53.6198	34.1103	76.1556	69.7869	49.836	74.9642	97.6952	97.0334	60.1873	51.1402	29.5015	86.7188	50.3109	29.5725	57.9741	42.1383	103.971	68.454	109.98	89.5403	42.2804	162.962	100.678	105.97	74.8853	109.255	81.2604	73.1948	64.1413	89.3164	71.1619	85.2144	77.6077	78.2853	47.9939	69.7737	71.8428	54.3146	54.8805	61.2116	52.8098	0.111668	0.721656	0.800558	75.6809	72.2373
ADCY1	1.24067	10.4908	0.9219	6.28088	14.6066	5.06807	21.8997	20.2539	3.42471	0.847708	11.0804	1.96677	4.90861	9.88251	11.2171	13.5877	3.58624	9.90201	0	13.0929	7.95913	1.32126	2.80969	9.69493	2.32051	2.22432	8.53556	10.2562	2.43983	13.9795	17.5294	7.26142	9.80342	11.6411	13.1695	5.33266	9.13703	9.10684	0	5.77689	7.98413	11.1179	-2.70651	0.113078	0.196269	1.24067	8.10779
ADCY10	81.8842	44.2946	36.876	34.5448	23.5328	39.6999	31.1649	22.6367	35.3886	51.7102	40.9121	92.4381	44.1775	89.841	59.1449	18.1169	61.8626	32.5352	53.3539	21.8215	14.9234	23.7827	34.6528	30.5763	26.2992	22.2432	26.4602	22.0902	57.3359	31.2483	45.0756	34.8548	26.3938	45.5945	56.3362	45.3276	24.9192	68.8072	93.9495	25.996	42.582	45.8612	1.04441	0.0316617	0.0697106	81.8842	40.96
ADCY10P1	1937.93	1256.57	3284.73	1810.46	1775.51	2040.74	1587.73	1987.26	2012.59	1026.57	1488.18	1723.87	1664.02	1877.68	2317.87	1473.81	2067.46	2011.52	1431.49	1536.23	1700.27	1654.22	1433.88	1723.46	1337.39	1621.53	1660.17	1835.07	2626.47	1903.68	2658.63	1447.2	1980.29	1613.27	1915.43	1605.13	1646.33	1623.04	2351.67	1837.05	1797.76	2505.69	0.0922822	0.792826	0.855376	1937.93	1825.66
ADCY3	440.438	491.903	479.388	610.03	572.09	415.582	481.793	515.878	679.234	485.737	454.295	504.476	517.04	455.494	417.074	519.955	497.59	596.243	324.15	574.342	567.088	479.618	615.321	472.814	584.77	483.418	563.347	643.772	1165.02	455.568	430.722	540.976	528.631	421.022	566.288	484.383	345.546	365.285	418.369	427.49	459.087	379.397	-0.220066	0.373709	0.497014	440.438	511.957
ADCY4	1632.72	354.357	636.111	319.54	482.016	631.819	530.646	525.41	592.474	457.762	461.966	397.287	265.065	438.424	537.403	414.877	533.453	502.881	912.049	323.831	349.207	722.731	452.359	442.238	429.295	588.702	670.041	354.232	1111.34	582.205	889.826	717.428	350.661	562.656	561.898	386.618	489.246	603.075	714.897	782.769	319.365	491.965	1.66263	2.85416e-11	5.10892e-10	1632.72	533.906
ADCY5	12.4067	22.1473	11.0628	50.247	28.4016	16.8936	31.1649	23.8281	13.6988	83.0754	43.4691	66.8701	60.5396	94.333	40.7896	19.0227	60.966	36.7789	14.0935	21.8215	29.8468	26.4253	40.2722	38.0339	30.9402	20.7603	35.8493	53.6476	26.8381	24.6697	13.3557	18.8797	31.6726	32.0132	29.9972	52.4378	32.3949	21.2493	19.0835	25.996	41.2513	31.9638	-1.46292	0.0381057	0.0810488	12.4067	34.5557
ADCY6	22.3321	111.902	34.1103	31.4044	38.1393	17.7382	32.8495	50.039	59.3616	44.0808	46.8785	54.0861	31.906	72.7712	58.1252	97.8313	12.5518	85.5817	39.2604	41.0244	65.6629	76.6332	64.6228	45.4916	126.855	46.7106	80.2342	68.6374	57.3359	60.0297	40.9019	61.722	31.6726	64.0263	71.7006	36.4398	24.0885	37.4392	45.5068	63.5458	31.9365	13.8973	-1.2417	0.0939556	0.169091	22.3321	53.0423
ADCY7	19855.7	21958.5	17846.1	18238.9	18441.6	21508.9	17574.5	19910.8	16057.3	25699.1	22671.3	24208	20482	20134.3	21452.3	22008.4	17105.4	21764.6	21373.8	16465.6	17885.2	21392.6	21961.4	21199.1	27296.2	22498.2	18610.1	18090.3	18985.5	16929.2	15443.4	21349.3	18114.5	19297.1	19455.7	21776.8	20223.6	21658.1	25660	18780.7	21606.4	15902.7	-0.0256949	0.889096	0.923456	19855.7	20219.9
ADCY9	642.667	679.572	538.39	697.963	663.787	674.053	783.334	717.226	614.164	943.499	741.532	467.108	754.29	478.852	530.265	1154.05	450.969	808.428	537.565	500.149	782.98	790.115	1100.46	591.391	833.838	457.468	615.414	732.133	480.646	535.333	720.375	768.984	474.335	671.306	662.864	713.687	664.511	754.856	824.994	930.079	1024.63	276.557	-0.0975734	0.803355	0.862484	642.667	686.394
ADD1	15857	12869.9	11737.6	13511	13477	13198.1	13499.5	12744.5	12600.6	15954.7	14925.3	15265.1	12275.6	13797.8	13585	15229.1	14065.2	13980.9	16326.3	13538.1	14400.1	13375.1	14409.9	14305.2	14784	14945.9	14208.3	14072.3	15172.1	13524.8	13942.5	13624.6	14305.5	15643.8	15746.3	12291.8	14993	16003.7	16116.7	15588.9	16219.8	14436.5	0.151492	0.345261	0.4673	15857	14260.8
ADD2	125.308	474.418	251.679	320.325	247.5	468.796	368.083	408.652	237.446	103.42	322.183	307.799	218.433	175.19	221.284	221.932	145.243	248.965	123.821	611.875	303.442	220.651	280.969	327.39	219.675	322.526	395.196	244.57	342.796	261.499	426.549	258.506	404.203	219.242	353.381	231.082	147.023	95.1159	177.623	199.303	271.46	330.756	-1.15924	0.0219643	0.051389	125.308	280.732
ADD3	24401.5	26612.9	32335.7	36107.2	26628.6	34565.9	28733.2	29718.4	29607.7	31281.3	27819.4	33366.2	33886.6	35856.4	36335.4	34106	34982.8	29071.6	28841.3	35374.4	28449.9	29074.4	26863.4	28503.1	26071	30982.5	28025.6	28936.6	29065.6	32707.1	28517	28342.8	36603	25088.6	31091.7	36640.7	32666.5	26385.5	29304.9	28234.6	34656.4	52171.9	-0.350616	0.0308826	0.0683593	24401.5	31307.7
ADD3-AS1	47.1455	24.4786	40.5636	34.5448	26.7787	29.5637	24.4265	29.7851	30.8224	28.8221	24.7177	34.4185	32.7241	48.5141	49.9673	32.6104	40.3451	28.9987	47.3138	12.22	26.8621	30.389	17.7947	17.8983	27.8462	21.5017	36.7029	20.5123	28.058	32.0706	44.2409	47.9254	21.8692	22.3122	20.4859	33.7735	29.903	32.3799	24.9553	44.7709	38.5899	25.0152	0.61704	0.19328	0.297444	47.1455	30.914
ADGB	4.96268	3.49694	9.219	4.71066	4.86885	4.22339	7.58065	3.57422	1.14157	9.32479	7.67102	4.91692	4.09051	10.7809	9.17766	15.3994	6.27591	9.19472	8.05341	5.23716	0.994892	6.60631	0.936562	0.745764	10.0556	2.22432	7.682	3.94468	32.9377	1.64465	9.18206	14.5228	4.52466	3.88038	2.19492	7.99899	5.81447	19.2255	4.40388	2.88845	13.3069	8.33839	-0.423096	0.680344	0.767754	4.96268	7.14613
ADGRA2	176.175	475.584	131.832	237.103	193.131	162.178	283.011	181.094	226.031	332.302	323.888	312.716	223.342	328.818	279.409	266.318	244.761	321.108	217.442	295.027	265.636	273.501	233.204	449.695	347.304	180.911	353.372	210.646	82.9541	208.87	189.484	177.905	163.642	260.956	155.107	260.411	175.265	300.526	234.874	267.181	359.286	72.2661	-0.515935	0.319242	0.440123	176.175	250.197
ADGRA3	197.267	206.32	214.803	306.193	422.779	120.789	171.828	259.726	384.709	100.877	229.278	218.311	400.87	340.497	216.185	144.935	232.209	118.117	166.102	322.085	440.737	84.5608	204.17	296.068	274.594	543.475	262.895	373.956	109.792	231.073	219.535	185.892	466.04	126.112	418.497	126.206	219.289	91.0684	227.534	142.978	208.918	910.275	-0.323414	0.567768	0.675108	197.267	261.958
ADGRB1	43.4235	30.3068	21.2037	47.1066	25.9672	43.0786	38.7456	45.2734	34.2471	20.345	23.0131	18.6843	36.8146	25.1555	14.2764	37.1397	35.8624	33.2425	32.2137	32.2958	41.7855	27.7465	52.4475	55.9323	36.3547	19.2774	37.5564	46.5472	24.3983	34.5376	35.0588	39.2117	35.4431	20.372	41.7034	23.1082	26.5804	40.4748	22.0194	34.6613	22.6217	50.0304	0.395387	0.343586	0.465643	43.4235	33.24
ADGRB2	18.6101	12.8221	22.1256	36.115	51.9344	22.8063	32.0072	51.2304	14.8404	40.69	24.7177	33.4351	37.6327	15.273	25.4935	41.6689	17.0346	67.8995	32.2137	28.8044	51.7344	9.24884	111.451	46.2373	57.2394	17.7945	28.1673	44.9694	17.0788	24.6697	19.1989	30.498	8.2952	32.0132	5.85311	27.5521	45.6851	13.1543	36.699	8.66534	10.6455	12.5076	-0.684811	0.354527	0.476857	18.6101	30.9293
ADGRB3	13.6474	0	4.6095	4.71066	8.92623	0.844678	37.9033	0	3.42471	13.5633	56.2542	15.7342	7.36292	2.69523	12.2369	21.7403	25.1036	10.6093	10.0668	16.5843	17.9081	5.28505	0	44.7458	18.5641	20.0188	19.6318	14.9898	14.639	8.22324	25.8767	18.1535	6.78698	12.6112	6.58475	5.33266	3.32256	9.10684	2.93592	1.44422	13.3069	5.55893	0.0788817	0.955867	0.969578	13.6474	12.8633
ADGRD1	88.0876	296.074	148.426	168.013	88.4508	106.429	159.194	139.394	100.458	220.404	228.426	173.076	123.533	194.056	205.988	138.594	128.208	186.016	188.249	141.403	162.167	128.162	147.977	305.763	246.748	111.957	228.753	134.908	119.551	104.435	188.65	161.203	191.544	208.571	188.031	136.872	147.854	124.46	132.117	135.757	252.831	44.4714	-0.903243	0.0703042	0.134015	88.0876	164.321
ADGRE1	9116.45	6418.05	3528.11	2254.05	3611.88	4042.63	3350.65	2177.89	3109.63	4985.37	7323.27	3243.2	2753.73	4092.26	5324.06	4800.07	3646.3	6110.25	5221.63	2785.3	2321.08	5748.81	4098.39	3931.67	5390.56	2716.63	6446.05	2769.95	5172.43	2937.34	4336.44	4699.59	2999.09	3958.96	3621.61	4595.86	19203.5	4671.81	3644.95	5638.25	3740.56	7599.06	1.00704	0.0509839	0.103341	9116.45	4610.27
ADGRE2	28874.1	10347.4	8428.93	6714.26	6389.55	8396.1	9983.72	6598	10965.9	12535.1	10782.1	15785.3	6269.12	8365.09	7100.45	8796.66	9089.31	8831.89	11886.8	4809.46	5420.17	11653.5	4935.68	8702.32	5416.08	7799.93	9802.23	5785.27	38121.1	7751.23	14916.7	5984.13	7035.09	7242.74	8470.18	8158.97	10924.6	19799.3	11064	13610.4	7099.22	6060.62	1.66264	3.83431e-05	0.000199805	28874.1	9703.13
ADGRE3	23057.9	3267.31	8364.4	4830	2818.25	6197.4	6790.58	6497.92	6404.2	9938.53	10644.8	8056.87	5369.2	9726.18	12220.6	7392.6	8963.8	7595.55	17603.8	4401.83	3721.89	12775.3	5328.1	5699.13	6408.49	6437.17	12230.6	3827.13	20614.1	8783.24	14991	8982.37	4168.72	9715.51	9737.38	7116.43	11309.1	12264.9	11689.4	12567.6	9487.8	6038.39	1.54664	0.000239948	0.00101908	23057.9	8560.43
ADGRE4P	7812.5	2000.25	4918.34	1771.99	2507.46	3835.68	2094.79	1869.31	1527.42	2087.9	2899.65	1926.45	2611.38	2674.57	4377.75	1933.07	3932.31	1969.79	4565.28	1640.1	1778.87	2557.96	3142.16	3117.29	2226.15	1924.03	2891.85	1729.35	3299.86	2668.44	3969.99	5024.17	1910.91	1665.65	2276.13	2949.85	14890.9	1706.01	2928.58	4513.2	2361.97	9597.49	1.32869	0.0545866	0.109409	7812.5	3177.42
ADGRE5	150663	16384.3	16177.5	10917.7	19391	26154.6	22116.1	25262.6	29771	24567.4	24491.9	20216.4	12850.7	13892.1	21148.4	20629.7	20317.8	28828.3	52250.5	15724.6	15433.8	24518.7	29873.5	19858.2	25236.4	18937.8	24144.5	13935.8	44475.6	24081.8	29727.4	22511.8	15153.1	26375	31194.9	15626.5	27082.1	32114.8	36229.3	20853.1	13605	19971.8	2.7516	4.65162e-29	1.02989e-26	150663	23220.3
ADGRF3	99.2536	122.393	95.8776	196.277	138.762	176.538	214.785	182.285	204.341	100.877	99.7233	163.242	184.891	185.971	91.7766	114.136	266.278	128.019	90.6009	151.005	151.224	130.805	167.645	163.322	116.026	118.63	129.74	182.244	117.112	112.658	169.451	81.3279	197.577	152.305	133.89	105.764	122.104	111.306	95.4175	95.3187	130.407	200.121	-0.522275	0.153674	0.249589	99.2536	143.712
ADGRG1	2399.46	3281.3	2360.06	2484.87	5045.75	3224.14	3453.41	3014.26	2551.41	13374.3	3425.54	2260.8	5046.05	2106.77	2408.63	7710.55	1933.88	7592.72	3833.42	3602.29	4834.18	4209.54	12559.3	4395.53	7492.17	3181.51	3495.31	5383.7	1999.44	2080.48	1880.65	3607.47	1033.88	4522.59	3422.6	5032.25	5249.64	7835.93	5090.89	4978.24	3945.49	854.685	-0.817895	0.209489	0.316728	2399.46	4287.7
ADGRG2	53.3488	26.8099	27.657	15.7022	30.0246	43.0786	26.1111	22.6367	13.6988	36.4514	46.8785	38.352	30.2698	29.6475	39.7699	33.5163	34.9658	45.9736	40.2671	20.9486	14.9234	35.6741	29.0334	26.1017	40.9958	22.2432	30.728	34.7132	84.174	31.2483	40.0672	34.8548	33.1808	35.8935	42.435	39.9949	31.5643	48.5698	45.5068	34.6613	43.9127	13.8973	0.683006	0.093268	0.168146	53.3488	34.0764
ADGRG3	81693.2	2355.77	12138.7	3713.57	9056.06	11592.4	11845.2	17236.1	17692	6231.5	7351.4	4187.25	2217.87	4095.85	7062.72	7436.08	8273.44	8162.09	39239.2	6787.36	5644.02	18838.6	4824.23	3465.56	6061.96	13716.6	15764.3	5850.75	51540.1	15203.9	24876.7	12209.3	6071.33	16220	13476	3547.99	7888.58	17773.5	14593	16171	4272.84	7293.32	3.06692	8.29432e-08	7.64788e-07	81693.2	11511.7
ADGRG5	1111.64	863.745	917.291	939.776	1262.66	981.516	1355.25	1148.51	947.502	2020.94	1377.38	911.597	1646.84	861.575	1023.82	2396.87	788.075	2014.35	1150.63	1215.02	1680.37	1105.9	2626.12	1362.51	1805.36	1050.62	1298.26	1237.05	951.532	833.837	674.464	1195.96	727.715	1150.53	1425.96	1558.02	3117.39	1522.87	1374.01	1333.02	1156.37	1348.04	-0.255381	0.567335	0.674851	1111.64	1325.84
ADGRG6	16.1287	83.9266	49.7826	47.8917	42.1967	38.0105	22.742	41.6992	38.8133	60.1873	64.7775	91.4548	101.445	117.692	68.3226	50.7273	33.1727	45.9736	71.474	66.3374	42.7803	44.9229	55.2571	101.424	28.6197	40.0377	41.8242	37.08	40.2571	31.2483	35.0588	31.9502	26.3938	37.8337	78.2853	94.2103	44.0239	42.4986	57.2505	56.3247	117.101	22.2357	-1.74606	0.013691	0.0344528	16.1287	54.7133
ADGRG7	0	0	0.9219	0.78511	0	0	0	1208.08	0	0	0	0	0	1.79682	2.03948	0	0	0	0	0	0	0	0	0	0	0	0	2.36681	1.21991	0	0	989.005	0	0	0.731639	0	0	0	0	1.44422	0	0	-20.0497	0.00266677	0.00838206	0	53.8633
ADGRL1	858.544	962.825	728.301	1194.15	1224.52	775.415	1026.76	1109.2	1005.72	1057.94	804.605	810.309	960.452	1008.02	726.055	1007.3	1161.94	1536.23	800.308	1249.94	1302.31	918.277	1358.01	1424.41	1269.32	958.68	1249.61	1349.87	945.433	941.561	824.716	1158.92	1370.97	1103	1093.07	743.906	815.687	689.084	907.2	727.888	739.862	1373.06	-0.256732	0.148299	0.242809	858.544	1034.51
ADGRV1	69.4775	50.1228	59.0016	40.0406	26.7787	33.7871	57.276	41.6992	35.3886	61.8827	63.0729	83.5877	53.1766	61.0919	113.191	34.4221	52.0004	27.5842	80.5341	20.0758	19.8978	36.9954	39.3356	55.1865	81.9915	20.0188	21.3389	24.457	95.1532	32.0706	65.1092	45.7469	22.6233	64.9964	36.5819	31.9959	30.7336	83.9853	77.8019	60.6573	119.762	11.1179	0.539192	0.300933	0.420335	69.4775	50.5432
ADH1A	0	0	3.6876	10.2064	4.05738	4.22339	0	0	4.56628	1.69542	5.96635	0	1.6362	3.59364	2.03948	9.9643	3.58624	2.12186	1.00668	5.23716	1.98978	3.96379	0	2.98305	0	0.741439	2.56067	1.57787	6.09957	3.2893	1.66947	2.17843	4.52466	0.970096	6.58475	4.44388	0.830639	3.03561	0	0	14.6376	8.33839	-3.80198	0.0967547	0.173117	0	3.26847
ADH4	2.48134	5.82824	9.219	6.28088	10.5492	13.5148	6.73836	5.95703	17.1235	1.69542	7.67102	0.983384	4.09051	12.5777	8.15792	9.9643	6.27591	4.24372	2.01335	6.98288	8.95403	5.28505	2.80969	0.745764	5.41453	5.19007	3.41422	5.52255	1.21991	4.11162	7.5126	5.80913	6.78698	5.82057	8.04802	8.88776	4.15319	5.05935	2.93592	10.1096	3.99206	15.2871	-1.33447	0.28588	0.40395	2.48134	6.51066
ADH5	1893.26	3850.13	3224.81	3661.75	3913.74	3711.52	3302.64	3123.86	2728.35	3831.64	3964.22	4107.6	3968.61	3929.64	3984.13	3661.43	3642.72	3441.66	3436.79	4143.47	3927.83	3489.45	4074.98	3334.31	4046.2	4414.53	3381.79	4193.98	2883.87	3506.39	3679.5	3811.52	4366.29	3952.17	4146.93	4523.87	4606.72	3658.92	3511.36	3440.14	4505.71	4130.28	-0.995521	2.68812e-11	4.8632e-10	1893.26	3785.74
ADH6	31.0168	43.1289	77.4396	79.2961	58.4262	77.7104	48.0108	59.5703	82.193	33.0606	74.1532	32.4517	63.812	67.3807	61.1844	120.477	69.035	63.6558	24.1602	78.5574	105.459	42.2804	56.1937	68.6103	17.0171	76.3682	57.1882	44.9694	68.3151	69.0752	35.8935	73.3403	55.8041	50.445	68.774	26.6633	25.7498	55.6529	42.5709	53.4362	66.5344	80.6045	-0.937014	0.0777967	0.145473	31.0168	59.8695
ADHFE1	882.117	1136.51	1044.51	1088.16	1183.13	848.902	952.635	1081.8	996.59	1630.14	872.792	1055.17	1502.85	1189.49	961.615	1360.58	1171.8	1377.79	858.695	967.129	1235.66	905.065	1540.64	1315.53	1414.74	885.278	1023.41	1341.19	774.645	1129.05	893.999	1332.47	860.439	863.385	1007.47	1310.94	1626.39	1067.52	1227.22	1347.46	1167.01	546.165	-0.351915	0.218749	0.327633	882.117	1124.29
ADI1	2641.39	3134.43	3521.66	2868.79	3021.93	2739.29	2417.39	3125.06	2828.81	2256.6	2559.57	2147.71	2631.02	2593.71	2768.6	2488.36	2949.68	2523.6	2837.82	2581.92	2672.28	3176.32	2509.05	2804.07	3077.78	2530.53	3162.42	3348.24	2448.37	2843.6	3065.14	3325	2835.45	2469.86	2973.38	2168.61	3041.8	2519.56	2470.58	2518.72	2528.31	3820.37	-0.0769449	0.662196	0.753934	2641.39	2787.94
ADIPOR1	46913.5	12682.2	21964.3	9424.46	11718.5	17006.7	13085	18334.5	15092.7	9938.53	13155	10663.8	7812.06	10197.8	13516.7	13155.6	13096	12785.6	24960.5	9776.03	9706.16	17760.4	8960.09	8650.11	11577.8	13401.5	15590.2	10293.2	29052.2	16278.7	21340	13711	8205.46	18341.6	13767.2	8534.03	12173.8	16429.7	17876.8	20367.9	9566.31	9790.66	1.8132	9.03448e-12	1.79129e-10	46913.5	13896.1
ADIPOR2	6707.06	6886.64	6222.83	4540.29	5231.58	5168.59	5143.89	4821.62	4649.61	7176.7	6941.42	6587.69	5909.97	6208.01	6380.52	7414.34	5431.35	6157.64	8145.02	5446.65	5672.87	7634.26	6057.68	5458.99	7673.94	6274.05	6754.19	6455.86	7105.99	6309.69	7045.98	7792.23	5434.11	6220.25	6134.06	6912.01	7562.97	7889.56	6699.77	6412.35	6944.86	4329.02	0.0939031	0.616735	0.717415	6707.06	6322.9
ADIRF	4.96268	23.3129	12.9066	25.1235	4.86885	21.9616	13.4767	26.2109	19.4067	12.7156	5.11402	14.7508	26.9974	17.0698	12.2369	15.3994	11.6553	15.5603	21.1402	11.3472	15.9183	19.8189	22.4775	31.3221	16.2436	5.19007	20.4853	19.7234	21.9584	36.1823	20.0336	23.9627	10.5575	21.3421	13.9011	10.6653	17.4434	11.1306	10.2757	11.5538	7.98413	2.77946	-1.74153	0.0513285	0.103931	4.96268	16.6391
ADK	595.522	1902.34	1425.26	1144.69	877.205	1142.85	1055.4	1018.65	922.388	779.044	1131.9	875.212	1363.78	1077.19	1424.58	856.024	890.283	842.378	1366.06	1039.58	882.469	667.238	852.271	946.374	713.171	1476.95	866.359	615.37	722.189	860.151	1036.74	816.909	969.03	734.362	924.059	883.444	877.985	762.951	866.097	791.434	1009.99	1017.28	-0.72239	0.0189252	0.0452695	595.522	986.04
ADM	17885.5	514.05	1099.83	503.255	563.975	1869.27	1901.9	2866.52	1879.02	883.312	871.087	643.133	459.773	602.833	1138.03	629.562	1311.67	1411.74	3017.01	633.696	340.253	2000.39	790.458	548.136	510.513	1029.12	1699.43	369.222	11472.1	1790.2	2501.7	599.067	619.878	984.647	1402.55	571.483	573.141	2352.6	1098.03	775.548	315.373	1202.12	3.97939	7.55616e-09	8.68001e-08	17885.5	1374.28
ADM2	68.2369	13.9878	9.219	25.9086	19.4754	16.8936	32.8495	28.5937	50.229	38.1469	29.8318	52.1194	29.4517	18.8666	22.4343	11.776	30.483	21.2186	33.2203	17.4572	26.8621	10.5701	33.7162	38.7797	23.9786	28.1747	19.6318	15.7787	60.9957	31.2483	31.7199	18.1535	21.8692	21.3421	38.7768	22.2194	22.4272	20.2374	13.2117	14.4422	34.5979	47.2509	1.34287	0.0204706	0.0484489	68.2369	26.7841
ADM5	40.9421	34.9694	32.2665	105.99	84.3934	54.9041	67.3836	81.0156	87.9008	86.4662	45.1738	43.2689	76.0835	70.9744	40.7896	50.7273	69.035	77.0942	51.3405	51.4987	61.6833	52.8505	92.7196	99.9323	57.2394	74.1439	52.0669	77.3157	40.2571	41.9385	58.4313	26.1411	115.379	46.5646	89.9915	68.4358	40.7013	35.4155	41.1029	57.7689	63.873	154.26	-0.63113	0.164628	0.263309	40.9421	64.8656
ADNP	9776.48	7324.93	7615.82	7898.99	8708.75	8787.19	7241.21	7722.69	9763.84	7593.77	7658.24	9176.94	6894.15	8857.42	7991.71	7769.43	7470.13	7236.96	8070.53	8001.51	7893.47	7618.4	6949.29	7168.28	6820.77	8811.26	7512.14	7653.47	8231.97	7771.78	8294.74	9063.7	8765.01	8063.44	7733.42	8095.86	7247.32	7091.19	8088.47	8156.97	8911.62	10473	0.290267	0.0303463	0.0673567	9776.48	8004.87
ADNP-AS1	785.344	587.486	625.97	397.266	533.951	643.645	485.162	617.148	397.266	331.454	410.826	490.709	368.964	388.113	573.094	560.718	555.866	415.177	510.385	417.227	374.079	528.505	357.767	384.814	358.906	375.168	380.686	414.191	461.127	413.629	359.77	384.129	395.907	464.676	460.932	422.169	407.013	411.831	477.087	564.691	343.317	501.693	0.808979	0.000679974	0.00253447	785.344	452.5
ADNP2	4978.81	2782.4	2940.86	2971.64	4418.48	3808.65	2950.56	3810.11	5149.62	1946.34	1728.54	1740.59	1723.74	2011.54	2035.4	2479.3	2530.09	2363.75	3119.69	3340.43	3272.2	2986.05	2262.73	2023.26	2059.07	3369.84	2637.49	2708.42	3312.06	3406.07	3055.96	3168.88	2857.32	2799.7	2538.05	2050.41	2238.57	2083.44	2408.92	3141.18	1808.4	3978.8	0.839369	0.0474733	0.0974082	4978.81	2780.94
ADO	1039.68	1700.68	1902.8	1582.78	2010.02	1638.68	1728.39	1418.96	1560.52	1223.24	1342.43	1237.1	1336.78	1217.35	1450.07	1779.99	1308.08	1464.79	1726.45	1748.34	1638.59	1960.75	1366.44	1320	1316.51	1818.75	1423.73	1803.51	1444.38	1829.67	1530.9	1803.74	1690.71	1683.12	1278.17	1582.02	1464.42	1541.08	1322.63	1668.08	1310.73	1513.42	-0.578795	0.0128026	0.0325365	1039.68	1553.39
ADORA1	3.72201	5.82824	1.8438	3.14044	6.4918	2.53403	5.05377	1.19141	0	12.7156	18.7514	34.4185	4.90861	7.18728	21.4145	0.905845	18.8277	6.36558	2.01335	5.23716	5.96935	6.60631	11.2387	6.71187	14.6966	2.96575	5.12133	7.88936	13.419	3.2893	5.0084	5.08299	9.80342	3.88038	35.8503	14.2204	17.4434	3.03561	4.40388	2.88845	14.6376	6.94866	-1.24016	0.388302	0.511883	3.72201	8.77903
ADORA2A	3826.23	80.4297	215.725	114.626	190.697	339.561	278.8	380.058	997.731	128.852	195.185	133.74	62.1758	106.012	188.652	95.1137	274.347	128.019	182.208	97.7603	101.479	120.235	83.354	95.4577	122.214	130.493	154.494	95.4613	385.493	353.599	188.65	116.183	137.248	138.724	161.692	60.4368	147.023	209.457	453.6	228.187	43.9127	329.367	4.3036	5.46782e-08	5.24178e-07	3826.23	196.255
ADORA2A-AS1	6450.24	128.221	519.03	124.832	322.967	698.549	416.936	631.445	1437.24	194.973	308.546	253.713	136.623	199.447	337.534	163.052	426.762	181.065	327.17	172.826	187.04	211.402	117.07	145.424	160.889	197.223	221.071	124.652	592.878	514.775	315.529	210.581	243.577	237.673	272.901	118.207	205.998	264.098	609.204	306.175	94.4788	583.688	4.36813	1.4641e-08	1.58127e-07	6450.24	315.011
ADORA2B	55.8302	134.049	160.411	36.115	83.5819	117.41	83.3872	45.2734	44.5212	126.308	132.112	144.558	130.896	137.457	104.014	114.136	138.07	118.117	31.207	100.379	107.448	104.38	119.88	47.7289	96.6881	36.3305	52.0669	90.7276	45.1368	53.4511	42.5714	116.183	96.526	51.4151	98.0396	116.43	186.894	110.294	115.969	181.972	145.045	76.4353	-0.827041	0.243909	0.35695	55.8302	99.3564
ADORA3	272.947	54.7854	78.3615	73.8003	51.9344	92.0699	107.814	41.6992	52.5122	50.8625	128.703	58.0197	76.0835	97.9267	161.119	70.6559	136.277	64.3631	73.4874	31.423	19.8978	67.3844	99.2756	101.424	21.6581	51.1593	106.694	25.246	150.049	37.0046	140.235	123.444	50.5253	50.445	34.387	103.987	1032.48	41.4867	140.924	134.313	95.8095	332.146	1.34487	0.192371	0.296414	272.947	108.826
ADPGK	15561.7	9839.23	10383.4	7534.7	8553.76	9022.85	9309.04	8787.81	10132.6	7222.47	9169.43	7198.37	7659.07	7245.67	8852.37	8694.3	8653.59	8162.79	12060	7953.5	8040.72	10204.1	7278.02	7102.65	8015.06	9890.79	9646.89	8269.63	10624.2	9646.68	10890.8	9280.82	8247.69	9252.77	8574.07	8076.31	8821.38	9331.47	8931.08	10687.2	8866.37	9006.86	0.812129	1.4171e-05	8.12928e-05	15561.7	8905.38
ADPGK-AS1	416.865	176.013	230.475	94.2132	176.902	217.082	228.262	176.328	204.341	91.5525	168.763	99.3218	93.2636	89.841	112.171	119.572	162.277	109.629	119.795	141.403	93.5198	219.33	73.0518	74.5764	117.573	72.661	146.812	103.351	203.725	152.13	171.12	126.349	142.527	165.886	139.743	111.097	85.5558	141.662	176.155	192.082	121.093	148.701	1.58201	0.00024781	0.00104936	416.865	141.217
ADPRH	518.6	975.647	705.254	606.105	526.647	446.835	892.832	581.406	550.236	842.622	1360.33	811.292	770.652	836.419	993.227	883.199	469.797	654.947	875.809	764.625	702.394	927.526	696.802	762.916	893.398	666.553	742.593	606.692	678.272	524.643	781.31	574.378	427.58	773.166	626.283	873.667	1004.24	952.17	766.276	732.221	1006	298.792	-0.511149	0.166641	0.265775	518.6	745.506
ADPRHL1	18.6101	16.3191	10.1409	9.42132	7.30328	16.8936	16.8459	13.1055	15.982	22.0404	14.4897	14.7508	8.18102	8.9841	14.2764	9.9643	26.8968	29.706	17.1135	11.3472	8.95403	30.389	11.2387	14.9153	13.1496	3.70719	16.2176	15.7787	14.639	13.9795	13.3557	13.0706	19.6068	14.5514	27.0706	7.99899	13.2902	11.1306	22.0194	11.5538	10.6455	27.7946	0.308472	0.6528	0.746076	18.6101	15.0931
ADPRHL2	823.805	786.812	771.63	840.853	929.95	810.891	725.216	800.624	829.921	682.405	721.076	562.496	692.932	610.02	682.206	702.936	720.833	807.721	957.349	903.41	802.878	684.414	780.156	661.492	744.112	733.283	875.748	838.639	778.305	716.244	919.041	742.843	827.258	961.365	793.828	699.467	790.768	724.499	653.243	830.428	622.762	844.957	0.0953008	0.6335	0.731155	823.805	769.878
ADPRM	987.574	1641.23	2035.56	2435.41	1928.06	2448.72	1688.8	2729.51	1643.86	1024.88	1000.64	2078.87	2161.43	2216.38	1671.35	1388.66	2721.06	1304.24	1182.85	2030.27	1870.4	1462.64	1190.37	1684.68	1140.15	1833.58	1740.4	1905.28	1707.88	1757.31	2289.67	1491.49	1828.72	1516.26	1412.06	1399.82	1125.52	887.411	1011.43	1426.89	839.664	2015.11	-0.755989	0.0282424	0.0633827	987.574	1679.72
ADRA2A	4.96268	24.4786	9.219	7.06599	8.11475	1.68936	13.4767	32.1679	33.1055	25.4312	3.40934	8.85046	3.27241	22.4602	26.5132	33.5163	8.06903	34.657	15.1001	11.3472	25.8672	40.9591	41.2087	9.69493	99.0086	8.89726	30.728	59.9591	13.419	12.3349	16.6947	22.5104	7.54109	18.4318	68.0424	7.99899	5.81447	11.1306	10.2757	18.7749	33.2672	0	-2.0956	0.0894133	0.162651	4.96268	21.5733
ADRA2B	22.3321	4.66259	8.2971	2.35533	5.68033	4.22339	0.842295	8.33984	9.13255	2.54312	2.55701	0	2.45431	1.79682	2.03948	1.81169	1.79312	2.12186	1.00668	8.7286	3.97957	3.96379	0.936562	2.23729	6.18804	8.15583	9.38911	2.36681	0	0.822324	0.834733	0	5.27877	0	7.31639	0	4.15319	3.03561	5.87184	2.88845	0	11.1179	2.64646	0.00913659	0.0243128	22.3321	3.63225
ADRB1	52.1082	150.368	33.1884	30.6193	47.0656	43.9233	35.3764	13.1055	23.973	74.5983	85.2336	12.784	124.352	53.0062	90.7569	27.1754	84.2765	19.804	32.2137	76.8117	31.8365	42.2804	9.36562	18.6441	64.2009	80.0754	8.53556	30.7685	6.09957	23.0251	8.34733	23.9627	52.7877	31.0431	32.1921	34.6623	21.5966	21.2493	51.3786	51.992	26.6138	34.7433	0.335478	0.707485	0.790306	52.1082	43.0252
ADRB2	449.123	743.683	826.023	550.362	738.442	961.244	642.671	623.105	470.326	1827.66	709.144	1035.5	1504.49	1053.83	1228.79	1495.55	533.453	1248.36	819.435	679.085	807.852	1194.42	1702.67	779.323	1121.58	691.762	718.694	868.619	668.512	459.679	358.101	783.507	426.072	1042.85	663.596	1371.38	1178.68	1275.97	983.534	1207.37	1478.39	293.234	-1.02993	0.0586785	0.116004	449.123	921.145
ADRBK1	28530.5	9282.05	6823.91	9747.14	10124.8	8621.63	11413.9	9819.56	11452.2	11567	9251.26	7819.87	8619.52	8268.96	7572.59	9905.42	9469.45	12847.2	14446.8	9854.59	9773.82	11164.7	13466.8	11908.4	12363.7	9417.75	13155	10378.5	16406.6	10978	14132.9	12122.2	10102.8	14254.6	11792.5	7022.22	10120.5	12699	11091.9	10968.9	9157.79	8773.38	1.4329	1.35263e-50	6.28907e-47	28530.5	10686.8
ADRBK2	6089.21	12480.6	6943.75	5476.93	6155.04	5807.16	6977.57	5783.08	5857.39	6614.67	10824.7	7167.89	5833.89	6698.54	7732.69	7504.02	7011.99	7135.11	8161.13	7706.48	7083.63	7839.05	5521.03	7418.11	8060.69	6514.28	7617.13	5971.46	6835.17	6368.08	8011.77	8006.44	8772.55	7006.03	6811.55	8016.76	7662.64	7294.58	7085.85	8123.75	9193.72	5328.23	-0.250269	0.319997	0.440805	6089.21	7278.42
ADRM1	765.494	445.277	302.383	548.007	439.819	336.182	548.334	462.265	468.043	584.071	494.355	359.919	525.222	378.23	352.83	461.075	407.934	527.636	553.672	522.843	548.185	414.876	757.679	568.272	645.877	544.216	582.978	549.888	598.977	475.303	676.134	520.644	463.023	655.785	621.161	372.397	483.432	620.277	540.21	505.478	449.772	337.705	0.613267	1.12483e-05	6.60132e-05	765.494	503.667
ADSL	1691.03	3017.86	2454.1	3323.37	2808.52	2637.93	2622.06	3039.27	2674.7	2364.26	2708.72	3140.93	2896.08	3115.68	2645.21	2541.8	3573.68	2628.28	2554.95	3377.09	2769.78	2230.29	2653.28	3033.77	2712.68	3645.65	3000.25	2936.42	2471.54	2883.89	2570.98	2500.83	3683.82	2511.58	3064.1	2876.97	2957.07	2145.17	2428.01	2235.66	2584.2	3752.28	-0.7348	4.99968e-08	4.8236e-07	1691.03	2823.72
ADSS	3929.2	4948.17	4644.53	4567.77	4962.98	4813.82	4368.14	4137.75	4156.45	5544.01	6277.46	5542.35	5005.15	5665.37	6123.54	5352.64	4637	4460.86	7018.55	4549.35	4845.12	4841.11	5488.25	4087.53	5498.85	5804.72	4931.84	4840.12	4427.06	4726.72	4673.67	5903.53	4528.43	4109.33	4492.99	5923.69	6371	6235.15	5446.14	5288.74	4661.4	4159.47	-0.363768	0.0690196	0.132139	3929.2	5074.65
ADSSL1	29.7761	74.6014	45.1731	64.379	49.5	32.0978	50.5377	46.4648	34.2471	41.5377	51.1402	46.2191	50.7223	61.0919	34.6712	51.6332	65.4488	53.7538	70.4674	45.3887	72.6271	43.6017	56.1937	80.5425	48.7308	57.0908	57.1882	67.0596	60.9957	51.8064	70.1176	62.4482	34.689	33.9534	46.8249	30.2184	53.1609	48.5698	73.3981	54.8805	67.8651	15.2871	-0.821115	0.0588428	0.11626	29.7761	52.5933
ADTRP	573.19	1492.03	1507.31	1248.32	1175.83	1717.23	1259.23	2593.69	1264.86	1050.31	727.895	1308.88	2398.68	1093.36	1647.9	733.735	3793.34	1268.16	1084.19	1300.56	1448.56	1425.64	1200.67	1521.36	993.18	1599.28	828.802	2111.19	1682.26	1676.72	710.358	678.216	1082.15	399.679	1325	1224.73	933.638	407.784	510.85	1304.13	858.294	2237.47	-1.20374	0.0362265	0.0777721	573.19	1337.21
AEBP1	104.216	196.994	146.582	500.9	294.565	209.48	311.649	360.996	406.399	86.4662	188.366	302.882	259.338	319.834	134.606	156.711	293.175	236.234	136.908	459.997	482.523	136.09	456.106	534.713	217.355	613.17	312.401	477.306	173.228	227.784	279.636	325.311	545.975	169.767	353.381	186.643	277.433	104.223	236.342	137.201	118.431	589.247	-1.39404	0.00277798	0.0086817	104.216	291.618
AEBP2	3334.92	3143.75	3324.37	3354.77	3380.61	3738.55	3297.58	3301.38	3526.31	3326.41	3082.9	3911.9	3518.66	3309.74	3582.35	3178.61	3239.27	2884.31	2828.76	3012.24	3080.18	3023.05	3226.46	3220.21	3319.88	3521.09	2648.58	2866.2	3159.57	3413.47	3089.35	3014.94	3238.15	2642.54	3190.68	3924.84	3549.32	3131.74	2841.97	3307.27	2864.97	4487.45	0.0391724	0.755739	0.826985	3334.92	3261.08
AEN	2847.34	1478.04	1528.51	2327.07	1673.26	2023	1680.38	2119.51	1655.28	856.185	935.865	1315.77	1452.13	1331.44	1054.41	1417.65	1899.81	1648.68	1170.76	1784.13	2020.63	1124.39	1808.5	1631.73	1212.86	1986.31	1567.98	1558.94	1439.5	1167.7	1422.39	1628.01	1235.23	1307.69	1078.44	1251.4	1288.32	886.399	1049.59	1220.37	710.587	1865.02	0.970653	0.00400458	0.011886	2847.34	1458.87
AES	6925.42	7061.49	5703.8	12835	11461.3	9056.64	9970.24	9706.38	10548.1	8529.64	5886.23	6193.36	9330.45	6986.03	5211.89	9453.4	8693.03	11120	6769.9	11557.5	12680.9	7372.65	13460.3	10216.2	8807.9	12247.1	9675.91	10988.3	7986.77	9610.5	8832.31	9964.12	11378.8	9360.45	10925.6	7415.06	9130.38	6893.88	7317.79	8038.54	7083.25	12118.5	-0.394462	0.00823201	0.0222269	6925.42	9209.25
AFAP1	258.059	646.934	493.217	725.441	421.156	867.484	848.191	1074.65	449.778	634.933	984.448	325.5	710.931	451.002	946.319	719.241	339.796	821.867	312.07	650.281	584.996	1441.5	607.829	818.848	1238.38	346.252	915.865	1249.67	367.194	525.465	462.442	974.482	331.808	829.432	995.76	852.336	868.848	337.965	625.351	420.269	553.566	294.623	-1.40956	0.0130608	0.0331022	258.059	684.54
AFAP1-AS1	7.44402	24.4786	18.438	25.1235	4.86885	16.0489	9.26524	47.6562	7.99098	14.411	38.3551	8.85046	22.9069	33.2412	31.612	15.3994	6.27591	69.3141	10.0668	37.533	37.8059	44.9229	24.3506	24.6102	27.0727	4.44863	29.8744	32.3464	12.1991	24.6697	5.84313	21.0581	16.5904	22.3122	32.9237	31.9959	19.9353	9.10684	22.0194	27.4402	2.66138	6.94866	-1.59379	0.0848396	0.155945	7.44402	22.5115
AFAP1L1	4.96268	12.8221	16.5942	23.5533	15.418	4.22339	5.89606	34.5508	19.4067	5.93396	3.40934	35.4018	10.6353	30.5459	9.17766	0	29.5864	12.7312	2.01335	25.3129	14.9234	0	15.9216	17.1526	9.28206	42.262	11.9498	7.10042	3.65974	5.75627	10.0168	7.98756	27.1479	8.73086	31.4605	7.11021	3.32256	8.09497	7.33981	7.22111	11.9762	45.8612	-1.42526	0.205618	0.312247	4.96268	14.6705
AFAP1L2	23.5727	106.074	75.5958	146.816	71.4098	70.1083	81.7026	84.5898	98.1749	105.963	108.247	172.092	193.89	124.879	116.25	125.912	92.3456	159.847	86.5742	129.183	148.239	75.312	139.548	153.627	153.154	169.048	117.791	164.888	101.253	56.7404	57.5966	107.469	121.412	67.9067	155.107	110.208	85.5558	74.8784	85.1417	70.7669	145.045	52.8098	-2.22711	3.97877e-05	0.000206869	23.5727	111.296
AFF1	44435.8	11520.1	15428	10544	12590	17293.1	13416.1	15445.4	12744.5	12124.8	12557.5	12411.3	10906.9	11042.4	16460.6	12516.1	13602.6	11634.2	18659.8	14109.8	13379.3	19186.1	11870.9	11117.1	12021	11776.3	12022.3	12149.6	23601.7	15950.6	16338.2	14112.6	13869.6	16823.4	14814.2	14063.1	12907.3	17483.1	15556	14920.3	13125.9	15263.4	1.67433	2.99221e-20	2.19957e-18	44435.8	14081.9
AFF2	325.056	128.221	326.353	224.541	241.82	155.421	189.516	163.223	183.793	240.749	251.439	234.046	91.6274	364.754	253.915	266.318	271.657	146.408	228.516	213.851	301.452	266.895	118.943	129.017	132.269	218.724	209.975	145.164	385.493	120.059	259.602	229.461	440.4	152.305	351.186	135.094	181.91	151.781	195.239	270.07	203.595	1134.02	0.451088	0.436854	0.558507	325.056	241.679
AFF3	713.385	1547.98	2555.51	3063.5	2093.61	3510.48	2011.4	3581.36	3454.39	934.174	2382.28	1867.45	1412.86	1361.09	938.161	1043.53	1535.81	1133.78	860.709	3398.04	3967.63	1211.6	1351.46	2226.1	997.048	3458.07	2138.16	1656.77	1795.71	1411.93	1984.16	1500.93	4162.68	1492.98	2500.01	841.671	932.807	794.319	1168.5	1551.1	1624.77	5286.54	-1.45479	0.0127109	0.0323388	713.385	2018.07
AFF4	40304.4	17259.7	19772	15121.2	18986.1	23694.1	16460.1	19803.5	21893	12278.2	14053.3	14447.9	12376.2	13508.5	15384.8	14540.6	16107.6	13655.6	16275.9	16312.9	16863.4	18039.2	12444.1	13700.4	12774.4	13275.5	14023.1	14361.8	19451.5	18792.6	17513.5	18239.2	15241.3	16953.4	15185.9	13913.8	12151.4	15313.7	15617.6	19019	13388	18079	1.33747	2.4805e-06	1.68182e-05	40304.4	16006.7
AFG3L1P	1336.2	1986.26	1593.04	2098.6	1819.33	1922.49	1924.64	1731.11	1544.54	1994.66	2052.43	2026.76	2044.44	2082.51	1862.05	2062.61	1941.95	1925.23	1698.26	1894.98	2156.93	1819.38	2140.04	2038.92	2103.93	2129.41	1973.42	2003.9	1269.93	1657.81	1603.52	1776.14	2154.49	1660.8	2040.54	2214.83	1980.24	1906.36	1923.03	2062.35	2346	2173.54	-0.533869	0.00057074	0.00217157	1336.2	1935.16
AFG3L2	1460.27	2639.03	1877.91	2128.43	2047.35	1759.46	1908.64	1909.82	1889.3	1729.32	2170.9	1837.95	1866.09	1931.58	1830.43	1944.85	1993.95	1687.59	1884.5	1959.57	1938.05	1696.5	1655.84	1757.76	1769.78	1953.69	1768.57	1969.18	1457.8	1763.06	1640.25	1747.82	2089.64	1611.33	1755.2	2075.29	1889.7	1747.5	2053.68	2045.02	2113.13	2265.26	-0.373085	0.019474	0.0464266	1460.27	1896.6
AFMID	193.545	570.001	323.587	293.631	317.287	189.208	343.656	297.851	260.278	374.687	714.258	245.846	410.687	339.599	347.731	455.64	276.14	357.18	478.171	437.303	270.611	321.067	422.389	594.374	507.419	361.822	496.769	466.261	358.654	290.28	461.607	362.345	299.381	321.102	262.658	371.508	423.626	479.627	383.138	402.938	506.992	130.635	-0.965755	0.0188356	0.0451016	193.545	378.73
AFTPH	11338.5	5211.61	5550.76	5114.21	4308.93	6400.13	6348.38	4947.91	5090.26	7648.87	8851.51	8195.53	6559.54	8016.51	7747.99	5956.84	5665.36	5304.65	9054.05	4856.59	4723.75	7027.8	6179.43	5725.97	5935.88	6380.82	6430.69	4946.63	10191.2	6301.47	8694.58	8290.36	5666.38	6553	7313.46	7550.15	7219.91	7995.8	6564.72	6743.08	9853.74	4836.27	0.795775	1.03127e-05	6.0831e-05	11338.5	6633.04
AGA	626.538	1286.87	1165.28	1088.16	1134.44	1132.71	1140.47	898.32	900.698	1614.04	1116.56	1539	1341.69	1164.34	806.615	1166.73	1440.77	1058.81	741.921	1468.15	1088.41	1207.63	1389.86	1131.32	1474.3	1107.71	1243.63	1255.99	1418.76	845.349	1231.23	1108.82	1239	921.591	1139.89	1302.06	1278.35	1237.52	775.083	1048.51	1438.47	1313.3	-0.911258	0.000655572	0.0024522	626.538	1180.55
AGAP1	498.749	326.381	514.42	355.655	908.041	637.732	483.477	456.308	345.895	1327.51	446.624	414.005	701.113	492.328	522.107	1108.75	293.175	756.089	576.826	421.591	849.638	766.332	1372.06	452.679	1098.38	444.122	652.116	1110.03	455.028	570.693	252.089	819.088	181.74	737.273	367.283	855.891	680.293	608.134	804.443	811.653	630.746	100.061	-0.328748	0.624663	0.723696	498.749	627.02
AGAP11	9.92536	8.15953	11.0628	16.4873	10.5492	16.8936	11.7921	7.14843	1.14157	3.39083	5.11402	2.95015	8.18102	12.5777	6.11844	9.9643	5.37935	12.7312	8.05341	10.4743	5.96935	5.28505	2.80969	11.9322	11.6026	11.863	11.0962	27.6128	8.53939	8.22324	8.34733	11.6183	6.78698	15.5215	5.12147	6.22143	4.15319	4.04748	5.87184	11.5538	14.6376	6.94866	0.123815	0.879404	0.917437	9.92536	9.1203
AGAP2	6589.2	1281.05	1357.96	1867.78	2171.51	2054.26	2146.17	2491.23	2150.72	2394.77	1726.83	1743.54	1952.81	1582.1	1496.98	1868.76	2102.43	2343.24	2970.7	2421.31	2584.73	2386.2	2838.72	2066.51	2480.63	2165.74	2483.85	2159.32	3820.77	2414.34	2474.98	2063.69	2201.25	2678.43	2718.77	1651.35	2163.81	2495.27	2883.08	1894.82	1678	1596.8	1.60079	7.32729e-12	1.47482e-10	6589.2	2195.74
AGAP3	657.555	550.185	258.132	441.232	396	336.182	646.04	394.355	476.034	642.563	531.005	424.822	550.583	465.376	465.002	538.978	519.108	613.217	567.766	377.075	387.013	488.867	636.862	801.696	645.103	443.38	621.388	422.081	524.563	551.779	555.098	469.814	512.794	636.383	483.613	479.939	691.922	549.446	415.433	492.48	517.638	237.644	0.377183	0.17324	0.273787	657.555	506.307
AGAP4	101.735	486.075	494.139	600.609	57.6147	337.027	46.3262	544.472	278.543	531.513	318.774	522.177	359.147	598.341	339.574	276.283	337.106	332.425	225.496	309.865	290.508	273.501	380.244	92.4747	255.257	272.108	563.347	272.972	50.0164	494.217	276.297	346.37	390.629	333.713	21.9492	540.376	480.109	327.846	290.656	241.185	550.905	597.585	-1.76318	0.0485053	0.0992657	101.735	349.702
AGAP5	213.395	432.455	381.667	493.834	321.344	369.124	395.879	376.484	332.197	519.645	479.865	518.244	527.676	484.243	374.245	437.523	486.831	468.931	306.03	388.423	351.197	256.325	481.393	574.238	463.329	340.32	390.928	438.648	263.501	346.198	332.224	281.743	414.76	313.341	411.181	560.818	360.497	454.33	452.132	281.623	456.426	512.811	-0.940609	0.000655163	0.00245165	213.395	410.551
AGAP6	785.344	944.174	975.37	1398.28	1234.25	1169.03	1126.99	1065.12	1050.24	1376.68	1272.54	1140.73	1317.96	1320.66	1241.02	1201.15	1163.73	1469.74	899.969	1016.01	1289.38	1115.15	1327.11	1501.97	1292.53	1146.26	1184.74	1290.7	956.412	1125.76	863.949	1095.75	1473.53	1119.49	1267.93	1302.95	1175.35	1135.32	996.746	996.514	1119.11	1624.6	-0.600545	0.00265715	0.00835322	785.344	1189.88
AGAP7P	1219.58	403.314	504.279	582.551	371.656	780.483	945.055	276.406	863.026	710.379	868.53	565.446	831.192	1104.15	752.568	396.76	1348.42	522.685	1358.01	226.944	252.703	443.944	1075.17	510.102	489.629	560.528	764.786	308.474	397.692	462.968	1479.98	719.606	390.629	1094.27	1109.16	474.606	847.252	1324.54	1406.31	1390.79	363.278	539.216	0.781598	0.18932	0.292707	1219.58	727.256
AGAP9	88.0876	94.4174	72.8301	235.533	210.172	121.634	128.871	197.773	133.564	24.5835	158.535	23.6012	107.171	31.4443	119.31	110.513	84.2765	118.117	47.3138	103.87	61.6833	55.493	120.816	105.153	66.5214	100.094	144.251	70.2153	92.7134	126.638	116.028	75.5187	143.281	140.664	76.0904	132.428	116.289	116.365	130.649	176.195	203.595	163.988	-0.367251	0.556809	0.665492	88.0876	113.615
AGBL2	78.1622	164.356	208.349	294.416	204.492	232.286	202.993	190.625	204.341	264.485	191.776	312.716	314.151	239.875	249.836	216.497	280.623	189.553	128.855	249.638	269.616	107.022	269.73	245.356	177.906	309.921	208.268	223.269	179.327	193.246	228.717	156.12	319.742	191.109	239.246	250.635	225.103	129.519	162.944	215.189	282.106	315.469	-1.50815	2.66066e-06	1.7851e-05	78.1622	225.352
AGBL3	89.3283	258.774	236.006	315.614	235.328	247.491	213.101	179.902	166.669	166.151	161.092	248.796	212.707	264.132	196.81	141.312	159.587	175.407	97.6476	178.936	176.096	147.981	126.436	181.966	125.308	128.269	132.301	143.586	90.2736	160.353	129.384	161.93	177.97	178.498	147.791	245.302	169.45	128.508	139.456	119.87	130.407	239.034	-0.951357	0.00782674	0.0212903	89.3283	176.479
AGBL4	0	2.33129	3.6876	6.28088	8.11475	5.06807	3.36918	17.8711	5.70785	3.39083	6.81869	2.95015	4.90861	1.79682	2.03948	2.71754	5.37935	4.24372	2.01335	4.3643	4.97446	5.28505	5.61937	5.22035	2.32051	4.44863	8.53556	3.94468	2.43983	2.46697	5.0084	4.35685	9.04931	0.970096	5.85311	1.77755	1.66128	1.01187	0	1.44422	15.9683	23.6255	-4.39903	0.0473929	0.097254	0	5.09842
AGBL5	750.606	912.702	866.586	1234.98	826.082	913.942	982.116	853.046	840.195	1150.34	865.973	1176.13	1149.43	1268.55	967.734	988.277	1060.63	1028.39	632.193	895.554	962.06	923.563	1031.15	1058.24	989.313	785.925	890.258	1061.91	709.989	865.085	816.369	777.698	978.834	973.976	1011.86	903.885	822.332	799.378	932.155	883.864	1128.42	938.069	-0.335674	0.0449926	0.0932544	750.606	947.736
AGER	3496.21	771.658	1445.54	1410.06	1177.45	1208.73	1433.59	1175.92	917.822	1546.22	1261.46	1173.18	1338.41	1435.66	1637.7	1049.87	1419.25	1389.82	2492.53	1037.83	1167.01	1171.96	1513.48	1594.44	1430.21	1502.15	2101.45	1371.96	2602.07	1347.79	2111.04	1748.55	1711.07	1681.18	1979.08	1117.19	1593.17	1832.5	2006.7	1426.89	1495.69	1231.3	1.24399	1.90188e-05	0.000105934	3496.21	1489.26
AGFG1	21565.3	14082.2	15224.3	11106.2	15003.4	14563.9	12138.3	13982.3	17317.6	9951.24	11919.1	11636.4	8556.53	10922.9	12952.7	11942.7	12481	10866	15958.8	11667.5	11985.5	15991.2	8381.29	10525	10181.6	10962.2	12825.5	11307.8	17680.2	13034.7	12540.2	16627.2	12827.4	12297.9	11756.7	11385.2	9521.61	11891.5	11708.5	15126.8	9602.24	16952	0.782554	0.00694916	0.0191979	21565.3	12619.2
AGFG2	214.636	242.455	237.85	492.264	263.729	321.822	373.137	349.082	212.332	516.254	261.667	348.118	457.319	317.139	328.356	404.007	381.038	505.71	272.809	363.11	365.125	307.854	664.022	489.221	463.329	332.165	366.175	495.452	353.775	467.08	345.58	308.61	349.153	454.975	392.158	399.949	518.319	337.965	386.074	255.627	258.153	283.505	-0.788097	0.0234953	0.0543084	214.636	371.767
AGGF1	1820.06	2245.04	1960.88	2492.72	2206.4	2047.5	2142.8	1977.73	2028.57	2794.89	2713.84	2991.46	2934.53	2989.91	2791.03	2365.16	2314.91	2196.12	2371.73	2144.62	2036.54	2128.55	2304.88	2154.51	2313.55	2397.81	1854.78	2121.45	2310.52	1837.07	2068.47	2419.5	2325.67	1798.56	2073.46	3102.72	2972.03	2520.57	2331.12	2225.55	3477.09	2575.17	-0.370774	0.0308412	0.0682839	1820.06	2367.3
AGK	1439.18	2838.35	2561.04	3381.47	2878.3	2850.79	2846.11	2591.31	2490.9	2616.87	2614.11	3294.34	3285.5	3522.66	2957.25	3300.9	2968.51	2570.99	1774.77	2593.27	2955.82	2365.06	2738.51	3149.36	2639.2	2970.94	2319.11	3061.07	1851.83	2471.91	2136.92	2502.28	3098.64	2501.88	2740.72	3368.46	2986.98	2717.88	2811.15	2676.14	3043.28	3075.48	-0.942989	5.32662e-12	1.11184e-10	1439.18	2783.42
AGL	2119.06	2891.97	3282.89	3267.63	3031.67	3182.75	2802.31	2861.76	2647.3	3107.7	3058.18	3330.72	3432.76	3614.3	3256.03	2864.28	2756.02	2773.98	2429.11	3050.65	3031.44	2824.86	2818.11	3025.56	2858.1	2879.75	2298.63	3189.67	2373.95	2768.77	2150.27	2693.99	2901.81	2465.98	2988.74	3452.9	3118.22	2717.88	2877.2	2510.06	3454.47	3755.06	-0.464286	3.34172e-05	0.00017656	2119.06	2946.28
AGMAT	95.5316	303.068	205.584	523.668	327.024	255.937	311.649	351.465	375.576	206.841	232.688	495.626	467.136	563.303	315.1	229.179	538.832	309.084	172.142	475.709	383.033	221.972	268.793	434.034	280.782	505.661	344.836	384.212	250.082	365.112	312.19	234.544	651.55	261.926	447.031	321.737	284.078	165.947	314.144	246.962	250.169	635.108	-1.81819	1.12644e-06	8.19303e-06	95.5316	346.915
AGMO	37.2201	1.16565	6.4533	7.8511	5.68033	9.29146	8.42295	2.38281	9.13255	10.1725	5.96635	12.784	2.45431	8.9841	11.2171	11.776	5.37935	7.78015	11.0734	5.23716	0.994892	13.2126	2.80969	7.45764	0	14.8288	12.8033	0.788936	37.8173	13.9795	16.6947	11.6183	4.52466	13.5813	15.3644	2.66633	23.2579	22.2612	14.6796	14.4422	7.98413	22.2357	2.00795	0.0688278	0.131815	37.2201	10.1758
AGO1	9943.97	6616.21	8208.6	5311.27	5949.74	6406.04	6461.24	6238.2	7527.51	6384.94	8617.97	7212.14	6368.92	6531.44	6863.87	7129.91	6630.05	6565.03	7942.68	5870.86	5586.32	7536.48	5871.31	5896.01	7274.04	5072.18	6515.19	6319.38	8281.99	6646.85	7429.96	7132.16	5877.53	7433.84	6270.14	7492.38	5791.21	6885.78	8468.67	7102.69	7387.98	5692.34	0.568727	5.51798e-05	0.000276389	9943.97	6751.24
AGO2	3728.21	1274.05	1365.33	1046.55	1359.22	1437.64	1437.8	1797.83	1746.6	1264.78	1233.33	1401.32	1052.08	1150.86	1128.85	1346.99	1226.49	1418.11	1896.58	1270.01	1224.71	1350.33	1421.7	1340.88	1355.18	1071.38	1187.3	1278.87	2314.17	1376.57	1820.55	1439.94	1118.34	1537.6	1720.08	999.873	845.59	1548.16	1441.54	1361.9	1021.97	1417.53	1.45469	3.65345e-10	5.36282e-09	3728.21	1367.04
AGO3	2586.8	1580.62	2052.15	1174.52	1465.52	1651.35	1590.25	1772.81	1674.68	1591.15	1724.28	1714.04	1452.13	1572.22	1609.15	1568.92	1711.53	1283.02	1604.64	1494.34	1316.24	1638.37	1193.18	1296.14	1336.62	817.807	1132.67	1327.78	1533.43	1396.31	1432.4	1373.86	1182.44	1585.14	1414.26	1484.26	953.573	1390.31	1523.74	1590.09	1482.39	1816.38	0.819043	0.000134643	0.000609563	2586.8	1475.72
AGO4	53621.8	17580.3	30097.3	14100.6	13237.6	19446.2	20179.7	18108.2	17252.5	25414.3	27720.5	25958.4	17578.6	25319.9	31317.2	21805.5	22575.4	19063.5	41461	11267.7	10985.6	25941.7	15216.3	16887.1	17676.1	16370.2	21954.3	13174.4	45461.3	19965.2	29014.5	23943.1	12967.7	27481.8	22604.7	20965.3	23115	37044.6	35038.8	30208.8	28191.9	14429.6	1.32897	1.72952e-14	5.53625e-13	53621.8	22637.1
AGPAT1	2286.56	1733.32	1432.63	1626.75	1219.65	1169.88	1452.96	1953.9	1695.23	2047.21	1508.63	2113.29	1427.59	2063.65	1834.51	1915.86	1685.53	2244.22	2029.46	1485.61	1652.52	2181.4	1842.22	1677.97	2513.12	1953.69	2136.45	2041.77	1973.82	1706.32	1591	1606.95	1481.82	2002.28	2287.1	1414.93	1888.04	1525.9	1986.15	1819.72	1990.71	1136.8	0.358808	0.179595	0.281202	2286.56	1781.72
AGPAT2	256.819	124.724	76.5177	80.0812	94.9426	48.1467	107.814	77.4413	102.741	98.3341	111.656	68.8369	53.1766	86.2473	60.1647	76.091	78.0006	112.459	162.075	63.7188	61.6833	110.986	113.324	129.763	114.479	108.991	146.812	75.7379	162.248	71.5422	138.566	106.743	97.2801	105.74	87.7966	53.3266	113.798	118.389	99.8214	127.092	75.8492	50.0304	1.4446	2.54113e-07	2.12882e-06	256.819	96.4187
AGPAT3	2236.93	3184.55	1634.53	1952.57	1902.1	1525.49	2060.25	1847.87	1817.38	2250.66	2543.37	2207.7	2052.62	2060.95	2071.09	2278.2	2001.12	2566.04	2286.16	2281.66	2015.65	2515.68	2552.13	2665.36	2817.1	1772.04	2013.54	1999.95	1829.87	2096.93	1899.02	2000.52	2205.77	2417.48	2156.87	2261.94	2430.45	2182.61	2207.81	2385.86	2326.04	1516.2	0.0408683	0.863272	0.905483	2236.93	2165.69
AGPAT4	2547.1	2228.72	3013.69	1300.93	3099.02	2664.11	2191.65	2115.94	1923.54	2504.13	3428.95	1505.56	1812.1	1424.88	2105.76	4475.78	1793.12	3225.93	2784.47	2550.5	2925.98	2856.57	3349.15	1703.32	3989.74	2321.44	2173.15	3524.18	1979.92	2472.73	1857.28	3443.36	1706.55	2145.85	2854.85	2243.27	1704.47	3886.6	2469.11	3720.32	2061.24	1518.98	0.0237094	0.949786	0.965305	2547.1	2513.58
AGPAT4-IT1	222.08	135.215	165.942	104.42	275.902	207.791	192.885	150.117	152.97	260.246	277.862	173.076	162.802	103.317	156.02	355.997	139.863	248.258	198.315	258.367	316.376	179.692	324.987	139.458	413.052	157.926	216.803	282.439	182.987	160.353	118.532	210.581	131.969	154.245	246.562	190.198	109.644	311.656	177.623	203.635	172.989	127.855	0.143616	0.750123	0.823153	222.08	201.193
AGPAT5	478.899	1032.76	962.464	1372.37	951.049	1245.06	1078.98	851.855	1159.83	979.95	1327.94	1399.36	1078.26	1111.33	1135.99	947.514	1048.08	838.842	805.341	1739.61	1860.45	800.685	983.39	1230.51	1048.1	1877.32	1129.25	1039.03	888.097	994.19	976.638	1070.33	1867.93	898.309	1308.9	1246.06	1025.84	811.52	955.643	869.422	1398.55	1959.52	-1.24672	5.61401e-06	3.4978e-05	478.899	1153.81
AGPAT6	16424	5435.41	5301.85	5135.4	5356.55	5620.49	5481.65	6843.43	7147.36	5666.93	5894.76	5987.83	5702.17	5684.24	5042.62	5886.18	5810.6	5188.65	5894.09	5169.95	4965.5	6092.34	5318.73	5646.18	4947.34	6179.15	5583.11	5233.8	7130.39	6192.92	5963.33	4907.27	5291.58	4898.01	4934.17	5900.59	5484.71	5003.7	5432.92	5558.81	5604.86	5528.36	1.54933	8.01439e-18	4.23442e-16	16424	5610.93
AGPAT9	6519.72	1579.45	2888.31	1359.03	1123.08	1534.78	2140.27	1640.57	1885.87	2256.6	2718.95	2071.99	1767.92	2020.52	2602.38	2010.07	2109.6	1693.24	5706.85	1265.65	1217.75	4432.84	1674.57	1597.43	2374.66	2502.36	3567.01	1151.06	5217.57	2877.31	3268.81	2664.21	1736.71	2865.66	2816.81	1917.98	2356.52	2719.91	3772.66	3198.95	3511.68	1439.76	1.52867	3.24987e-07	2.66261e-06	6519.72	2420.91
AGPS	2605.41	5227.93	4228.76	3821.91	4760.92	3915.93	3763.37	3545.62	3829.96	4130.88	4439.82	3872.57	3557.11	3765.23	4229.88	4538.28	3625.68	3857.54	4604.54	4099.82	3866.15	4531.93	3720.02	4306.79	3965.76	3807.29	3727.48	4075.64	3843.95	3561.49	3705.38	4524.59	4192.09	3744.57	3718.92	5214.45	4340.09	4124.39	3724.22	4452.54	4428.53	4966.9	-0.649941	6.54069e-06	4.00305e-05	2605.41	4106.32
AGR2	0	0	1.8438	2.35533	0.811475	5.91275	0	2.38281	1.14157	0.847708	0.852336	0	0.818102	0.89841	0	0	4.48279	0	0	0	2.98468	3.96379	0.936562	0	0	2.22432	0.853556	1.57787	0	0	1.66947	0	2.26233	2.91029	2.92655	0.888776	0.830639	0	1.46796	0	1.33069	0	-2.38099	0.373405	NA	0	1.19938
AGRN	63.2742	25.6442	21.2037	56.5279	17.8525	16.0489	37.061	27.4023	39.9549	16.1065	25.5701	12.784	31.906	23.3587	13.2566	19.0227	17.9312	29.706	22.1469	41.8973	21.8876	27.7465	40.2722	37.2882	21.6581	31.8819	35.8493	26.0349	30.4978	18.9135	39.2325	31.2241	39.9678	113.501	27.0706	7.99899	24.9192	24.2849	17.6155	18.7749	18.6296	43.0817	1.15014	0.0585777	0.115847	63.2742	29.1149
AGRP	2.48134	1.16565	0	5.49577	3.2459	2.53403	8.42295	5.95703	5.70785	6.78166	0.852336	1.96677	5.72671	1.79682	4.07896	3.62338	6.27591	2.82915	4.02671	3.49144	2.98468	3.96379	3.74625	5.22035	5.41453	5.93151	8.53556	3.15574	4.87965	1.64465	1.66947	2.90457	0.754109	2.91029	4.38983	2.66633	0.830639	4.04748	2.93592	0	5.32275	1.38973	-0.544127	0.656573	0.749271	2.48134	3.6409
AGTPBP1	31478.3	13689.4	17396.3	11021.4	12851.3	16815.9	14842.1	13841.7	15140.6	15877.6	17814.7	15943.6	10881.6	16287.3	17576.2	14510.7	13416.1	12595.4	25237.4	9754.21	10832.4	18225.5	11503.8	11158.1	12599.6	13463.8	14740.1	11450.6	33439	14754.1	19544.4	17383.1	10559	15353.7	14915.9	14590.1	14561.9	25792.6	15547.2	19575	16861.1	12692.4	1.07397	9.10774e-13	2.22097e-11	31478.3	15488.7
AGTRAP	7280.25	1320.68	760.568	964.9	1136.07	995.031	1668.59	1256.93	1399.56	1889.54	1411.47	858.495	1438.22	1067.31	1155.37	1443.01	1193.32	1833.99	2295.22	1164.4	1228.69	1748.03	2012.67	1838.31	1911.33	1212.99	2171.45	1102.14	3248.63	1459.63	2113.54	1484.23	1111.56	1878.11	1646.19	820.34	1616.42	2242.31	1275.66	1359.01	1000.68	568.401	2.3629	5.37972e-22	4.90451e-20	7280.25	1470.8
AHCTF1	24684.4	9326.34	18222.3	9601.89	10972	15433.1	13432.9	14925.9	16822.2	10320.8	10209.3	11908.8	9162.74	10947.1	14722	9145.41	11028.6	9126.12	24012.3	9991.63	10659.3	18045.8	8261.41	8477.1	9101.06	12883.2	11818.3	8750.09	29259.6	17208.8	20227.3	16333.8	9793.62	16601.2	14345.2	9605.89	8291.44	12804.2	16915.3	17893.9	11857.8	14442.1	0.945441	0.00390361	0.0116438	24684.4	13241.2
AHCTF1P1	54.5895	20.9816	27.657	10.9915	22.7213	12.6702	16.8459	14.2969	20.5482	7.62937	34.9458	23.6012	40.087	28.7491	30.5922	13.5877	5.37935	26.8769	64.4273	12.22	35.8161	46.2442	29.0334	20.8814	10.0556	14.0873	19.6318	11.834	71.9749	21.3804	47.5798	23.2365	12.0657	47.5347	20.4859	30.2184	15.7821	29.3443	19.0835	46.2151	31.9365	16.6768	1.16741	0.0790176	0.147133	54.5895	25.7538
AHCY	935.465	1631.91	827.866	1293.86	1416.02	810.046	1293.76	1042.48	1234.04	1068.11	1319.42	1172.19	1097.07	1074.5	972.832	1273.62	1266.84	1164.19	1289.55	1354.68	1186.91	1115.15	1306.5	1306.58	1270.87	1522.92	1361.42	1192.08	1354.1	1201.42	1159.44	1084.86	1505.2	1040.91	1160.38	1070.98	1111.39	967.348	1280.06	1129.38	979.386	1159.04	-0.356953	0.0680222	0.130649	935.465	1196.81
AHCYL1	5669.86	4988.97	3855.39	3648.41	2855.58	3659.99	4191.26	3472.95	3041.14	5622	6198.19	5839.34	4651.73	5747.13	6267.32	4887.03	4518.66	4357.59	6177.97	3531.59	3422.43	4604.6	4452.41	4702.79	4712.19	3882.91	4361.67	3608.59	5189.51	3936.47	4922.42	4361.93	3821.83	4397.44	4582.98	5955.69	5636.72	5879.98	5619.36	4991.23	6492.43	2822.55	0.309515	0.27239	0.388341	5669.86	4630.98
AHCYL2	1068.22	2211.23	1752.53	1821.45	1598.61	1585.46	1799.98	1304.59	1425.82	1866.65	2413.82	2189.01	1841.55	1954.04	2156.75	1858.79	2276.36	1797.22	1999.26	1865.3	1784.84	1736.14	1789.77	1801.02	2035.09	1723.1	1756.62	1837.43	1704.22	1707.14	1733.74	1777.59	2145.44	1669.53	2105.66	2042.41	1822.42	1796.07	2116.8	1997.36	2401.89	2074.87	-0.814752	1.1848e-05	6.92048e-05	1068.22	1884.82
AHDC1	172.453	115.399	102.331	165.658	145.254	87.8465	153.298	153.691	154.112	124.613	94.6093	119.973	152.167	108.708	101.974	131.348	133.587	200.162	133.888	185.046	204.948	128.162	237.887	196.136	208.073	169.789	197.171	188.556	126.871	161.176	130.218	148.859	192.298	147.455	206.322	95.9878	134.563	121.424	130.649	111.205	83.8333	183.445	0.242664	0.232159	0.343465	172.453	148.017
AHI1	415.625	437.118	1227.05	790.606	1101.98	362.367	297.33	758.925	1375.59	452.676	677.607	512.343	730.565	626.192	514.969	842.436	262.692	558.049	488.238	1106.79	656.629	935.454	295.017	557.831	694.607	767.389	611.146	837.85	319.617	1083.82	291.322	389.212	955.456	586.908	672.376	966.1	259.99	541.351	610.672	844.87	456.426	981.151	-0.67117	0.258875	0.373772	415.625	669.237
AHNAK	227665	391952	303872	193395	300068	317162	301594	222736	201920	389105	388961	341130	262051	296210	335567	307173	269707	276559	222061	255823	202610	286331	278533	274550	355321	136761	220088	253329	180855	252117	198361	213616	215958	237538	266980	384205	231626	372021	267065	274027	429160	94775.6	-0.252818	0.456448	0.576737	227665	273241
AHNAK2	64.5149	60.6137	92.19	229.252	98.1885	155.421	97.7062	117.949	186.076	86.4662	127.85	85.5544	125.17	134.761	64.2436	81.5261	107.587	96.191	61.4073	243.528	183.06	64.7419	141.421	187.932	95.1411	160.892	155.347	126.23	95.1532	78.9431	106.011	100.208	217.938	119.322	160.96	66.6582	119.612	55.6529	96.8854	79.4322	114.439	177.886	-0.864598	0.0725447	0.137392	64.5149	120.867
AHR	20834.6	28292.6	17649.8	12031.8	15263.8	12381.3	14500.1	15482.3	12786.7	9117.95	18341.4	13912.9	10254.1	14370.1	18341.1	11080.3	23428	15534.8	18165.5	7998.02	11796.4	19470.1	7898.96	15164.4	20031.5	8986.98	14272.3	11557.1	12245.5	19922.4	6900.74	7733.41	15043	8818.17	10807	13770.7	15927.5	18273.4	13889.8	17244	9481.15	12760.5	0.573087	0.204922	0.311394	20834.6	14169
AHRR	27.2947	16.3191	11.9847	11.7766	13.7951	28.7191	192.885	20.2539	14.8404	15.2587	135.521	14.7508	26.9974	22.4602	24.4738	12.6818	17.0346	25.4623	27.1803	26.1858	17.9081	11.8914	22.4775	39.5255	44.8633	39.2962	20.4853	71.0042	30.4978	217.094	259.602	24.6888	24.8856	27.1627	16.096	11.5541	17.4434	216.54	35.2311	11.5538	65.2037	56.979	-0.721649	0.520468	0.634494	27.2947	47.3309
AHSA1	1560.76	2242.71	1631.76	1691.91	1627.82	1646.28	1904.43	1569.08	1423.54	2477.85	2490.53	2475.18	2589.29	2368.21	2085.37	2311.72	1830.77	2253.41	1899.6	2250.23	2064.4	1811.45	2362.01	2204.48	2493.78	2416.35	1970.01	1731.71	2139.73	1792.67	1693.67	1729.67	2236.69	1972.2	2360.27	2525.01	2556.71	1982.25	2256.26	1873.16	2501.69	1594.02	-0.411323	0.0827937	0.152879	1560.76	2074.09
AHSA2	5475.08	8053.46	7527.32	8997.36	7869.69	8920.65	7664.88	8549.52	6833.43	8886.52	8159.41	8295.83	7071.67	9946.29	8669.83	6778.44	8000.89	7437.12	7069.89	7041.36	7455.72	7770.35	9781.45	9496.55	7478.24	7492.24	7480.56	9545.34	5404.21	7852.37	6508.41	7493.06	8012.41	5999.07	7167.13	9884.97	8176.81	7781.29	7720.01	7366.98	6594.89	8685.83	-0.523077	0.00558498	0.0158555	5475.08	7876.13
AHSP	24.8134	29.1412	72.8301	0.78511	4.05738	7.6021	4.21147	122.715	26.2561	180.562	36.6505	77.6874	26.9974	84.4505	23.454	51.6332	63.6557	53.7538	10.0668	14.8386	15.9183	247.076	3.74625	13.4237	3.86752	8.15583	29.8744	21.3013	41.477	18.0911	11.6863	47.1992	3.01644	63.0562	16.8277	37.3286	17.4434	29.3443	8.80777	4.33267	3.99206	8.33839	-0.498147	0.723421	0.801799	24.8134	37.6988
AICDA	17.3694	4.66259	5.5314	2.35533	8.92623	4.22339	5.05377	22.6367	4.56628	7.62937	27.2748	5.90031	7.36292	14.3746	12.2369	13.5877	8.96559	9.90201	18.1202	3.49144	1.98978	19.8189	17.7947	8.94916	10.0556	6.67295	7.682	2.36681	13.419	4.93394	14.1905	7.26142	6.78698	7.76077	8.04802	11.5541	4.98383	12.1424	11.7437	5.77689	9.31481	5.55893	0.937305	0.242201	0.354932	17.3694	9.40504
AIDA	1815.1	3301.11	2529.69	3430.14	2591.04	3125.31	3071.01	2624.67	2671.27	3620.56	3630.1	4273.79	3421.3	3681.68	3379.42	3193.1	3069.82	2997.48	2463.34	3529.85	3382.63	2807.68	3380.05	3316.41	3119.54	3357.98	2744.18	2689.48	2498.38	2644.59	2533.42	2742.64	3765.27	2382.56	3432.85	3878.62	3151.44	3015.37	2893.35	2736.8	3675.36	3582.73	-0.776728	0.000224324	0.000960841	1815.1	3130.15
AIF1	54494	32065.8	32112.6	15210.7	17914.1	22972.7	19074.6	20857.9	18571	23961.3	31094.1	26865.1	20099.1	23565.3	29578.6	26493.3	26651.1	20976	50410.3	15385	13707.6	29283.1	16441.3	17377	21927.3	19312.3	27533.1	13850.6	50000.6	22968.3	27791.6	19089.5	16161.3	22663.4	15769	24042.3	35070.4	32132	26200.2	25629.2	23586.4	11045.6	1.25093	5.70173e-07	4.43499e-06	54494	24035.1
AIF1L	2.48134	3.49694	5.5314	11.7766	12.1721	4.22339	5.89606	3.57422	5.70785	0	3.40934	2.95015	2.45431	11.6793	8.15792	3.62338	3.58624	2.12186	9.06009	6.11002	16.9132	3.96379	4.68281	5.96611	3.09402	11.1216	5.12133	7.10042	3.65974	15.6242	9.18206	2.90457	7.54109	11.6411	27.8023	6.22143	0.830639	2.02374	1.46796	12.998	9.31481	18.0665	-1.51163	0.277901	0.394504	2.48134	7.1408
AIFM1	694.775	1425.59	1180.95	1267.17	1183.13	979.827	1188.48	863.769	956.635	1551.31	1599.83	1464.26	1468.49	1412.3	1383.79	1428.52	1413.87	1315.55	1265.39	1290.09	1254.56	1124.39	1319.62	1360.27	1386.89	1356.09	1182.17	1185.77	1016.19	1115.07	1071.8	1008.61	1383.04	1147.62	1291.34	1558.91	1532.53	1291.15	1434.2	1333.02	1776.47	1272.99	-0.896595	0.000265169	0.00111323	694.775	1293.7
AIFM2	119.104	172.516	86.6586	171.154	154.18	148.663	145.717	145.351	163.244	209.384	167.058	108.172	181.619	162.612	122.369	151.276	189.174	178.943	121.808	186.792	155.203	126.841	232.267	242.373	181.774	157.185	152.786	186.978	107.352	115.948	105.176	127.801	189.281	157.156	148.523	129.761	167.789	155.828	158.54	116.982	161.013	159.819	-0.384263	0.206731	0.313374	119.104	156.172
AIFM3	143.918	128.221	70.9863	62.8088	84.3934	58.2828	97.7062	117.949	91.3255	97.4864	111.656	56.0529	98.1722	88.9426	52.0068	144.029	64.5522	111.751	155.028	130.929	118.392	142.696	183.566	181.221	186.415	87.4898	145.958	62.3259	118.332	97.8566	109.35	124.896	53.5418	135.813	100.966	103.098	101.338	130.531	54.3146	77.988	49.2354	23.6255	0.514258	0.31149	0.432002	143.918	102.713
AIG1	1263	1061.9	957.854	900.521	659.729	803.289	678.89	948.359	905.264	735.81	770.512	677.552	921.183	970.282	842.306	1039.91	745.04	1022.03	914.062	673.848	719.307	1423	876.622	638.374	956.052	666.553	918.426	879.664	1470	870.019	737.069	889.524	691.518	858.535	831.141	865.668	713.519	731.583	1136.2	703.336	668.005	597.585	0.570412	0.0287611	0.0643295	1263	855.367
AIM1	23284.9	10778.7	12664.1	10946	12035.8	15282.8	10588.5	15535.9	15201.1	9471.44	9939.09	11982.5	10434.1	10510.5	14131.6	9511.37	11310.1	10072.5	9632.89	11583.7	11684	13578.6	11213.5	11488.5	9507.15	10162.9	10339.1	10298	13460.5	11642.5	11346.5	12944.9	10429.3	11648.9	9389.85	11252.8	10046.6	9760.51	10481.2	10756.6	13325.5	15274.5	1.01795	0.000107288	0.000498835	23284.9	11503.5
AIM1L	158.806	131.718	216.647	479.702	275.902	153.731	110.341	193.008	107.307	179.714	148.306	106.206	237.25	185.072	193.751	122.289	166.76	175.407	100.668	204.249	173.111	216.687	253.808	302.034	217.355	273.591	273.138	322.675	211.045	161.998	253.759	274.482	311.447	98.9498	267.048	167.979	144.531	184.16	209.918	317.729	210.249	133.414	-0.372033	0.513148	0.627915	158.806	206.515
AIM2	3872.13	945.34	595.548	643.005	387.885	844.678	873.46	661.23	374.435	662.06	1210.32	983.384	973.541	808.569	1124.77	682.101	491.314	705.872	885.875	860.64	372.09	1959.43	722.089	496.679	494.27	424.103	804.049	665.073	2783.84	573.16	584.313	623.03	611.583	662.575	412.644	977.654	812.365	1210.2	1372.54	720.667	1622.11	200.121	2.30619	2.11841e-05	0.000116839	3872.13	824.844
AIMP1	1951.57	3549.4	3520.74	4026.83	3948.64	3874.54	3235.25	3464.61	3810.56	2220.99	2285.97	2486	2577.84	2888.39	2663.56	2606.12	3074.3	2682.74	2792.52	3346.54	3123.96	3085.15	2336.72	2713.83	2318.97	3610.81	2782.59	3076.85	2604.51	3239.96	2878.16	3124.59	3319.59	2308.83	2445.14	2983.62	3052.6	2112.79	2435.35	2960.66	2955.46	5022.49	-0.617518	0.00769795	0.0209983	1951.57	3013.37
AIMP2	83.1249	122.393	54.3921	102.849	80.336	65.8849	101.918	89.3554	70.7773	133.938	107.394	94.4049	124.352	97.9267	47.9278	101.455	85.1731	128.019	87.5809	127.438	104.464	77.9545	109.578	120.814	104.423	102.319	86.2091	98.617	100.033	67.4306	96.829	100.934	113.871	99.9199	89.2599	73.7684	86.3864	88.0328	99.8214	67.8785	107.786	79.2147	-0.195252	0.551509	0.661068	83.1249	95.0989
AIP	1266.72	1201.78	594.626	1459.52	1215.59	1152.99	1246.6	1267.66	1106.18	1149.49	906.886	695.253	1037.35	816.654	663.851	995.524	1126.97	1360.11	1233.18	1296.2	1260.53	1038.51	1274.66	1276	1198.93	1238.94	1367.4	1270.98	1166.24	1146.32	1338.91	1125.52	1368.71	1338.73	1241.59	796.343	1041.62	1050.32	1105.37	1044.17	888.899	1388.34	0.166019	0.332859	0.454507	1266.72	1133.99
AIRE	3.72201	4.66259	3.6876	3.92555	4.86885	3.37871	15.1613	4.76562	2.28314	5.93396	5.96635	0	2.45431	9.88251	14.2764	7.24676	8.06903	7.07287	1.00668	8.7286	6.96424	2.64253	6.55593	8.94916	6.18804	6.67295	6.82844	1.57787	6.09957	9.04556	8.34733	2.17843	3.01644	9.70096	5.12147	6.22143	2.49192	5.05935	4.40388	8.66534	9.31481	1.38973	-0.665396	0.544921	0.655315	3.72201	5.87332
AIRN	23.5727	3.49694	7.3752	3.14044	4.05738	5.91275	4.21147	16.6797	7.99098	10.1725	8.52336	1.96677	9.81722	6.28887	8.15792	3.62338	3.58624	1.41457	11.0734	7.85574	1.98978	3.96379	1.87312	5.96611	3.09402	3.70719	5.12133	3.15574	8.53939	4.11162	10.8515	8.7137	1.50822	7.76077	8.77966	15.1092	10.7983	8.09497	7.33981	15.8864	7.98413	2.77946	1.89194	0.0107063	0.0279068	23.5727	6.64569
AJAP1	52.1082	18.6504	13.8285	13.3469	47.877	9.29146	48.0108	25.0195	1.14157	12.7156	26.4224	39.3354	10.6353	39.53	10.1974	17.2111	25.1036	28.2915	16.1068	36.6601	42.7803	19.8189	28.0969	32.0678	23.2051	25.9504	26.4602	20.5123	18.2987	17.2688	26.7115	53.7345	22.6233	7.76077	62.1893	8.88776	112.967	9.10684	35.2311	25.996	19.9603	41.692	0.931828	0.337661	0.4597	52.1082	27.334
AJUBA	40.9421	25.6442	31.3446	40.0406	30.8361	42.2339	38.7456	22.6367	20.5482	29.6698	28.9794	60.9698	45.8137	52.1078	43.8488	25.3637	44.8279	36.7789	32.2137	35.7873	33.8263	13.2126	28.0969	64.8814	30.1667	34.8476	28.1673	41.8136	37.8173	32.893	43.4061	37.7594	46.7548	53.3553	43.1667	39.9949	38.2094	21.2493	42.5709	37.5498	43.9127	69.4866	0.117911	0.818143	0.873218	40.9421	37.8422
AK1	394.533	448.774	278.414	562.139	680.016	537.215	662.886	554.003	510.281	606.959	305.136	354.018	702.75	380.926	343.653	526.296	452.762	856.524	406.697	624.968	596.935	484.903	1050.82	737.56	630.406	638.379	558.225	708.465	384.273	536.978	495.831	493.776	568.598	455.945	516.537	391.95	476.787	488.734	408.093	410.159	413.844	640.667	-0.411858	0.10414	0.183634	394.533	533.714
AK2	5806.34	8543.03	6955.74	7829.11	6559.15	6346.91	7430.72	6021.36	6030.91	8341.45	9498.43	8117.84	8505.81	9002.96	7977.43	8058.4	8123.72	7360.73	8112.81	7437.64	7026.92	7352.83	7371.68	8127.33	7379.24	7306.88	7426.79	6690.97	7287.76	6252.13	7415.77	6318.88	7780.9	7627.86	6941.05	9000.64	10115.5	7322.91	7900.57	7407.42	9441.23	6534.52	-0.387963	0.0257518	0.0586939	5806.34	7616.68
AK3	1078.14	1825.4	1939.68	2801.27	2143.92	2099.03	1876.63	1996.8	2066.24	2402.4	1869.17	2565.65	1700.02	2334.97	2083.33	2191.24	2149.05	2087.91	1388.21	2414.33	2415.6	1944.9	2280.53	1791.32	1927.57	3126.65	2063.04	2351.03	1818.89	2312.38	2010.87	2237.97	2605.45	1690.88	1956.4	2622.78	2651.4	1736.37	2130.01	2198.11	2186.32	2765.57	-0.999234	3.10282e-07	2.55112e-06	1078.14	2164.86
AK4	91.8096	123.559	81.1272	62.0237	47.877	56.5934	78.3334	51.2304	58.22	66.1212	57.9589	44.2523	86.7188	60.1934	128.487	65.2209	43.0348	46.6809	104.694	32.2958	22.8825	175.728	25.2872	73.8306	77.3505	63.0223	65.7238	45.7583	111.012	63.319	93.4901	81.3279	58.0664	87.3086	62.9209	86.2113	94.6928	102.199	61.6544	60.6573	171.659	26.4049	0.391563	0.423462	0.546079	91.8096	73.2958
AK5	172.453	870.738	469.247	1285.22	1006.23	1243.37	534.015	1215.23	960.06	238.206	578.736	708.037	1203.43	790.6	598.588	242.767	981.732	491.564	358.377	682.576	639.715	471.691	596.59	972.476	433.163	1091.4	779.296	678.485	584.338	800.944	677.803	490.872	1077.62	636.383	782.853	470.163	429.44	130.531	1312.36	363.944	345.979	1792.75	-2.05752	5.81477e-05	0.000289462	172.453	732.135
AK6	81.8842	198.16	151.192	207.269	162.295	211.17	198.782	172.754	176.943	172.085	170.467	229.129	259.338	221.009	149.902	164.864	208.002	173.285	202.342	244.401	213.902	181.013	221.965	185.695	174.812	309.18	199.732	210.646	193.966	249.164	242.073	201.867	259.414	164.916	174.13	205.307	257.498	197.315	151.2	171.862	255.492	244.593	-1.31051	1.39163e-06	9.93149e-06	81.8842	203.393
AK7	7.44402	11.6565	2.7657	5.49577	8.11475	7.6021	6.73836	5.95703	3.42471	1.69542	12.785	4.91692	6.54482	5.39046	8.15792	0.905845	6.27591	3.53643	2.01335	4.3643	6.96424	6.60631	1.87312	9.69493	2.32051	3.70719	4.26778	5.52255	9.7593	5.75627	10.0168	1.45228	9.80342	0.970096	5.85311	5.33266	0.830639	2.02374	4.40388	4.33267	5.32275	13.8973	0.452867	0.624803	0.723772	7.44402	5.58666
AK8	6.20335	5.82824	13.8285	14.132	23.5328	14.3595	96.8639	25.0195	14.8404	14.411	57.1065	17.7009	6.54482	8.08569	16.3158	25.3637	17.9312	14.1457	4.02671	51.4987	6.96424	6.60631	12.1753	18.6441	20.8846	10.3801	36.7029	20.5123	6.09957	32.893	68.4481	11.6183	9.80342	32.9833	23.4124	14.2204	7.47575	38.4511	23.4874	18.7749	46.5741	19.4563	-1.88067	0.0767143	0.143853	6.20335	22.6367
AK9	789.066	887.057	884.102	1001.8	855.295	1138.63	956.847	912.616	816.222	1041.83	923.08	1244.96	1004.63	1085.28	1167.6	1018.17	925.249	954.13	770.108	1025.61	1260.53	935.454	890.67	1018.71	837.706	1084.72	779.296	944.356	935.673	951.429	812.195	843.777	990.146	776.077	1047.71	1063.87	825.655	994.669	957.111	804.432	1189.63	1281.33	-0.292479	0.136361	0.227183	789.066	971.668
AKAP1	624.057	1099.21	845.383	1443.03	1257.79	1226.47	1336.72	1445.17	1276.27	1086.76	1019.39	1146.63	1423.5	1193.99	1003.42	1148.61	1327.8	1432.26	771.114	1464.66	1266.5	983.019	1169.77	1421.43	1040.36	1256.74	1233.39	1384.58	1019.85	1289.4	1129.39	1076.87	1591.17	1062.25	1145.75	1176.74	916.195	899.553	1074.55	906.972	1161.69	1737.17	-0.926892	4.66139e-09	5.59668e-08	624.057	1192.48
AKAP10	5205.85	4847.93	5905.69	4846.48	3663.81	4733.58	5176.74	4605.97	4129.06	4880.25	5714.06	5148.02	4920.07	5205.39	5668.74	5083.6	5494.11	4926.25	6907.81	4496.1	4264.11	5976.07	4494.56	4766.18	4460.03	4953.55	4958.3	4630.27	6809.55	4607.48	5026.76	4070.02	4490.72	4741.83	4770.28	5037.58	5596.84	6027.71	5349.25	5411.5	5024.68	5514.46	0.0541629	0.714634	0.795451	5205.85	5056.96
AKAP11	5123.97	8832.11	7823.25	9049.18	7627.87	7877.47	7936.94	7535.64	6897.36	7436.94	9144.71	9048.12	8490.26	9157.49	8447.53	7038.42	7985.65	6762.37	5735.04	8759.15	8369.03	7499.49	7278.02	8351.06	7730.41	6859.79	6270.22	8049.51	6083.71	7655.01	6305.57	7439.32	9145.84	7030.28	8547.73	9290.38	6903.44	7642.66	6905.29	6793.62	9325.46	11247.1	-0.603771	6.29235e-06	3.87372e-05	5123.97	7861.18
AKAP12	73.1995	110.736	247.991	53.3875	55.1803	55.7488	69.9105	39.3164	57.0785	241.597	83.5289	152.425	96.536	97.0282	564.936	205.627	301.244	171.871	101.674	161.479	74.6169	249.719	74.9249	209.56	171.718	77.1096	144.251	99.4059	80.5143	275.479	308.017	182.988	153.084	151.335	59.9944	219.528	208.49	73.8666	111.565	316.285	103.794	251.542	-1.07954	0.256285	0.370901	73.1995	157.685
AKAP13	94803.3	47538.6	48629.3	33205.4	45407.7	44781.5	42504.7	45858.4	42395.6	43153.4	44797.1	40842.9	34398.7	33313	43305.3	49966.4	42990	38481.3	46114.8	39963	38980.9	57445.9	40325.5	33861.4	45864.2	32725.6	39784.2	40205.8	58720.5	46281.2	42275.9	39200.8	38942.2	43854.1	39563.4	43177.6	37349.7	48509.1	50060.4	50936.3	42161.5	41839.3	1.1507	1.44156e-11	2.75258e-10	94803.3	42919.8
AKAP14	12.4067	12.8221	11.9847	5.49577	8.92623	9.29146	5.05377	8.33984	4.56628	1.69542	0.852336	5.90031	4.90861	1.79682	3.05922	9.9643	9.86215	6.36558	3.02003	5.23716	7.95913	3.96379	2.80969	2.98305	7.73505	8.15583	6.82844	7.88936	7.31948	7.40092	5.0084	4.35685	4.52466	5.82057	3.65819	7.99899	15.7821	7.0831	24.9553	11.5538	2.66138	8.33839	0.872261	0.30479	0.424574	12.4067	6.92509
AKAP3	19.8507	59.448	66.3768	88.7174	35.7049	39.6999	70.7528	27.4023	36.5302	36.4514	42.6168	59.0031	73.6292	56.5998	44.8686	56.1624	44.8279	28.9987	31.207	91.6503	43.7752	56.8143	69.3056	60.4069	18.5641	62.2808	71.6987	67.0596	62.2156	55.0957	50.9187	33.4025	47.5089	40.744	54.8729	71.1021	53.1609	36.4273	42.5709	20.2191	81.1719	26.4049	-1.3716	0.0169474	0.0412784	19.8507	51.6187
AKAP5	1035.96	1045.59	1264.85	710.524	2206.4	826.095	1160.68	1665.58	1353.9	1091.85	1433.63	724.754	1050.44	521.078	735.233	2201.2	503.866	995.152	1884.5	1514.41	2309.14	2314.85	1074.24	1002.31	1654.53	2061.2	652.97	1841.38	624.595	1237.6	406.515	1682.47	561.057	1147.62	978.201	1260.28	1415.41	2050.05	1605.95	1028.29	1095.16	778.25	-0.288725	0.638207	0.73509	1035.96	1260.29
AKAP6	68.2369	100.246	239.694	243.384	188.262	309.152	185.305	247.812	114.157	84.7708	160.239	90.4714	126.806	67.3807	108.092	106.89	113.863	86.9962	47.3138	65.4645	108.443	56.8143	100.212	69.356	57.2394	74.1439	106.694	123.863	141.51	180.089	98.4985	103.838	79.1815	66.9366	107.551	94.2103	62.2979	53.6292	73.3981	114.094	97.1402	183.445	-0.791763	0.236555	0.348361	68.2369	118.022
AKAP7	459.048	961.659	794.678	1205.93	1015.97	952.797	881.04	869.726	938.37	718.856	928.194	882.096	1023.45	972.079	847.404	912.186	982.628	714.359	1080.16	794.303	887.443	738.586	657.466	907.594	792.069	1111.42	845.874	922.266	796.603	1149.61	937.405	917.843	790.307	867.266	862.602	1047.87	990.121	875.268	918.944	850.647	875.592	940.849	-0.979878	9.25629e-07	6.81801e-06	459.048	906.33
AKAP8	6914.26	4101.91	4480.44	3573.03	4938.64	4889.84	3772.64	5093.26	5609.67	2432.92	2578.32	2423.06	2537.75	2304.42	2735.96	3500.19	3456.23	3765.59	4126.37	4077.13	4220.33	4487.01	2868.69	2885.36	3020.54	3689.4	3855.51	3779.79	4511.24	4555.68	4629.43	4450.52	3909.3	3991.94	3249.94	2574.78	2790.12	2746.22	3708.07	4466.98	2357.98	5585.33	0.891658	0.0115668	0.0298419	6914.26	3725.16
AKAP8L	5651.25	4769.83	4564.33	5497.34	5029.52	4684.58	4753.91	5143.3	4584.54	4963.33	4547.21	4520.62	4859.53	5009.53	4224.78	4877.07	5043.14	4943.23	5562.89	4725.66	4663.06	4440.76	5055.56	5210.65	4563.68	5614.91	5479.83	5169.11	5598.18	4942.99	5727.94	5100.42	5357.95	5169.64	5248.04	4099.04	4891.63	4705.2	5030.7	5525.6	4803.78	4975.24	0.183771	0.131732	0.221144	5651.25	4967.76
AKAP9	16137.4	15436.7	13674.5	12625.4	14186.2	14327.4	10799.9	12648	13534.4	10751.5	12220.8	11028.7	10381.7	12700.8	11804.5	9918.1	11280.5	10772	10431.2	12550.9	12456	14274.9	10316.2	10877	11826.9	9019.6	8410.94	12201.7	10496.1	13187.6	8868.2	13501.9	13135.8	9991.99	12345.7	11149.7	9346.35	12265.9	11762.8	14497.1	13546.4	17356.4	0.434424	0.03067	0.0679615	16137.4	11997.8
AKIP1	78.1622	183.007	138.285	178.22	119.287	119.944	149.928	107.226	105.024	205.993	134.669	166.192	242.158	194.056	143.783	128.63	139.863	178.943	188.249	147.513	121.377	136.09	159.216	138.712	184.094	130.493	134.862	118.34	102.473	135.683	131.888	111.1	125.182	119.322	155.839	197.308	162.805	109.282	121.841	127.092	176.981	107.009	-0.905479	0.0100157	0.026373	78.1622	145.804
AKIRIN1	25060.3	8621.13	11370.7	8224.81	9420.41	11249.4	10388.9	11669.8	14347.2	8033.73	8546.37	10378.6	7147.76	8716.37	9715.07	9224.22	9891.73	8884.23	14166	7572.93	8113.34	10279.4	7824.97	7348.01	7410.18	9784.77	8883.81	7090.17	15186.7	10759.3	11096.1	9520.44	7562.96	10442.1	10602.2	8621.13	8857.93	10517.4	9954.24	10083.6	7260.23	12709.1	1.38415	3.85581e-11	6.79075e-10	25060.3	9694.57
AKIRIN2	7034.6	3798.84	4011.19	2086.82	2540.73	3991.95	2830.11	3232.28	3083.38	2650.78	3346.27	2950.15	2500.94	2552.38	3308.04	2837.11	3391.68	3072.45	5041.44	1971.79	2449.42	3842.23	2672.01	2604.95	2974.13	3466.23	3216.2	2040.19	7079.16	3249	3823.91	2666.39	2548.14	3498.17	2646.34	2671.66	3384.85	3495	2887.48	3632.22	2288.78	2704.42	1.19541	1.12657e-08	1.24863e-07	7034.6	3147.3
AKNA	35096.1	10904.6	11851	13803.8	15854.6	13214.1	15818.3	16383	16757.1	17609.4	14482	11974.7	14047.6	12914.6	11586.3	16192	14965.4	17699.1	22134.8	13972.7	18483.1	16308.3	22605.8	16017.5	20633.2	15162.4	18993.3	18159.7	21547.3	15795.2	19383.3	15593.2	13884.7	18864.5	16959.4	10905.3	15302	19700.1	18697.4	17086.6	13961.6	12342.2	1.13726	5.47515e-14	1.63709e-12	35096.1	16062.2
AKNAD1	2.48134	2.33129	5.5314	2.35533	2.43443	3.37871	0.842295	2.38281	1.14157	0.847708	3.40934	2.95015	1.6362	2.69523	4.07896	0.905845	1.79312	4.24372	3.02003	0.87286	5.96935	2.64253	0.936562	2.98305	3.09402	3.70719	4.26778	3.15574	2.43983	0.822324	0.834733	6.53528	1.50822	6.79067	4.38983	3.5551	0	9.10684	2.93592	4.33267	1.33069	2.77946	-0.235683	0.83807	0.88766	2.48134	2.95046
AKR1A1	2212.12	3709.09	1970.1	2284.67	2408.46	1814.37	2739.98	2106.4	2147.29	2440.55	2717.25	2020.86	2540.21	2157.98	2213.86	2728.41	2487.05	2641.01	2780.44	2890.04	2473.3	2402.06	2724.46	2662.38	2950.15	2506.06	2848.31	2368.39	2331.25	2651.17	2446.6	2136.31	3024.73	2881.18	2791.2	2508.13	2815.87	2866.63	2244.51	2271.76	2566.9	1755.23	-0.184356	0.40393	0.52703	2212.12	2512.79
AKR1B1	863.507	1831.23	1534.04	2374.96	1846.11	1547.45	1693.01	1914.59	1624.45	1796.29	1556.37	1383.62	2008.44	1694.4	1147.21	1781.8	1723.19	2136.01	1261.37	2037.26	1982.82	1352.97	2125.06	2041.16	2429.58	2047.85	1841.97	2037.82	1687.14	1809.94	1994.18	1881.43	1883.01	1776.25	1746.42	1684.23	1863.12	1522.87	1410.71	1408.12	1338.67	1567.62	-1.02644	3.41294e-08	3.42917e-07	863.507	1764.02
AKR1C1	105.457	69.9388	44.2512	152.311	131.459	76.8657	46.3262	125.098	107.307	27.9744	47.7308	79.6541	141.532	79.9585	78.52	68.8442	123.725	108.922	98.6543	98.6332	100.484	43.6017	37.4625	116.339	20.8846	73.4024	184.368	69.4264	525.783	72.3645	50.084	93.6723	108.592	54.3254	89.2599	132.428	130.41	50.5935	46.9748	79.4322	47.9048	134.804	0.118603	0.873717	0.913246	105.457	96.8366
AKR1C2	7.44402	19.816	8.2971	36.115	29.2131	11.8255	65.699	36.9336	21.6898	3.39083	7.67102	25.568	28.6336	17.9682	140.724	10.8701	18.8277	16.9749	49.3272	20.0758	20.8927	130.805	14.0484	20.1356	81.218	7.41439	257.774	23.6681	365.974	104.435	35.8935	20.332	12.8199	14.5514	13.9011	23.1082	60.6366	8.09497	14.6796	10.1096	106.455	31.9638	-2.73279	0.0785985	0.146559	7.44402	47.5252
AKR1C3	501.231	356.688	623.205	482.843	1192.06	589.585	521.38	750.585	617.589	760.394	770.512	614.615	1426.77	530.96	599.607	1915.86	436.624	735.578	1313.71	1001.17	1675.4	564.179	1324.3	625.696	1294.85	916.418	855.263	952.246	725.848	601.119	711.193	930.187	236.79	1208.74	678.229	1146.52	1273.37	1006.81	1243.36	743.775	817.042	163.988	-0.766377	0.212385	0.320143	501.231	852.075
AKR1C4	31.0168	32.6381	38.7198	60.4535	64.1065	48.1467	18.5305	70.2929	41.0965	33.0606	32.3888	30.4849	59.7214	50.3109	77.5003	129.536	12.5518	78.5088	29.1936	28.8044	43.7752	43.6017	53.384	32.8136	74.2565	35.5891	27.3138	40.2357	32.9377	41.1162	23.3725	37.0332	18.8527	76.6376	32.9237	126.206	58.1447	70.831	51.3786	50.5478	61.2116	20.846	-0.644226	0.385744	0.509449	31.0168	48.5135
AKR1C6P	2.48134	23.3129	9.219	13.3469	15.418	17.7382	5.05377	11.9141	9.13255	4.23854	6.81869	9.83384	17.9982	7.18728	15.2961	5.43507	18.8277	9.19472	8.05341	17.4572	17.9081	2.64253	0.936562	5.22035	5.41453	2.96575	11.0962	13.4119	7.31948	9.04556	12.521	9.43984	6.03287	3.88038	11.7062	7.99899	5.81447	0	5.87184	0	9.31481	15.2871	-1.88483	0.123071	0.210079	2.48134	9.49524
AKR1C8P	39.7014	22.1473	23.9694	28.264	52.7459	26.185	10.1075	47.6562	30.8224	5.08625	9.3757	7.86708	32.7241	13.4761	52.0068	90.5845	19.7243	70.0214	21.1402	19.2029	42.7803	26.4253	36.5259	19.3899	42.5428	11.863	15.364	14.9898	10.9792	15.6242	25.8767	28.3195	9.80342	52.3852	19.0226	46.2164	35.7175	48.5698	36.699	14.4422	41.2513	12.5076	0.443633	0.595432	0.699106	39.7014	29.0342
AKR1E2	26.0541	150.368	70.0644	222.971	167.975	114.032	89.2832	265.683	186.076	41.5377	80.9719	194.71	219.251	172.495	133.586	91.4904	192.76	132.263	68.454	150.132	139.285	141.375	42.1453	105.898	68.0684	90.4555	202.293	115.974	239.103	78.9431	101.003	159.751	129.707	123.202	112.672	183.977	77.2494	36.4273	39.635	92.4302	70.5264	177.886	-2.293	0.000755937	0.00278009	26.0541	128.588
AKR7A2	284.113	354.357	374.291	544.081	451.18	416.426	485.162	407.461	465.76	473.869	452.59	373.686	428.685	486.04	425.232	436.617	395.382	502.881	383.544	490.547	486.502	323.709	497.314	463.865	539.906	378.134	425.924	511.231	395.252	415.274	446.582	379.046	435.121	496.689	456.542	479.939	451.868	385.523	433.049	414.492	521.63	368.279	-0.634816	0.000584891	0.0022177	284.113	440.333
AKR7A2P1	14.888	33.8038	23.9694	18.0575	35.7049	45.6126	25.2688	41.6992	57.0785	11.0202	9.3757	9.83384	13.0896	9.88251	14.2764	28.987	26.8968	33.9498	5.03338	28.8044	43.7752	40.9591	14.0484	20.8814	10.0556	17.7945	12.8033	21.3013	19.5186	35.3599	20.0336	13.7967	18.8527	17.4617	16.096	11.5541	14.9515	6.07122	7.33981	12.998	7.98413	44.4714	-0.538687	0.508829	0.623646	14.888	21.9623
AKR7A3	17.3694	26.8099	16.5942	18.0575	16.2295	17.7382	11.7921	17.8711	13.6988	16.9542	17.8991	5.90031	10.6353	7.18728	10.1974	20.8344	5.37935	18.3894	9.06009	17.4572	9.94892	15.8552	14.985	19.3899	16.2436	11.1216	12.8033	11.834	13.419	13.9795	10.8515	26.1411	19.6068	23.2823	14.6328	7.99899	9.13703	10.1187	22.0194	10.1096	9.31481	16.6768	0.255812	0.635619	0.732919	17.3694	14.5892
AKR7L	14.888	19.816	29.5008	34.5448	35.7049	36.3212	16.8459	30.9765	58.22	29.6698	9.3757	11.8006	15.5439	33.2412	32.6317	15.3994	18.8277	41.0226	13.0868	15.7115	19.8978	17.1764	18.7312	22.3729	21.6581	22.2432	27.3138	45.7583	15.8589	28.7813	25.8767	32.6764	27.1479	32.9833	24.1441	30.2184	31.5643	16.1899	35.2311	34.6613	23.9524	50.0304	-0.841898	0.178667	0.280101	14.888	26.8953
AKT1	11533.3	2946.76	2259.58	3067.42	3550.2	2406.49	3691.78	3769.61	3595.94	4726.82	3174.95	1956.94	2803.64	2930.61	2196.52	3433.15	3024.99	4406.4	5820.6	2847.27	3216.49	3690.29	5641.85	4282.17	4349.42	3295.69	4592.98	3319.84	5118.75	3616.58	5988.38	4820.13	3156.7	5099.79	4141.07	2310.82	4480.47	4142.6	3826.97	4003.39	2900.9	2725.27	1.67532	5.38011e-28	1.0107e-25	11533.3	3690.98
AKT1S1	759.29	639.94	429.606	540.941	621.59	475.554	583.71	530.175	546.812	583.223	522.482	489.725	449.956	433.033	376.284	611.446	565.729	646.46	724.807	567.359	641.705	496.795	614.385	649.56	686.099	652.466	675.162	609.059	572.139	584.672	631.058	604.876	696.797	633.473	673.107	450.61	527.456	501.888	579.845	595.02	562.881	558.672	0.403985	0.00669803	0.0185953	759.29	574.062
AKT2	8195.87	3220.68	2829.31	4936.77	5172.34	3989.41	4666.31	5332.73	5528.62	4505.57	3490.32	2871.48	4061.06	3458.88	2837.94	3943.14	4367.14	5470.86	4819.97	5048.62	5400.27	3773.53	6319.92	5400.07	4983.69	4416.01	5211.81	5004.22	5137.05	4882.96	5207.07	4829.57	5284.04	5154.12	5162.44	3121.38	4103.36	4114.27	3917.99	3788.2	3224.26	4825.15	0.882234	8.62954e-09	9.7623e-08	8195.87	4483.23
AKT3	1999.96	3562.22	4017.64	4629.79	5191.01	5557.98	3664.82	3869.68	3980.65	3500.19	2935.45	3451.68	3517.84	4020.38	3819.95	3896.04	3327.13	4023.05	2045.57	3553.41	4052.19	3626.87	3522.41	3528.21	3269.6	2931.65	3087.31	3883.14	2332.47	4015.41	3010.05	4152.08	3510.38	3421.53	3160.68	4534.54	3035.15	3477.8	2809.68	3659.66	3309.42	4119.17	-0.853045	0.000359256	0.00145407	1999.96	3634.48
AKTIP	3001.18	1571.29	2088.1	2537.47	1873.7	1896.3	1890.11	2081.39	1950.94	1690.33	1677.4	2820.35	2033.8	2765.3	2028.26	1592.48	2504.99	1590.69	2262	1814.68	1675.4	2355.81	1652.1	2015.8	1614.3	2391.14	2119.38	2034.67	2642.33	2293.46	2498.36	2113.07	2482.53	1534.69	2027.37	1965.97	1898.01	1677.68	2058.08	1903.49	2129.1	2659.95	0.548643	0.029013	0.0648169	3001.18	2058.84
ALAD	1630.24	2689.15	2047.54	2509.21	2140.67	1960.5	2462.87	1919.35	1882.45	2734.71	2847.65	2824.28	2811.82	2664.68	2290.34	2538.18	2410.85	2442.26	2636.49	2282.53	2342.97	2034.74	2673.88	2600.48	2807.82	2756.67	2430.93	2474.89	2187.3	2156.13	2450.78	2768.78	2800.01	2242.86	2512.45	2844.08	2871.52	2495.27	2730.41	2752.69	2962.11	2711.37	-0.622909	0.00212205	0.00686602	1630.24	2504.97
ALAS1	4002.4	1503.68	1517.45	1036.34	1321.08	1616.71	1863.16	1231.91	1428.1	1642.01	1502.67	1479.01	1268.88	1428.47	1657.08	1480.15	1290.15	1459.84	1929.8	754.151	791.934	1992.46	1180.07	1343.12	1048.87	960.905	1517.62	1054.02	2359.31	1577.22	1684.49	1721.68	1272.18	1654.98	965.031	1295.84	1901.33	1385.25	1423.92	1579.98	1640.74	1820.55	1.48529	3.28084e-08	3.31255e-07	4002.4	1453.22
ALAS2	439.197	354.357	456.341	76.9408	57.6147	128.391	61.4875	1831.19	533.113	1449.58	344.344	835.877	274.064	645.957	329.376	575.212	682.281	630.192	76.5074	134.42	282.549	2696.7	94.5927	71.5933	73.483	137.908	395.196	150.687	446.488	388.137	95.9943	421.888	61.0829	592.729	391.427	268.41	121.273	297.49	76.334	63.5458	59.8809	102.84	0.161828	0.897528	0.92879	439.197	408.963
ALB	1.24067	13.9878	5.5314	8.63621	13.7951	4.22339	2.52688	1.19141	17.1235	5.08625	9.3757	5.90031	4.90861	8.9841	1.01974	3.62338	17.0346	3.53643	7.04674	8.7286	5.96935	0	5.61937	15.661	4.64103	10.3801	12.8033	3.94468	1.21991	6.57859	3.33893	8.7137	14.3281	1.94019	3.65819	5.33266	5.81447	2.02374	7.33981	4.33267	5.32275	27.7946	-2.49403	0.121606	0.207987	1.24067	7.29311
ALCAM	4259.22	2087.67	1758.06	1497.2	1510.97	1926.71	1498.44	1552.4	1505.73	2803.37	2082.26	2281.45	1848.91	2790.46	2095.57	1962.97	2327.47	1964.84	1835.17	1600.83	1307.29	2461.51	1731.7	1660.82	1444.13	1944.79	2378.01	1403.52	2360.53	1869.96	2671.98	1860.37	1947.86	1921.76	2742.91	2351.7	2705.39	2070.29	2163.77	1386.45	3002.03	1537.04	1.10626	0.000128721	0.000585175	4259.22	1996.45
ALDH16A1	389.57	501.228	343.869	361.936	462.541	360.678	526.434	459.882	436.079	426.397	440.658	325.5	351.784	290.186	262.073	338.786	434.831	653.533	566.759	432.939	450.686	388.451	642.481	493.696	427.748	506.403	419.096	387.368	295.219	408.695	399.002	513.382	809.913	502.51	450.689	305.739	398.707	330.882	295.06	293.177	359.286	650.395	-0.144051	0.628123	0.726799	389.57	431.821
ALDH18A1	532.248	1134.17	795.6	1310.35	1015.16	986.584	1091.61	978.144	885.858	1470.77	1017.69	1455.41	1462.77	1316.17	1184.94	1179.41	1152.08	1290.09	725.814	1508.3	1499.3	811.255	1416.08	1345.36	1346.67	1465.82	1096.82	1365.65	889.317	1046.82	1006.69	795.125	1571.56	1174.79	1345.48	1493.14	1338.16	1078.65	1099.5	850.647	1548.92	1288.28	-1.15243	8.54503e-05	0.000409062	532.248	1191.1
ALDH1A1	3127.73	7510.26	2418.14	1382.58	1661.9	1360.78	2942.14	1511.89	2363.05	3233.16	3532.93	3270.74	1615.75	3279.2	4858.04	2973.89	4265.83	2069.52	2866.01	2249.36	1615.7	3447.17	1489.13	3417.83	2534	1924.03	2870.51	1749.07	2919.25	2638.02	2713.72	2903.84	3046.6	2521.28	1975.42	2997.84	2859.06	3121.62	3573.02	4485.76	4924.88	844.957	0.185187	0.705446	0.788739	3127.73	2827.75
ALDH1A2	52.1082	30.3068	21.2037	10.9915	17.8525	21.9616	20.2151	15.4883	18.2651	28.8221	16.1944	15.7342	16.362	29.6475	35.6909	19.0227	29.5864	27.5842	29.1936	6.98288	4.97446	35.6741	15.9216	14.1695	9.28206	26.6918	27.3138	14.2008	76.8545	16.4465	28.3809	18.8797	3.77055	18.4318	19.0226	31.9959	13.2902	40.4748	36.699	27.4402	13.3069	13.8973	1.33346	0.00661258	0.0183745	52.1082	22.3957
ALDH1A3	9.92536	3.49694	10.1409	11.7766	7.30328	11.8255	7.58065	19.0625	7.99098	15.2587	35.7981	15.7342	14.7258	19.765	16.3158	16.3052	7.17247	10.6093	16.1068	14.8386	12.9336	5.28505	13.1119	15.661	13.1496	11.1216	12.8033	15.7787	8.53939	6.57859	15.0252	11.6183	12.0657	6.79067	9.5113	15.998	29.0724	19.2255	13.2117	5.77689	27.9444	16.6768	-0.455815	0.56264	0.671155	9.92536	13.6509
ALDH1B1	47.1455	143.375	65.4549	116.981	107.926	55.7488	90.1255	66.7187	27.3977	183.105	163.649	198.644	181.619	142.847	234.54	165.77	136.277	146.408	104.694	137.039	100.484	125.52	189.185	151.39	134.59	86.7483	96.4518	123.074	82.9541	71.5422	85.9775	111.826	123.674	118.352	96.5763	199.086	176.095	162.911	189.367	98.2071	256.823	27.7946	-1.45355	0.0141108	0.0353397	47.1455	128.706
ALDH1L1	0	0	0.9219	2.35533	2.43443	1.68936	3.36918	1.19141	6.84941	0.847708	1.70467	1.96677	0.818102	0	0	0.905845	2.68968	2.12186	0	0.87286	1.98978	0	0	0	0.773505	4.44863	2.56067	0	4.87965	4.11162	4.17367	3.63071	3.01644	0.970096	0	0	2.49192	0	1.46796	0	0	4.1692	-2.88823	0.247049	0.360504	0	1.69323
ALDH1L1-AS1	0	0	2.7657	0	2.43443	4.22339	0.842295	2.38281	2.28314	0	0	0	0.818102	0	0	2.71754	4.48279	0.707287	0	0.87286	4.97446	0	0	1.49153	0.773505	0	1.70711	0.788936	0	0	2.5042	0	0	3.88038	0	0	0	1.01187	0	4.33267	0	1.38973	-2.31241	0.389889	NA	0	1.15573
ALDH1L2	22.3321	85.0922	45.1731	76.9408	43.0082	40.5445	52.2223	36.9336	59.3616	66.9689	143.192	83.5877	68.7206	97.9267	88.7174	81.5261	52.897	41.0226	11.0734	54.1173	45.765	40.9591	39.3356	63.3899	60.3334	53.3836	41.8242	44.1804	51.2363	37.8269	66.7787	37.7594	66.3616	54.3254	48.2881	60.4368	49.0077	68.8072	74.866	69.3227	91.8175	33.3536	-1.39539	0.0180141	0.0434592	22.3321	59.2289
ALDH2	4388.25	7610.51	3141.84	2402.44	3731.97	2113.38	5138	2999.96	3625.62	3844.36	7383.79	3126.18	2572.93	3177.67	3457.94	3924.12	3331.61	3354.66	6270.59	3845.82	3099.09	4126.3	2580.23	4659.53	3996.7	2919.04	5211.81	3522.6	4258.72	3798.31	5140.29	4482.47	2747.97	3817.33	2797.79	2841.42	3374.05	6145.09	2931.52	5450.5	4069.24	1374.45	0.205855	0.554725	0.663544	4388.25	3863.36
ALDH3A2	1101.72	2620.37	2108.39	2169.26	2071.7	1891.23	1878.32	1619.12	1793.41	2412.58	2726.62	2487.96	2552.48	2734.76	2359.68	2393.24	2253.95	2385.68	2217.71	1946.48	1850.5	2098.16	1911.52	2565.43	2244.71	2099.01	2070.73	2078.85	1555.39	1733.46	2084.33	2118.16	2039.11	1988.7	2081.51	2907.19	2831.65	2239.27	2422.14	2290.54	3069.9	2059.58	-1.00391	3.13586e-06	2.074e-05	1101.72	2218.6
ALDH3B1	1465.23	1501.35	695.113	626.518	632.951	609.858	871.775	658.847	779.692	1140.17	1135.31	760.156	679.025	880.441	943.26	1149.52	884.007	1102.66	1638.87	679.085	602.904	1131	984.326	1041.09	1006.33	676.933	1349.47	644.561	1112.56	826.436	1237.07	1210.48	696.043	1149.56	681.155	969.655	1513.42	1260.79	1155.29	1074.5	1053.9	339.095	0.649623	0.040287	0.0850174	1465.23	953.297
ALDH4A1	275.429	96.7487	66.3768	102.064	98.1885	96.2933	170.986	120.332	97.0334	151.74	103.133	62.9366	100.627	81.7553	46.9081	79.7144	59.1729	147.116	113.754	93.396	135.305	114.95	116.134	134.983	93.5941	119.372	156.201	108.873	125.651	110.191	121.871	127.075	129.707	134.843	114.867	72.8796	69.7737	84.9971	127.713	86.6534	85.164	94.5018	1.38725	2.31123e-05	0.000126202	275.429	106.185
ALDH5A1	235.727	536.198	547.609	1283.65	708.418	626.751	690.682	725.566	803.665	680.709	628.172	946.999	874.551	1027.78	735.233	499.121	899.249	570.78	451.998	959.273	1033.69	535.111	764.234	807.662	573.167	877.863	752.836	830.75	512.363	662.793	667.787	692.013	1088.93	572.357	853.822	799.899	667.834	484.686	669.39	532.918	729.217	1304.96	-1.63493	2.2183e-11	4.06462e-10	235.727	746.602
ALDH6A1	344.906	462.762	427.762	550.362	321.344	418.96	530.646	386.015	365.302	602.72	785.854	728.688	733.019	739.391	607.765	520.861	659.867	481.662	469.111	529.826	485.507	393.736	572.239	595.119	604.881	530.87	431.046	507.286	429.409	462.968	419.871	449.482	503.745	385.128	602.138	705.688	1046.6	583.849	540.21	485.259	666.675	537.826	-0.649427	0.0591982	0.116798	344.906	542.962
ALDH7A1	9.92536	60.6137	50.7045	105.99	46.2541	78.5551	40.4301	86.9726	60.5032	30.5175	119.327	102.272	107.989	108.708	44.8686	43.4806	118.346	62.9485	35.2337	40.1516	41.7855	44.9229	97.4024	79.0509	68.8419	103.801	78.5271	58.3813	117.112	74.0092	62.605	51.5561	122.166	47.5347	68.0424	53.3266	53.1609	56.6648	101.289	28.8845	66.5344	63.9277	-2.82817	0.000413173	0.00163947	9.92536	70.3266
ALDH8A1	78.1622	99.08	81.1272	110.7	98.1885	127.546	66.5413	55.996	76.4851	138.176	120.179	142.591	26.9974	145.542	55.066	73.3735	169.45	124.482	28.1869	141.403	106.453	68.7057	92.7196	91.7289	97.4616	120.855	49.5062	100.195	59.7757	130.75	90.1512	47.1992	159.117	67.9067	52.678	51.549	85.5558	78.9259	143.86	80.8765	77.1799	108.399	-0.252372	0.624846	0.723772	78.1622	93.7235
ALDH9A1	3424.25	3295.28	2995.25	2790.28	3086.85	2876.13	2678.5	2861.76	2728.35	4071.54	4086.1	4343.61	3595.56	3893.71	3326.39	3324.45	3051.89	2894.92	3710.61	2845.52	2621.54	2879.03	3343.53	3009.9	3361.65	2761.12	3302.41	2673.7	4152.58	2354.31	3235.43	3057.06	2563.22	3606.82	3031.91	4207.47	3433.86	4169.92	2846.38	2985.21	4260.86	2898.98	0.086089	0.659426	0.751517	3424.25	3249.11
ALDOA	33326.9	11616.8	7978.12	10892.6	9959.23	10050	12778.5	12580	13447.7	13840.5	11547.4	8588.88	9046.57	9785.48	9051.22	10670.9	11353.1	14622.4	21174.4	10480.4	11219.4	13351.4	14493.3	14083.7	14176.8	12565.2	17853	12111.7	20425	13873.4	15753.1	13318.9	11229.4	16545	13806.8	8734	13868.3	15499.8	12009.4	11253.4	9292.19	6702.68	1.44578	2.65012e-27	4.52173e-25	33326.9	12478.8
ALDOB	2.48134	8.15953	11.0628	11.7766	2.43443	11.8255	4.21147	5.95703	4.56628	30.5175	28.1271	36.3852	9.81722	39.53	17.3356	20.8344	18.8277	20.5113	10.0668	5.23716	9.94892	13.2126	7.49249	23.8644	17.7906	13.3459	17.0711	16.5677	17.0788	9.86789	17.5294	15.9751	12.8199	13.5813	9.5113	9.77654	27.4111	23.273	7.33981	14.4422	14.6376	4.1692	-2.60028	0.0333575	0.0726826	2.48134	14.9729
ALDOC	1160.03	568.836	481.232	772.548	606.172	670.674	783.334	859.003	598.182	704.445	624.762	713.937	785.378	637.871	554.739	656.738	639.246	732.749	620.113	702.652	692.445	580.034	754.869	793.493	577.035	716.971	681.991	672.962	768.545	859.329	780.475	651.349	671.911	718.841	683.35	663.027	851.405	537.303	847.014	586.354	620.1	586.467	0.760729	0.000284759	0.00118504	1160.03	683.119
ALG1	132.752	247.117	168.708	244.954	194.754	173.159	232.473	178.711	173.518	267.876	293.204	266.497	257.702	246.164	202.928	264.507	286.002	270.891	237.576	262.731	272.6	187.619	296.89	267.729	271.5	272.108	250.092	259.56	184.207	241.763	242.907	167.739	291.086	242.524	269.975	276.409	261.651	231.718	259.829	262.849	316.704	195.952	-0.880738	0.00141435	0.00483708	132.752	243.729
ALG10	471.455	995.463	996.574	1195.72	1111.72	1070.21	1090.77	967.421	843.62	850.251	859.155	1037.47	1142.07	1200.28	941.22	844.248	1030.15	876.328	556.692	1062.27	1042.65	874.676	871.939	1000.07	906.548	636.896	669.188	1045.34	694.131	922.648	777.137	928.009	1088.93	982.707	973.079	1097.64	641.253	841.876	684.07	720.667	903.537	1168.76	-0.964927	1.76973e-06	1.23616e-05	471.455	930.326
ALG10B	1263	2449.02	2675.35	3284.11	2552.9	3284.95	2609.43	3032.13	2524.01	2150.64	1610.06	2259.82	2545.12	3137.25	2520.8	2048.12	2636.78	2058.91	1807.99	2772.2	2968.76	2099.49	2327.36	2805.56	2134.87	2084.18	2054.51	2998.75	1520.01	2296.75	2016.72	2392.64	2186.92	2330.17	2436.36	2944.52	2068.29	1908.39	2069.83	2274.65	2684	3478.5	-0.932344	8.51501e-06	5.09694e-05	1263	2440.02
ALG11	887.079	769.327	877.649	653.211	904.795	800.755	732.796	798.242	727.18	555.249	600.897	579.213	433.594	680.096	598.588	665.796	740.558	597.657	478.171	779.464	799.893	540.396	509.49	530.984	577.808	511.593	518.962	652.45	580.679	670.194	583.478	627.386	775.978	703.319	543.607	631.92	623.81	546.41	588.652	782.769	542.921	1024.23	0.44743	0.0901351	0.163736	887.079	654.638
ALG12	537.21	310.062	228.631	347.019	359.483	307.463	334.391	382.441	313.931	327.215	252.291	234.046	337.058	263.234	210.067	292.588	304.83	405.275	337.237	374.457	434.768	253.682	494.505	407.187	385.979	321.784	357.64	374.745	340.356	298.504	372.291	302.075	329.546	330.803	357.771	207.974	311.49	295.466	217.258	246.962	204.926	307.131	0.760906	8.06797e-06	4.84808e-05	537.21	318.892
ALG13	3478.84	4012.16	4203.87	4435.87	4166.92	5095.94	3880.45	4726.3	4379.06	3356.92	4162.81	4027.94	4893.07	3972.77	4908.01	3753.82	4698.86	4475	3273.71	4956.1	4758.57	3651.97	3967.28	4001.02	3845.09	5250.87	3975.86	3898.92	3985.46	4085.31	3268.81	4102.7	5078.17	3442.87	4067.91	4322.12	4299.39	3397.86	3934.14	3551.34	4041.3	5949.44	-0.266534	0.109574	0.191295	3478.84	4201.37
ALG14	39.7014	136.381	86.6586	149.956	104.68	91.2252	115.394	84.5898	74.202	152.587	144.045	100.305	130.078	122.184	93.8161	142.218	120.139	103.971	95.6343	137.912	123.367	112.307	100.212	128.271	101.329	147.546	123.766	116.763	78.0744	85.5217	109.35	108.195	157.609	108.651	114.867	125.317	133.733	123.448	139.456	108.317	130.407	118.127	-1.55169	1.89849e-05	0.000105839	39.7014	116.6
ALG1L	9.92536	3.49694	12.9066	16.4873	9.7377	16.8936	5.05377	10.7226	6.84941	11.0202	5.96635	4.91692	3.27241	4.49205	3.05922	7.24676	6.27591	11.3166	0	6.98288	5.96935	1.32126	5.61937	5.96611	3.09402	6.67295	3.41422	6.31149	2.43983	7.40092	5.84313	5.80913	7.54109	4.85048	5.12147	0.888776	3.32256	6.07122	8.80777	7.22111	5.32275	15.2871	0.612776	0.477121	0.59454	9.92536	6.60959
ALG1L2	8.68469	3.49694	9.219	7.8511	11.3607	24.4957	23.5843	14.2969	27.3977	15.2587	17.0467	10.8172	35.1784	26.9523	22.4343	6.34092	48.4142	12.7312	16.1068	10.4743	8.95403	9.24884	22.4775	30.5763	57.2394	25.9504	26.4602	11.0451	28.058	15.6242	32.5546	8.7137	23.3774	44.6244	7.31639	15.1092	5.81447	16.1899	4.40388	24.5518	14.6376	16.6768	-1.15421	0.2358	0.347525	8.68469	19.343
ALG1L9P	29.7761	54.7854	39.6417	60.4535	64.918	71.7976	46.3262	36.9336	49.0875	59.3396	17.8991	71.7871	62.9939	63.7871	69.3423	55.2566	73.5178	65.0704	46.3071	68.9559	44.7701	54.1718	46.8281	52.9492	24.7522	43.0034	50.3598	40.2357	40.2571	36.1823	29.2157	53.0083	31.6726	34.9234	48.2881	22.2194	58.9754	50.5935	26.4233	34.6613	42.582	38.9125	-0.701767	0.145804	0.239504	29.7761	48.3704
ALG2	1076.9	1479.21	1611.48	1428.11	1783.62	1264.48	1321.56	1252.17	2010.3	1081.68	1327.09	1070.91	1086.44	981.063	1185.96	1468.38	1174.49	1237.75	1274.45	1703.82	1617.69	1214.24	998.375	1050.78	1215.95	1630.42	1136.08	1332.51	1149.16	1207.17	1157.77	1280.19	1136.44	1266.95	1154.53	1240.73	1275.86	1247.64	1306.49	1318.58	926.159	1689.91	-0.269789	0.271102	0.387069	1076.9	1299.92
ALG3	325.056	395.154	259.054	417.678	364.352	270.297	411.04	370.527	364.161	421.311	339.23	339.268	409.051	379.129	292.665	413.065	443.797	536.123	339.25	439.921	445.712	319.746	499.187	536.204	481.893	384.807	396.903	470.995	351.335	320.706	354.762	370.332	509.778	405.5	360.698	283.52	359.667	287.371	386.074	421.713	372.593	325.197	-0.245895	0.17136	0.271552	325.056	386.58
ALG5	517.359	903.377	693.269	865.976	723.836	719.666	733.639	621.914	775.125	800.236	887.282	742.455	766.562	766.343	689.344	781.744	752.213	780.137	723.8	836.2	751.143	650.061	735.201	773.357	765.77	1044.69	700.769	729.766	664.853	710.488	710.358	758.092	840.078	648.994	749.929	867.446	907.888	796.342	660.583	665.787	769.137	740.727	-0.555948	0.00051196	0.00197581	517.359	761.087
ALG6	1219.58	1598.1	1511.92	1487	1418.46	1438.49	1389.79	1301.01	1253.44	1628.45	1668.02	1865.48	1788.37	1851.62	1614.25	1674.91	1519.67	1444.28	1532.16	1710.81	1613.71	1452.07	1551.88	1613.09	1537.73	1696.41	1343.5	1596.02	1357.76	1334.63	1222.88	1599.69	1633.4	1316.42	1456.69	1698.45	1774.24	1663.52	1545.76	1434.11	1853.65	1814.99	-0.34458	0.00457798	0.0133604	1219.58	1556.26
ALG8	346.147	951.168	719.082	898.166	691.377	700.238	787.546	608.808	708.914	830.754	888.134	902.747	921.183	823.842	795.397	763.628	835.593	822.574	627.16	793.43	711.348	614.387	779.219	778.577	806.766	883.053	792.1	778.68	541.641	705.554	619.372	554.772	870.242	616.981	672.376	895.886	850.574	700.215	722.237	720.667	930.151	746.286	-1.13815	8.18547e-09	9.33469e-08	346.147	764.898
ALG9	735.717	1208.78	1347.82	1549.81	1509.34	1529.71	1153.94	1331.99	1500.02	1015.55	954.616	1042.39	1201.79	1116.72	1088.06	1050.78	1244.42	1119.63	745.947	1227.24	1242.62	1018.69	997.438	1174.58	1009.42	1175.92	1137.79	1390.11	868.578	1329.7	1145.25	1301.97	1342.31	1135.98	968.689	1169.63	1071.52	868.185	1059.87	1214.59	1021.97	1669.07	-0.669081	0.00155959	0.00526359	735.717	1176.89
ALK	12.4067	17.4847	22.1256	29.8342	20.2869	24.4957	18.5305	32.1679	25.1145	22.8881	26.4224	17.7009	17.1801	19.765	20.3948	15.3994	22.414	30.4133	6.04006	8.7286	29.8468	22.4615	17.7947	18.6441	28.6197	9.6387	23.8996	24.457	13.419	13.9795	14.1905	17.4274	13.574	14.5514	21.2175	17.7755	9.13703	10.1187	22.0194	5.77689	14.6376	16.6768	-0.605448	0.334284	0.455924	12.4067	18.9573
ALKBH1	258.059	339.203	359.541	431.81	361.918	437.543	304.068	325.254	408.682	382.316	463.671	404.171	386.962	457.291	429.311	435.712	427.659	372.033	340.257	315.975	356.171	302.569	383.99	381.085	397.581	418.171	392.636	392.101	314.738	304.26	406.515	344.917	358.956	288.118	338.749	456.831	422.795	351.119	377.266	337.948	381.907	433.597	-0.551138	0.00683191	0.0189129	258.059	378.668
ALKBH2	174.935	250.614	181.614	336.812	279.147	255.093	238.369	334.785	285.392	245.835	205.413	258.63	306.788	331.513	190.691	229.179	324.554	248.258	214.422	388.423	344.233	196.868	301.573	356.475	267.633	361.081	278.259	372.378	295.219	288.636	317.199	270.125	313.709	230.883	289.729	259.523	248.361	230.707	236.342	187.749	243.516	275.167	-0.645607	0.0044405	0.0130157	174.935	274.9
ALKBH3	287.836	817.119	482.154	708.954	514.475	658.849	540.753	595.703	428.088	664.603	624.762	695.253	678.207	690.877	654.673	720.147	624.902	549.562	610.046	557.757	565.099	562.858	556.318	618.238	693.06	639.12	547.129	627.993	398.912	597.83	507.518	478.527	561.811	488.928	498.977	758.126	802.397	618.253	666.454	647.012	741.193	601.754	-1.07937	2.67366e-07	2.22981e-06	287.836	609.619
ALKBH3-AS1	4.96268	34.9694	30.4227	37.6853	23.5328	36.3212	35.3764	17.8711	23.973	54.2533	51.9925	58.0197	41.7232	55.7014	26.5132	40.763	48.4142	23.3405	18.1202	27.9315	31.8365	27.7465	34.6528	41.7628	30.1667	21.5017	20.4853	36.2911	35.3775	28.7813	20.8683	22.5104	21.8692	32.0132	33.6554	63.9919	63.9592	46.5461	19.0835	12.998	47.9048	22.2357	-2.78036	0.00148171	0.00503045	4.96268	34.2235
ALKBH4	960.279	150.368	168.708	194.707	177.713	172.314	226.577	176.328	230.597	172.085	138.078	101.289	112.898	168.003	143.783	145.841	182.001	164.09	341.263	145.768	186.045	284.071	201.361	208.814	175.586	228.363	193.757	183.033	418.43	292.747	302.173	268.672	205.872	349.234	256.805	151.092	180.249	323.799	318.548	171.862	165.005	162.599	2.2418	1.7659e-18	1.02632e-16	960.279	208.306
ALKBH5	5695.92	3319.76	3507.83	3094.12	3181.79	3570.45	3576.38	3874.45	4012.62	3146.69	3194.56	2773.14	2818.36	2438.28	2940.93	3271.91	2768.57	2916.85	3647.19	2972.09	3097.1	3091.75	3288.27	3031.53	3221.65	3400.24	3435.56	2708.42	3241.31	3221.87	3232.92	3451.35	2810.57	3718.38	3291.64	2343.7	3154.77	3203.58	3352.82	3638	2676.01	3229.74	0.832011	2.61534e-07	2.18607e-06	5695.92	3191.88
ALKBH6	965.241	801.965	887.79	1154.9	1050.05	996.72	943.37	1049.63	974.9	976.56	915.409	848.661	1146.16	1017.9	893.293	1007.3	1043.59	1094.88	857.688	911.266	988.922	831.074	1174.45	1002.31	923.565	1019.48	990.124	1032.72	839.3	997.479	1075.97	938.175	966.768	941.963	923.328	990.985	1008.4	914.731	986.47	889.641	1103.14	954.746	-0.0199634	0.899684	0.929781	965.241	977.214
ALKBH7	57.0708	39.632	35.0322	84.0067	47.877	44.7679	53.0646	50.039	71.9189	50.8625	38.3551	34.4185	65.4482	56.5998	33.6514	37.1397	52.0004	61.5339	76.5074	61.1002	56.7088	56.8143	64.6228	62.6441	45.6368	63.7637	61.456	44.9694	47.5766	63.319	67.6134	67.5312	45.2466	39.7739	45.3616	49.7715	65.6205	49.5817	27.8913	20.2191	18.6296	51.4201	0.147571	0.701937	0.785571	57.0708	51.4665
ALKBH8	718.348	1455.89	1335.83	1238.9	1354.35	1382.74	1187.64	1180.68	1085.63	1119.82	1189.01	1316.75	1431.68	1356.6	1118.66	1250.97	1275.8	1121.05	794.268	1251.68	1122.24	1099.29	1094.84	1104.48	1084.45	1014.29	905.622	1315.16	894.196	1126.58	861.445	1148.76	1298.58	1032.18	1066.73	1352.72	1023.35	934.969	1175.84	1094.72	1338.67	1605.14	-0.693908	7.33414e-08	6.83711e-07	718.348	1174.2
ALMS1	2160.01	2971.23	3269.06	3766.96	3984.34	3699.69	3457.62	3076.21	3831.11	2585.51	2430.86	2780.03	2486.21	3307.94	2537.11	3021.9	3173.82	2200.37	2190.53	3551.67	3617.43	2557.96	2700.11	2522.92	2679.42	1920.33	2360.08	3426.35	2369.07	3397.84	2241.26	2616.29	2942.53	2467.92	3011.42	3171.15	2295.89	2096.6	2153.5	2783.02	2727.91	4613.91	-0.415664	0.0849129	0.156018	2160.01	2902.32
ALMS1-IT1	297.761	310.062	316.212	265.367	443.065	331.958	279.642	308.574	563.935	119.527	172.172	153.408	121.079	135.66	178.455	239.143	241.174	212.893	236.569	346.525	330.304	228.578	185.439	193.899	221.222	274.332	198.878	253.248	213.485	337.975	198.666	328.942	285.807	263.866	241.441	201.752	211.813	180.113	170.283	290.289	131.738	516.98	0.232548	0.653488	0.746764	297.761	254.499
ALMS1P	32.2574	8.15953	11.0628	44.7513	34.082	12.6702	10.1075	8.33984	27.3977	11.8679	16.1944	8.85046	10.6353	20.6634	18.3553	18.1169	30.483	25.4623	11.0734	12.22	18.9029	15.8552	26.2237	25.356	11.6026	6.67295	34.9958	24.457	20.7385	37.8269	8.34733	5.08299	16.5904	18.4318	19.7542	7.99899	13.2902	11.1306	8.80777	8.66534	9.31481	36.133	0.888464	0.205381	0.31201	32.2574	17.7237
ALOX12	653.833	903.377	940.338	997.875	660.541	696.015	661.201	1050.82	1078.78	1284.28	807.162	1053.2	1004.63	1479.68	1337.9	1294.45	930.628	1225.02	979.496	821.361	1079.46	1264.45	1288.71	858.374	1500.6	652.466	1024.27	1190.5	993.009	862.618	641.075	1026.04	941.128	1053.52	1357.19	1010.54	716.841	958.242	899.86	966.185	1519.65	397.463	-0.626696	0.0906756	0.164525	653.833	1009.97
ALOX12-AS1	390.811	285.584	321.743	354.085	273.467	357.299	306.595	231.133	319.639	301.784	289.794	328.45	275.7	358.465	338.554	342.409	338.899	248.965	298.983	273.205	254.692	258.967	278.159	259.526	211.94	212.051	251.799	261.927	274.48	236.829	237.899	265.768	262.43	346.324	225.345	279.964	270.788	270.169	317.08	330.727	270.13	177.886	0.472134	0.0225766	0.0525376	390.811	282.918
ALOX12B	12.4067	12.8221	7.3752	35.3299	17.041	16.8936	29.4803	13.1055	12.5573	25.4312	13.6374	37.3686	39.2689	26.0539	20.3948	17.2111	25.1036	16.2676	11.0734	24.4401	18.9029	15.8552	28.0969	33.5594	27.0727	20.0188	23.046	29.1906	13.419	21.3804	15.8599	23.9627	17.3445	11.6411	24.8757	21.3306	21.5966	32.3799	20.5515	30.3287	19.9603	13.8973	-0.796627	0.196252	0.301246	12.4067	21.5884
ALOX12P2	62.0335	68.7732	73.752	115.411	107.115	91.2252	79.1757	42.8906	71.9189	85.6185	95.4616	87.5212	92.4455	92.5362	69.3423	109.607	80.6903	109.629	47.3138	63.7188	62.6782	39.6379	76.7981	93.9662	69.6154	40.7791	40.9707	63.9038	70.755	73.1868	55.9271	69.7096	68.6239	93.1292	56.3362	119.985	71.4349	77.914	58.7184	38.994	97.1402	77.825	-0.282588	0.475456	0.592822	62.0335	75.6628
ALOX15	1878.37	162.025	226.787	409.042	150.123	277.899	356.291	153.691	134.705	565.421	738.975	291.082	126.806	602.833	651.614	212.874	1012.21	275.842	372.47	35.7873	46.7599	687.057	428.009	653.289	47.9573	178.687	676.016	119.918	995.449	146.374	399.002	1015.15	478.105	244.464	520.195	573.261	3703.82	602.063	60.1864	532.918	324.688	1881.7	1.87764	0.170834	0.270951	1878.37	513.94
ALOX15B	13.6474	67.6075	43.3293	29.0491	22.7213	8.44678	26.9534	52.4218	15.982	26.2789	49.4355	19.6677	41.7232	35.038	71.3818	40.763	26.8968	43.1445	47.3138	14.8386	13.9285	13.2126	29.0334	38.0339	21.6581	21.5017	37.5564	21.3013	24.3983	14.8018	47.5798	34.1287	18.0986	31.0431	8.77966	24.8857	19.9353	71.8428	64.5903	28.8845	22.6217	11.1179	-1.23468	0.178518	0.279892	13.6474	31.7543
ALOX15P1	45.9048	69.9388	61.7673	148.386	76.2787	81.0891	97.7062	60.7617	60.5032	74.5983	64.7775	91.4548	78.5378	112.301	59.1449	49.8215	103.104	57.2902	35.2337	105.616	110.433	56.8143	78.6712	114.848	85.859	99.3528	112.669	91.5166	50.0164	87.9887	80.1344	64.6266	111.608	41.7141	114.867	41.7725	71.4349	30.3561	58.7184	62.1016	69.1958	90.3326	-0.746776	0.0958536	0.171759	45.9048	78.3742
ALOX5	32988.2	5887.68	9989.71	6470.87	6438.24	8132.56	10552.3	9373.98	7159.92	10593	11476.7	7991.97	5892.79	8219.55	9746.68	8639.05	8449.17	9817.14	20937.9	5472.83	5802.21	10711.5	8031.95	8241.43	9166.03	9468.17	12281.8	6329.63	34593.1	10353.9	18498.5	10327.2	6803.57	11953.5	11565	6176.99	10437.8	16961	10311	11367.5	8089.25	6002.25	1.80874	5.90019e-21	4.75029e-19	32988.2	10115
ALOX5AP	60624.1	4709.21	21199.1	5206.06	8701.45	8182.4	10495.8	12944.6	15045.9	8918.74	11159.6	9956.77	9022.03	8560.95	12055.4	12722.6	10854.6	7287.17	31672.1	5173.44	5829.07	12696	5786.08	5541.77	7352.94	15992.8	17168.4	6616.81	37401.3	14588.9	13622.8	10511.6	6924.23	12251.3	9300.59	8033.65	18407.8	12770.8	18001.6	14907.3	11646.2	7751.93	2.47011	5.78649e-11	9.92778e-10	60624.1	11877.4
ALOXE3	3.72201	6.99388	2.7657	18.0575	12.9836	7.6021	6.73836	15.4883	5.70785	4.23854	2.55701	2.95015	8.18102	2.69523	3.05922	5.43507	4.48279	6.36558	3.02003	1.74572	4.97446	5.28505	2.80969	5.96611	2.32051	2.22432	7.682	18.9345	2.43983	3.2893	11.6863	15.249	2.26233	3.88038	2.19492	5.33266	0.830639	0	2.93592	10.1096	9.31481	0	-0.622783	0.614429	0.715494	3.72201	5.87292
ALPK1	32614.7	5521.67	7554.97	4749.91	4917.54	9587.94	6374.49	6556.3	5353.96	6722.32	7086.32	8510.21	4758.08	7581.68	10821.5	5789.26	6468.67	6927.16	13728	2677.93	1951.98	9296.4	4331.6	4664.75	4337.04	4371.52	6787.47	3319.05	25179	7905	12546.9	4648.03	3996.03	7350.42	4858.81	5068.69	7113.59	12700	11382.6	8473.25	6380.65	5136.45	2.31997	7.85482e-14	2.279e-12	32614.7	7158.22
ALPK2	12.4067	40.7977	15.6723	27.4788	50.3115	50.6807	53.0646	33.3593	17.1235	34.756	40.9121	53.1028	30.2698	28.7491	110.132	54.3507	43.0348	328.888	18.1202	21.8215	33.8263	13.2126	24.3506	26.8475	23.2051	28.9161	35.8493	44.9694	28.058	106.902	25.042	23.2365	12.0657	44.6244	32.1921	104.876	36.5481	43.5104	38.167	54.8805	25.2831	44.4714	-1.90769	0.077457	0.144982	12.4067	46.4307
ALPK3	238.209	47.7915	73.752	54.1726	63.2951	100.517	126.344	94.121	62.7863	99.1818	71.5962	121.94	51.5404	97.0282	100.954	67.0325	126.415	62.2412	109.728	71.5745	61.6833	93.8096	77.7346	61.1526	91.2736	54.8665	108.402	41.0247	302.538	102.791	102.672	82.7802	58.8205	149.395	87.065	69.3245	58.9754	99.1633	206.983	77.988	109.116	66.7072	1.44635	7.98209e-05	0.000384987	238.209	91.8604
ALPL	30791	600.308	1956.27	3458.41	2095.23	6885.82	4734.54	7314.04	2751.18	4792.09	4036.66	4032.86	1179.7	2933.31	4104.46	3242.02	3806.79	5691.53	13960.6	2154.22	862.571	4693.12	3819.3	2012.07	1633.64	2966.5	5312.53	1169.2	51865.8	4095.17	12366.6	2830.5	2570	2403.9	5402.42	2189.94	2420.48	14066	6975.75	5862.1	2622.79	2509.86	2.90937	2.64836e-05	0.000143139	30791	5375.13
ALS2	2588.04	2156.45	1913.86	1684.06	1805.53	2164.07	2065.31	1741.83	1800.25	1689.48	1887.92	1785.83	1493.04	1812.09	2176.13	1968.4	1869.33	1757.61	1568.4	1941.24	1834.58	2165.55	1550.01	1814.44	1875.75	1380.56	1816.37	1547.89	2106.79	1868.32	1820.55	2015.77	1679.4	1575.44	1913.97	1865.54	2471.98	2007.55	2088.91	2159.11	1902.88	2433.42	0.465338	0.049196	0.100378	2588.04	1882.33
ALS2CL	416.865	707.548	522.717	1539.6	1121.46	902.116	711.739	1505.94	1400.71	432.331	398.041	769.99	1056.17	1016.1	515.989	452.017	1600.36	729.212	565.752	1153.92	1300.32	561.537	959.039	1104.48	717.812	1278.98	1307.65	1240.21	938.113	1161.12	715.366	808.196	1370.97	585.938	914.548	492.382	704.382	367.309	521.126	522.809	431.143	2256.93	-1.08089	0.0122229	0.0312532	416.865	911.27
ALS2CR11	22.3321	65.2762	36.876	83.2216	55.9918	65.0402	53.0646	55.996	36.5302	48.3194	40.0598	114.073	69.5387	65.5839	65.2634	29.8929	85.1731	40.3153	25.1669	55.863	77.6016	14.5339	50.5743	62.6441	30.9402	32.6233	38.41	45.7583	9.7593	47.6948	42.5714	41.3901	64.0993	47.5347	50.4831	70.2133	40.7013	33.3917	35.2311	49.1036	50.5661	80.6045	-1.15187	0.0186722	0.0447623	22.3321	51.4067
ALS2CR12	277.91	256.442	353.088	252.02	275.09	348.007	309.122	250.195	257.995	298.393	294.908	360.902	337.058	275.812	348.751	269.036	419.59	292.817	205.362	257.494	305.432	291.999	237.887	272.949	231.278	186.101	215.096	258.771	281.8	291.925	280.47	263.589	280.529	262.896	240.709	364.398	205.168	237.79	312.676	290.289	226.217	270.998	-0.00225405	0.992686	0.995308	277.91	279.782
ALX3	338.703	202.823	209.271	261.442	278.336	253.403	288.065	194.199	243.154	335.692	218.198	243.879	346.057	238.079	233.521	259.072	253.726	357.18	284.889	267.095	265.636	236.506	342.782	297.56	273.047	283.971	259.481	304.529	285.46	273.012	284.644	269.399	299.381	277.447	263.39	222.194	229.256	275.229	251.021	287.4	263.476	214.019	0.344701	0.174111	0.274789	338.703	266.51
ALX4	2.48134	5.82824	2.7657	3.14044	2.43443	1.68936	4.21147	0	2.28314	0.847708	2.55701	5.90031	4.90861	0.89841	7.13818	0	2.68968	4.95101	0	0.87286	2.98468	1.32126	3.74625	5.22035	3.09402	2.96575	0.853556	1.57787	4.87965	1.64465	0	2.90457	3.01644	5.82057	5.12147	0.888776	0	4.04748	1.46796	2.88845	2.66138	2.77946	-0.149457	0.911618	0.938255	2.48134	2.75612
ALYREF	1200.97	489.572	405.636	508.751	561.541	462.039	604.768	787.519	738.595	636.629	550.609	294.032	490.861	372.84	336.514	507.273	503.866	610.388	692.594	624.095	682.496	515.292	723.026	529.492	616.483	685.089	569.322	492.296	509.924	562.47	562.61	471.266	570.861	586.908	657.011	433.723	643.745	567.659	477.087	496.813	337.995	383.566	1.15264	4.78564e-07	3.77933e-06	1200.97	542.762
AMACR	0	0	0.9219	0.78511	0.811475	0	0.842295	3.57422	2.28314	0.847708	0	3.93354	0.818102	1.79682	4.07896	2.71754	0.896559	0.707287	0	1.74572	3.97957	3.96379	0.936562	0.745764	0.773505	2.22432	2.56067	0.788936	0	0	1.66947	0	0.754109	6.79067	2.92655	5.33266	1.66128	2.02374	7.33981	0	2.66138	1.38973	-2.94655	0.195984	0.30086	0	1.83617
AMBN	0	1.16565	2.7657	5.49577	4.05738	2.53403	2.52688	0	2.28314	4.23854	11.9327	9.83384	2.45431	2.69523	6.11844	2.71754	0	7.78015	1.00668	4.3643	4.97446	0	0.936562	2.98305	2.32051	8.89726	9.38911	6.31149	2.43983	0	4.17367	0	6.78698	0.970096	4.38983	3.5551	6.64511	7.0831	1.46796	0	2.66138	0	-4.02006	0.0792686	0.147498	0	3.65746
AMBP	0	0	0.9219	0.78511	0.811475	0.844678	2.52688	1.19141	0	0.847708	0	1.96677	1.6362	0	0	1.81169	0	0.707287	2.01335	0.87286	0	3.96379	1.87312	0	0.773505	2.22432	2.56067	3.15574	0	1.64465	1.66947	2.90457	0	0	0.731639	0	0	1.01187	0	4.33267	3.99206	0	-2.33573	0.365185	NA	0	1.16525
AMBRA1	1771.68	1452.4	1239.03	1496.42	1495.55	1568.57	1454.64	1608.4	1489.75	1203.75	1025.36	989.285	1115.07	1060.12	1087.04	1344.27	1322.42	1264.63	1386.19	1613.92	1663.46	1413.75	1402.97	1301.36	1324.24	1381.3	1404.95	1565.25	1446.82	1572.28	1633.57	1371.68	1504.45	1615.21	1334.51	1130.52	1128.84	1134.31	1228.68	1396.56	1155.04	1738.56	0.371882	0.0293108	0.0653858	1771.68	1367.44
AMD1	9185.92	15857.5	14595.5	10817.2	10572.7	12543.5	10831.9	11816.4	10631.4	11274.5	13016	15039.9	12452.3	12867.9	15357.3	11375.6	12316.9	10768.4	11088.5	9863.32	8667.5	10609.7	10297.5	10830.7	10842.2	10237.8	8958.92	9894.84	10990.2	9169.74	8061.02	8938.08	9582.47	9598.13	11148.7	13268.5	12130.6	12776.9	12374.9	10005.6	12356.8	14008.5	-0.295472	0.0949616	0.170571	9185.92	11410.6
AMDHD1	42.1828	94.4174	101.409	110.7	88.4508	59.9721	102.76	64.3359	53.6537	88.1616	119.327	80.6375	109.626	51.2093	125.428	129.536	78.0006	108.922	73.4874	99.506	82.576	60.7781	144.231	71.5933	81.9915	106.767	132.301	134.119	63.4355	100.324	95.1596	80.6017	65.6075	64.9964	41.7034	69.3245	157.821	192.255	137.988	85.2091	166.336	66.7072	-1.19361	0.0185914	0.0446031	42.1828	96.1309
AMDHD2	372.201	22.1473	32.2665	55.7428	67.3524	34.6318	53.9069	67.9101	70.7773	44.9285	31.5364	11.8006	41.7232	22.4602	14.2764	37.1397	43.9314	72.8505	70.4674	69.8288	86.5556	34.3528	109.578	75.3221	92.0471	43.0034	80.2342	44.9694	53.6762	57.5627	69.2829	58.0913	47.5089	80.5179	49.0198	10.6653	35.7175	47.5579	48.4427	36.1056	17.2989	43.0817	2.96568	1.37535e-14	4.53525e-13	372.201	50.8846
AMER1	552.098	922.027	959.698	1115.64	1106.85	1034.73	1092.46	819.687	764.851	940.108	985.3	1143.68	1073.35	1061.02	985.069	1133.21	1043.59	937.155	617.093	1014.26	874.51	922.241	1139.8	1144.75	956.052	810.392	820.267	1121.87	766.105	1002.41	868.957	832.884	1094.97	1055.46	989.175	1022.09	863.034	893.482	782.423	969.073	998.016	894.988	-0.802205	7.05616e-06	4.28998e-05	552.098	965.189
AMFR	2975.13	3161.24	2683.65	3289.61	3500.7	2860.92	3188.93	3047.61	3498.91	2755.05	2970.39	2495.83	2199.06	2668.28	2495.3	3060.85	2866.3	2710.32	3380.42	3499.3	3396.56	2847.32	2622.37	3024.07	2981.09	3412.1	3547.38	3326.15	2519.12	2983.39	3923.25	3799.17	3264.54	2965.58	2859.97	2361.48	2994.45	3168.17	3242.73	3555.68	3095.18	3239.47	-0.0417148	0.834344	0.885004	2975.13	3060.05
AMH	4.96268	3.49694	0.9219	4.71066	4.05738	0.844678	7.58065	4.76562	4.56628	5.08625	1.70467	0	1.6362	3.59364	0	1.81169	5.37935	8.48744	1.00668	6.98288	7.95913	5.28505	10.3022	11.9322	5.41453	6.67295	2.56067	3.15574	2.43983	0.822324	6.67787	2.17843	4.52466	4.85048	4.38983	0.888776	3.32256	0	2.93592	2.88845	6.65344	8.33839	0.344162	0.730851	0.807722	4.96268	4.1665
AMHR2	7.44402	5.82824	7.3752	2.35533	3.2459	0.844678	0.842295	3.57422	2.28314	5.08625	3.40934	3.93354	2.45431	2.69523	5.0987	0	1.79312	0.707287	4.02671	1.74572	0	7.92758	4.68281	0.745764	4.64103	1.48288	2.56067	6.31149	8.53939	6.57859	4.17367	4.35685	0	2.91029	2.19492	4.44388	4.15319	7.0831	4.40388	1.44422	0	2.77946	1.20715	0.261486	0.376664	7.44402	3.38324
AMICA1	102308	31575.1	43830.8	24509.6	22016.9	28227.5	41939.5	37045.6	35267.6	49214.5	56816.7	56725.5	35748.6	56634.8	58764.6	38530.1	49743.8	36649.5	82442.8	22202.1	19238.2	52915.2	30736.1	38092.9	34168	45901	45096.8	22007.4	109283	45770.6	57261	38534.9	30120.6	39544	42004.8	40768.2	70272.9	64708.1	63415.9	48824.8	48977.3	32914.4	1.27678	1.7337e-05	9.73238e-05	102308	44596.2
AMIGO1	125.308	490.737	570.656	1132.13	792.811	643.645	563.495	645.742	398.408	562.03	505.435	1104.34	900.73	1303.59	533.324	564.342	1072.28	592.706	338.243	701.779	555.15	397.7	782.029	910.577	505.872	613.17	605.171	844.162	516.023	734.335	658.604	564.212	963.752	670.336	670.913	831.895	553.205	275.229	504.979	512.699	530.944	849.126	-2.38876	3.33411e-10	4.93692e-09	125.308	669.915
AMIGO2	593.04	913.867	1034.37	1343.32	987.565	880.999	705.843	897.128	1055.95	1171.53	647.775	1390.51	1461.95	1132.89	1116.62	882.293	1172.7	1217.24	637.226	1057.91	812.827	967.164	1163.21	1027.66	826.877	1081.76	603.464	1061.12	894.196	749.96	695.333	816.183	1371.72	873.086	885.283	1097.64	1157.91	814.556	877.841	1000.85	884.907	860.244	-0.717238	0.00262939	0.00827574	593.04	981.256
AMIGO3	91.8096	48.9572	28.5789	71.445	76.2787	66.7296	79.1757	86.9726	92.4671	107.659	65.6299	32.4517	88.355	58.3966	36.7107	67.0325	79.7937	140.043	73.4874	107.362	123.367	79.2758	152.66	146.915	126.855	94.1627	100.72	89.9387	90.2736	88.811	70.9523	95.1246	78.4274	94.0993	87.065	29.3296	63.1286	76.9022	48.4427	41.8825	25.2831	55.5893	0.251692	0.447662	0.568302	91.8096	79.6763
AMMECR1	1337.44	2344.12	2860.66	2685.86	2275.38	2838.96	2200.07	2269.63	1837.93	2271.01	2026.86	2152.63	2622.84	2140.01	2544.25	2580.75	2426.09	2549.06	1982.15	2365.45	2533.99	2491.9	2317.05	2504.27	2378.53	2452.68	2071.58	2585.34	1866.47	2643.77	1833.91	2139.94	2635.61	2255.47	2292.96	2928.52	2236.08	2289.86	1983.22	2427.74	2058.57	2746.11	-0.810703	2.31083e-05	0.000126202	1337.44	2357.25
AMMECR1L	2107.9	1918.66	2207.95	1625.96	1817.7	2100.71	1925.49	1862.17	1845.92	2148.94	2147.89	2200.81	1894.72	2010.64	1949.74	2303.56	1846.01	1775.29	1976.11	1635.74	1625.65	1763.89	1921.82	1833.09	1908.24	1730.52	1576.52	1703.31	2298.32	1758.95	1926.56	1651.97	1474.28	2053.69	2097.61	2006.86	2040.88	2139.09	2168.18	2034.91	2371.29	2420.91	0.119616	0.420859	0.543514	2107.9	1943.92
AMN	1.24067	0	0.9219	3.92555	3.2459	0	0	3.57422	0	2.54312	0	0.983384	0	0.89841	0	0	0.896559	0.707287	0	3.49144	1.98978	3.96379	3.74625	4.47458	4.64103	0.741439	0.853556	4.73362	2.43983	0.822324	0	2.90457	0.754109	0	1.46328	0	0.830639	2.02374	1.46796	0	2.66138	0	-0.107216	0.953363	NA	1.24067	1.50487
AMN1	1088.07	753.008	1121.95	1148.62	701.926	1047.4	1072.24	861.386	795.674	918.068	1519.72	1345.27	1173.98	1353	1199.21	881.387	1082.15	861.475	1153.65	950.544	939.178	1104.58	948.737	871.798	759.582	1178.15	1007.2	856.785	1868.91	928.404	1086.82	951.972	1067.06	887.638	1202.08	885.221	874.663	1075.62	1121.52	954.631	1080.52	1128.46	0.0744971	0.771698	0.839366	1088.07	1041.96
AMOT	166.25	262.271	287.633	358.01	344.065	456.126	320.914	324.062	231.739	586.614	337.525	520.21	413.96	395.3	434.409	512.708	272.554	374.155	263.749	411.99	436.757	358.062	584.415	394.509	511.287	385.548	339.715	339.242	213.485	326.463	181.137	299.897	327.283	394.829	419.961	535.932	374.618	371.357	353.779	258.516	440.458	405.802	-1.16533	0.000349863	0.00142131	166.25	374.66
AMOTL1	115.382	152.7	190.833	155.452	295.377	144.44	152.455	123.906	140.413	118.679	156.83	136.69	175.892	134.761	170.297	240.955	137.174	132.263	215.429	187.665	204.948	141.375	189.185	211.797	258.351	146.063	170.711	241.414	158.589	170.221	179.468	291.183	141.773	202.75	175.593	158.202	145.362	168.982	245.15	160.309	154.36	105.62	-0.603849	0.0935821	0.168621	115.382	175.21
AMPD1	6.20335	3.49694	0	0.78511	0.811475	0.844678	0	1.19141	5.70785	1.69542	8.52336	6.88369	2.45431	4.49205	2.03948	1.81169	2.68968	8.48744	2.01335	7.85574	1.98978	0	1.87312	2.23729	3.09402	4.44863	3.41422	2.36681	6.09957	1.64465	7.5126	0	0.754109	0	0	0.888776	0	4.04748	1.46796	2.88845	3.99206	2.77946	1.16847	0.349507	0.471879	6.20335	2.76299
AMPD2	93812	9044.26	15914.8	8319.02	15478.9	17613.2	14124.4	28094.5	22315.4	10146.2	12883.1	8225.03	6876.15	8505.24	9953.69	10991.5	14743.9	16527.9	32985.8	11532.2	11373.6	18111.9	15006.5	11724.9	14182.2	18465.5	22666.2	8623.07	33969.7	21465.1	34667.3	15888.7	8108.18	24659.8	20837.8	7327.07	11810	17529.6	17904.7	20632.2	6429.88	9860.15	2.66244	3.4803e-12	7.52636e-11	93812	15744.4
AMPD3	5032.16	2164.61	4460.15	2623.05	1924.01	2824.6	3148.5	2735.47	3030.87	3427.28	3762.21	2888.2	2992.62	3304.35	3411.03	3353.44	3311.89	2822.78	4981.04	2556.61	1984.81	3662.54	2037.02	3024.07	2897.55	2962.79	3303.26	2821.24	7424.39	3189.79	4288.02	2956.85	2582.82	3269.22	3269.69	3083.16	3972.95	4201.29	3476.13	4165.14	3524.99	3179.71	0.646725	0.0026916	0.00844352	5032.16	3292.69
AMPH	31.0168	68.7732	64.533	85.577	45.4426	48.1467	64.8567	33.3593	36.5302	217.861	123.589	119.973	160.348	206.634	147.862	99.643	63.6557	115.288	42.2804	22.6944	51.7344	71.3482	94.5927	99.1866	106.744	65.988	75.9664	72.5821	41.477	51.8064	48.4145	46.4731	74.6568	73.7273	106.819	222.194	98.846	108.27	82.2058	59.2131	183.635	37.5228	-1.49053	0.041292	0.0867836	31.0168	88.7915
AMT	722.07	744.849	1090.61	1295.43	1007.04	1049.93	1031.81	926.913	974.9	798.541	810.572	753.273	1108.53	918.175	777.042	961.102	911.8	1249.07	863.729	1097.18	1161.04	684.414	1105.14	1123.12	1027.21	1042.46	1223.15	1023.25	701.45	967.875	1030.06	949.067	1254.84	960.395	910.89	972.321	1053.25	721.464	1002.62	895.418	763.815	1228.52	-0.439353	0.0382756	0.0813821	722.07	979.812
AMY2A	0	3.49694	0	1.57022	0	1.68936	0	0	14.8404	0	2.55701	0	0	1.79682	2.03948	0.905845	0	2.12186	0	0	0	0	0	1.49153	1.54701	0	0.853556	0.788936	0	1.64465	0	0.726142	0	3.88038	0	0	1.66128	9.10684	0	0	1.33069	13.8973	-2.79388	0.33933	NA	0	1.65723
AMY2B	2466.45	2411.72	3293.95	3463.9	3118.5	3265.53	2659.12	2905.84	2456.66	3035.64	2876.63	2530.25	4179.68	3081.55	3503.83	2865.19	3120.92	2810.76	3105.6	2940.67	2913.04	2692.73	2662.65	2986.78	2519.31	3897	3035.24	3357.71	3612.16	2886.36	3166.98	3458.61	2734.4	2663.88	2370.51	3375.57	2785.96	2428.49	2916.84	3198.95	10689.4	3543.82	-0.371615	0.237739	0.349773	2466.45	3207.86
AMZ1	8.68469	8.15953	15.6723	20.4129	16.2295	16.8936	21.8997	33.3593	31.9639	27.9744	30.6841	24.5846	22.9069	18.8666	17.3356	14.4935	14.3449	3.53643	8.05341	50.6259	40.7906	17.1764	15.9216	8.94916	9.28206	31.1404	26.4602	10.2562	21.9584	19.7358	24.2073	31.9502	24.1315	29.1029	18.291	7.11021	7.47575	18.2137	11.7437	5.77689	35.9286	19.4563	-1.22252	0.143018	0.235823	8.68469	20.3184
AMZ2	3156.27	2711.3	2957.46	2773.79	3047.9	3032.39	2798.95	2588.92	3132.47	3014.45	2764.98	2852.8	3248.68	2693.43	2978.66	2932.22	2567.74	2797.32	3179.08	3000.02	2801.62	2668.95	2997	2347.66	2786.94	3549.27	2673.34	2759.7	3359.64	2934.05	2693.68	3046.16	2742.7	2974.31	2723.89	3116.05	3668.93	2958.71	2702.52	3083.42	2856.99	2718.32	0.117921	0.459484	0.578962	3156.27	2908.2
AMZ2P1	975.167	810.125	929.275	1249.89	886.942	728.113	782.492	1218.81	1310.52	676.471	786.706	661.818	1308.96	773.531	823.95	899.504	737.868	609.681	1703.3	946.18	923.26	932.811	600.336	692.069	863.231	802.237	1001.22	836.272	1265.05	907.846	1188.66	939.627	1447.14	811.97	1237.93	728.796	987.63	906.636	1214	1282.47	706.595	782.419	0.0407756	0.914735	0.940526	975.167	948.838
ANAPC1	1962.74	3140.25	3271.82	4033.11	3531.54	3823.86	3499.73	3988.82	3657.59	2887.29	3277.23	3547.07	3974.34	3408.57	3477.31	3551.82	3319.96	3153.08	2185.49	4106.81	3841.28	2905.46	2758.17	3385.02	3082.42	3444.72	3528.6	3872.89	2799.7	3236.67	2972.48	3382.37	4267.5	2871.48	3530.89	4337.23	2878.16	2439.62	3103.27	3776.64	3467.77	5004.43	-0.795615	4.25473e-08	4.18232e-07	1962.74	3432.26
ANAPC10	207.192	275.093	251.679	263.012	314.041	284.657	241.739	206.113	259.136	214.47	234.392	239.946	211.888	194.955	238.619	210.156	191.864	184.602	218.449	212.978	209.922	244.434	207.917	184.949	203.432	278.781	214.242	225.636	186.647	240.119	219.535	212.76	186.265	194.989	187.299	238.192	267.466	225.647	190.835	241.185	295.413	193.173	-0.126393	0.648422	0.742982	207.192	226.747
ANAPC11	404.459	135.215	121.691	164.873	183.393	123.323	208.889	183.476	163.244	214.47	167.058	91.4548	184.891	157.222	97.8951	194.757	140.76	289.28	233.549	246.146	249.718	188.941	403.658	271.458	242.107	184.618	246.678	199.601	225.684	163.642	229.552	234.544	192.298	225.062	250.952	96.8766	181.91	203.386	102.757	111.205	102.463	94.5018	1.13818	0.000926486	0.00333736	404.459	187.883
ANAPC13	2952.8	1043.25	1695.37	1256.18	1139.31	1574.48	1461.38	1267.66	1171.25	1636.08	1742.17	1863.51	1334.32	1773.46	2054.78	1545.37	1679.25	1346.67	2235.83	1208.04	1081.45	1913.19	1404.84	1225.29	1195.84	1522.92	1750.64	1196.03	2416.65	1426.73	2189.51	1831.33	1331.76	1894.6	1652.77	1662.9	2099.02	2150.23	1717.51	2081.12	1703.28	933.9	0.91967	4.89974e-06	3.08586e-05	2952.8	1595.36
ANAPC15	291.558	304.234	288.555	299.912	277.524	228.063	243.423	281.172	285.392	291.612	273.6	202.577	282.245	279.405	216.185	235.52	292.278	285.036	284.889	295.9	268.621	207.438	326.86	297.56	269.18	256.538	296.184	304.529	297.659	258.21	270.454	234.544	282.791	263.866	286.802	224.86	286.57	253.98	223.13	223.855	174.32	233.475	0.13206	0.534866	0.646835	291.558	265.584
ANAPC16	5083.03	6637.19	6432.1	7894.28	5564.28	6444.05	6451.98	7205.62	5901.91	7080.06	7296.85	8640.02	8948.4	8268.06	7264.63	6821.92	8789.86	6983.75	6832.31	6817.04	6674.73	5970.79	7181.56	7405.43	6153.23	8215.88	6887.34	7064.13	7027.92	6686.32	6566.85	5841.81	7220.6	5546.04	5821.65	7769.68	8839.66	5817.24	6373.89	6018.08	6727.96	7462.86	-0.450259	0.00577822	0.0163343	5083.03	6964.58
ANAPC1P1	42.1828	88.5892	64.533	149.171	108.738	27.0297	137.294	64.3359	175.802	72.0552	45.1738	123.906	146.44	136.558	62.2042	105.078	78.0006	139.335	18.1202	101.252	85.5607	36.9954	43.0818	98.4408	51.8248	95.6456	87.9162	101.773	76.8545	86.344	26.7115	90.0416	64.8534	85.3684	122.184	67.547	36.5481	93.0921	38.167	67.8785	86.4947	162.599	-1.00008	0.0920963	0.166486	42.1828	86.5741
ANAPC2	842.415	345.032	273.804	572.345	623.213	371.658	518.854	525.41	494.299	433.179	336.673	213.394	508.859	278.507	199.869	409.442	433.934	736.285	539.579	588.308	656.629	450.551	858.827	671.933	647.424	407.05	552.25	705.309	570.919	564.937	590.156	564.938	521.844	527.732	528.243	306.628	350.53	423.974	321.483	339.392	310.05	348.823	0.85275	0.000221873	0.000951878	842.415	478.592
ANAPC4	3560.72	5877.19	4770.83	4806.44	4804.74	4668.54	4570.29	4309.31	4029.74	4937.05	4776.49	5173.59	5839.61	4749.89	5331.2	4634.3	4106.24	4876.74	4558.23	4609.57	4519.79	5152.92	4736.19	5519.4	5644.26	4582.83	4243.02	4225.54	3674.38	4587.75	4052.63	4481.75	4759.18	3865.83	4473.97	6853.35	5967.31	4544.31	4252.68	4862.7	5099.2	5592.28	-0.425265	0.013883	0.0348344	3560.72	4807.84
ANAPC5	6176.06	8932.35	7820.48	8130.6	8558.63	6852.87	7795.44	7781.07	8925.93	7637.85	7521.01	7493.39	8969.67	8141.39	7749.01	8839.24	8114.75	9081.56	7145.39	8778.35	8801.81	7868.12	8696.91	7826.79	9239.51	9199.03	8774.55	9460.92	7360.96	8313.7	7571.86	7456.75	9054.59	7517.27	8552.85	8829.99	8623.69	7166.07	7348.61	7483.96	7977.47	9309.82	-0.409357	0.000239645	0.00101826	6176.06	8212.3
ANAPC7	1692.27	2107.49	2072.43	1933.73	2168.26	1996.82	1976.87	1797.83	1809.39	2214.21	2186.24	2317.84	2311.14	2070.83	2283.2	2074.39	2084.5	2027.08	2152.27	2049.48	2237.51	2021.53	2125.06	2056.82	2137.97	2615.05	1953.79	2061.49	1789.61	1882.3	1983.33	2059.34	2321.9	1896.54	2063.95	2501.9	2316.65	1968.09	2121.2	2234.21	2441.81	2621.04	-0.32451	0.0329041	0.0718337	1692.27	2123.05
ANG	14.888	45.4602	20.2818	22.7682	20.2869	14.3595	22.742	11.9141	47.9459	26.2789	56.2542	39.3354	13.9077	37.7332	16.3158	9.05845	52.0004	16.2676	57.3806	27.9315	21.8876	43.6017	32.7797	41.7628	26.2992	24.4675	43.5313	27.6128	28.058	24.6697	45.9103	26.8672	15.8363	21.3421	21.2175	27.5521	19.9353	43.5104	29.3592	44.7709	39.9206	4.1692	-0.962757	0.177492	0.278776	14.888	29.5923
ANGEL1	619.094	1399.94	1234.42	1428.11	1201.79	1112.44	1300.5	1052.01	972.617	1469.08	1344.99	1659.95	1744.19	1682.72	1269.58	1485.59	1525.94	1398.31	1193.92	1371.26	1421.7	1144.21	1504.12	1717.49	1550.88	1234.5	1320.45	1589.71	944.213	1184.97	1205.35	1129.15	1637.93	1360.07	1558.39	1525.14	1372.22	1246.62	1140.61	1136.6	1402.54	1252.15	-1.12535	3.17807e-07	2.60953e-06	619.094	1351.86
ANGEL2	4059.47	4554.18	4468.45	4969.74	4476.1	4800.31	3972.26	4414.16	4723.81	4185.98	4663.13	4733.03	4078.24	5052.66	5124.2	4070.87	4490.86	3812.27	3802.22	3921.76	3781.58	4049.67	3684.43	4187.46	4034.6	4138.71	3789.79	4662.61	3724.39	4438.91	3802.21	5080.09	4322.55	4316.93	3590.15	4541.65	4228.78	3813.74	3963.5	4260.46	4447.16	5522.8	-0.0793243	0.531661	0.644369	4059.47	4309.67
ANGPT1	1037.2	322.884	361.385	207.269	89.2623	152.042	274.588	231.133	312.79	332.302	617.091	373.686	492.497	367.45	828.029	368.679	300.347	423.665	1137.54	178.936	197.983	375.239	494.505	358.712	712.398	306.214	267.163	187.767	486.745	507.374	347.249	387.034	211.151	522.882	450.689	388.395	169.45	180.113	576.909	392.829	588.164	155.65	1.50238	0.0200135	0.0475364	1037.2	381.371
ANGPT2	42.1828	44.2946	61.7673	38.4704	39.7623	50.6807	62.3298	60.7617	70.7773	33.9083	51.9925	59.0031	35.1784	56.5998	55.066	56.1624	51.1039	26.1696	42.2804	42.7701	50.7395	27.7465	33.7162	70.8475	35.5812	44.4863	46.9456	34.7132	23.1783	48.5171	30.0504	30.498	65.6075	34.9234	57.0678	49.7715	44.8545	26.3086	42.5709	46.2151	46.5741	150.091	-0.162439	0.716139	0.796624	42.1828	48.2947
ANGPT4	43.4235	36.1351	17.5161	15.7022	19.4754	13.5148	18.5305	4.76562	20.5482	34.756	34.0934	25.568	33.5422	18.8666	46.9081	28.987	20.6209	36.0716	43.2871	25.3129	13.9285	42.2804	47.7647	53.695	37.1282	8.15583	36.7029	20.5123	31.7177	14.8018	13.3557	23.9627	16.5904	35.8935	38.0452	25.7745	39.8707	49.5817	33.7631	54.8805	30.6058	18.0665	0.61789	0.333698	0.455323	43.4235	28.8117
ANGPTL1	200.989	110.736	221.256	178.22	133.893	265.229	184.463	265.683	267.127	55.9487	171.32	148.491	88.355	93.4346	89.7372	74.2793	110.277	62.9485	47.3138	265.349	230.815	130.805	69.3056	87.2543	49.5043	154.219	106.694	97.0391	156.149	96.2119	102.672	127.801	230.003	96.0395	149.986	54.2153	58.1447	75.8903	102.757	128.536	94.4788	494.745	0.567543	0.387931	0.511574	200.989	139.691
ANGPTL2	35.9794	4.66259	7.3752	4.71066	7.30328	9.29146	14.319	13.1055	5.70785	9.32479	7.67102	10.8172	2.45431	12.5777	5.0987	3.62338	2.68968	9.90201	5.03338	5.23716	2.98468	2.64253	6.55593	9.69493	8.50855	1.48288	5.97489	2.36681	3.65974	6.57859	5.0084	1.45228	6.03287	4.85048	8.04802	7.11021	4.15319	4.04748	10.2757	2.88845	1.33069	5.55893	2.53433	0.0003715	0.00149614	35.9794	6.14905
ANGPTL3	11.166	9.32518	16.5942	12.5618	16.2295	15.2042	14.319	23.8281	18.2651	2.54312	13.6374	14.7508	4.90861	20.6634	19.3751	8.15261	10.7587	6.36558	12.0801	20.9486	16.9132	14.5339	1.87312	14.1695	14.6966	11.1216	2.56067	11.834	7.31948	12.3349	7.5126	4.35685	9.80342	4.85048	13.1695	12.4429	9.13703	11.1306	8.80777	2.88845	7.98413	30.5741	-0.0664528	0.931861	0.952291	11.166	11.964
ANGPTL4	2.48134	11.6565	8.2971	9.42132	8.92623	5.06807	12.6344	7.14843	3.42471	3.39083	6.81869	7.86708	16.362	20.6634	2.03948	17.2111	9.86215	9.19472	4.02671	15.7115	9.94892	17.1764	12.1753	7.45764	7.73505	5.93151	10.2427	7.10042	3.65974	15.6242	6.67787	10.8921	6.78698	5.82057	5.12147	9.77654	5.81447	2.02374	10.2757	8.66534	9.31481	2.77946	-1.82241	0.131773	0.221184	2.48134	8.79818
ANGPTL5	1.24067	1.16565	1.8438	0.78511	0.811475	2.53403	0.842295	4.76562	0	0	1.70467	0	0.818102	0	0	0.905845	2.68968	1.41457	1.00668	4.3643	2.98468	0	1.87312	1.49153	0	0	0.853556	0	0	0	0	0	0	0	3.65819	2.66633	1.66128	0	0	0	0	1.38973	0.285344	0.891669	NA	1.24067	1.03001
ANGPTL6	40.9421	40.7977	15.6723	39.2555	32.459	31.2531	39.5879	25.0195	22.8314	29.6698	32.3888	12.784	41.7232	28.7491	12.2369	28.987	16.1381	41.0226	21.1402	33.1687	37.8059	15.8552	49.6378	38.7797	39.4487	28.1747	32.4351	41.8136	20.7385	27.959	31.7199	26.1411	32.4267	23.2823	34.387	31.1072	32.3949	29.3443	32.2951	25.996	19.9603	26.4049	0.464362	0.224832	0.334782	40.9421	29.8291
ANGPTL7	9.92536	9.32518	15.6723	4.71066	7.30328	9.29146	6.73836	8.33984	12.5573	11.0202	6.81869	9.83384	6.54482	6.28887	6.11844	9.05845	10.7587	5.65829	2.01335	3.49144	3.97957	0	2.80969	1.49153	4.64103	5.93151	7.682	0.788936	0	5.75627	3.33893	3.63071	6.78698	1.94019	2.19492	5.33266	4.15319	5.05935	5.87184	5.77689	11.9762	30.5741	0.634168	0.461504	0.580525	9.92536	6.6161
ANK1	146.399	292.577	211.115	533.875	248.311	230.597	272.904	562.343	428.088	351.799	261.667	357.952	224.978	420.456	248.817	307.082	266.278	441.347	124.828	522.843	568.083	368.632	446.74	237.899	619.577	515.3	409.707	517.542	434.289	326.463	298.834	431.328	455.482	357.965	812.85	215.084	143.701	233.742	204.047	197.858	387.23	346.043	-1.28523	0.00691441	0.0191105	146.399	361.86
ANK2	4.96268	6.99388	13.8285	20.4129	4.05738	2.53403	4.21147	27.4023	4.56628	0.847708	2.55701	0.983384	7.36292	2.69523	8.15792	6.34092	1.79312	11.3166	4.02671	2.61858	10.9438	17.1764	6.55593	2.23729	6.96154	1.48288	11.0962	7.88936	7.31948	4.93394	25.8767	5.08299	1.50822	0.970096	2.19492	7.99899	29.903	14.1662	10.2757	4.33267	14.6376	1.38973	-0.670888	0.639793	0.73602	4.96268	7.99123
ANK3	693.535	1086.38	709.863	1360.6	1526.38	1765.38	1191.85	1662.01	1133.58	500.995	727.043	1112.21	1434.95	917.276	1266.52	760.91	1517.87	1246.95	611.053	1225.5	1172.98	981.698	1175.39	839.73	406.864	952.749	1084.02	810.237	597.757	1680.83	828.055	965.768	325.775	1058.37	975.274	1262.06	853.066	880.328	1040.78	1146.71	1375.93	1448.1	-0.609136	0.155868	0.252182	693.535	1063.9
ANKAR	313.89	504.725	507.967	532.304	483.639	592.964	475.054	528.984	369.868	429.788	415.088	465.141	542.402	457.291	457.863	473.757	421.383	317.572	317.103	408.498	517.344	432.053	478.583	442.238	399.902	419.654	312.401	364.488	250.082	365.934	348.918	364.523	450.957	266.776	437.52	502.159	437.747	379.452	434.517	397.161	530.944	580.908	-0.45153	0.0207078	0.0489543	313.89	434.528
ANKDD1A	2492.51	1413.93	1100.75	1275.02	1043.56	1606.58	987.169	842.324	772.842	1014.71	1251.23	1200.71	900.73	947.822	1701.95	1475.62	792.558	981.006	1359.01	1224.62	1342.11	1553.8	877.558	1615.32	867.872	1083.98	840.752	716.354	1383.38	799.299	836.403	1484.23	722.437	1276.65	815.777	857.669	1344.8	1374.12	1492.92	1376.34	1397.22	568.401	1.1438	0.00108496	0.00383323	2492.51	1134.62
ANKDD1B	27.2947	107.24	83.8929	68.3046	53.5574	56.5934	51.38	48.8476	50.229	75.446	37.5028	58.0197	103.081	71.8728	86.6779	86.0553	69.035	159.847	67.4473	60.2273	64.668	42.2804	66.4959	73.0848	65.7479	31.8819	60.6024	64.6928	65.8753	69.0752	50.9187	73.3403	68.6239	48.5048	68.0424	76.4348	80.572	65.7716	73.3981	51.992	122.423	59.7585	-1.3407	0.011708	0.0301627	27.2947	69.2547
ANKEF1	63.2742	110.736	196.365	310.118	122.533	184.985	222.366	173.945	156.395	281.439	225.017	325.5	367.328	324.326	236.58	220.12	243.864	174.7	163.082	212.978	224.846	153.266	245.379	264	242.107	214.276	157.908	190.923	132.971	181.734	182.807	147.407	176.462	164.916	201.201	247.08	264.143	177.077	211.386	129.98	212.91	172.327	-1.71205	1.80323e-05	0.000100952	63.2742	208.475
ANKFY1	11514.7	7694.44	6650.59	6332.7	6971.38	7522.7	6625.49	6680.21	5759.22	6309.49	7022.4	6034.05	6648.72	6039.11	6635.45	6843.66	6569.98	7280.1	6936	7052.71	6787.15	7496.84	6612.13	6871.47	7252.38	5818.07	6646.64	6993.13	7484.17	7288.26	7288.06	7363.8	6923.48	9176.14	6770.58	6688.93	6493.1	6701.62	7342.74	7426.19	6544.32	7821.41	0.735786	2.23007e-10	3.43335e-09	11514.7	6912.17
ANKH	1968.94	3585.53	3378.76	4821.36	3790.4	3892.28	3708.62	3767.22	3536.58	4358.07	3756.25	4672.06	4632.09	5049.06	4358.37	3751.11	4720.38	4013.85	2283.14	3926.12	4150.69	3617.62	4193.92	4449.23	4407.43	3091.8	3392.88	4407	2666.73	3766.24	3345.61	3337.35	4461.31	3991.94	4192.29	5119.35	3335.01	3480.84	3747.7	3198.95	4461.8	5900.8	-1.0006	6.51437e-08	6.14061e-07	1968.94	3968.73
ANKHD1	960.279	608.468	695.113	573.13	654.86	786.395	546.649	800.624	662.11	487.432	507.14	619.532	554.673	523.773	650.594	518.143	588.143	618.168	1011.71	514.987	587.981	844.287	539.46	519.052	558.47	949.041	686.259	589.335	799.043	722.001	733.73	700.727	585.943	616.011	607.26	696.801	788.276	690.096	515.254	590.687	497.677	649.005	0.583527	0.0451692	0.0935475	960.279	643.611
ANKHD1-EIF4EBP3	101.735	75.7671	100.487	65.1641	84.3934	97.138	86.7564	67.9101	84.4761	65.2735	84.3813	96.3717	70.3568	70.076	97.8951	98.7371	81.5869	76.3869	81.5408	61.1002	44.7701	85.8821	82.4174	60.4069	61.1069	53.3836	55.4811	87.5719	104.913	59.2073	45.0756	65.3528	56.5582	58.2057	66.5791	74.6572	49.0077	82.9734	71.9301	102.54	65.2037	95.8915	0.459359	0.112418	0.195288	101.735	74.9979
ANKIB1	4007.36	5568.3	4777.29	4493.97	4928.09	4769.05	4495.33	4748.94	4778.61	4970.96	5116.57	6204.17	5004.33	5027.5	4837.65	4891.56	4522.24	4588.87	4504.88	5315.72	5237.11	5110.64	4566.68	4594.65	4847.55	4527.97	3916.11	4905.6	3904.94	4611.59	4161.98	4957.37	5111.35	4173.35	4686.88	5906.81	4649.09	4429.97	4813.44	5064.89	5491.75	6549.81	-0.274321	0.00484289	0.0140031	4007.36	4872.28
ANKK1	19.8507	16.3191	22.1256	49.4619	55.1803	49.836	53.0646	54.8046	33.1055	28.8221	12.785	17.7009	65.4482	35.038	44.8686	29.8929	67.2419	45.9736	8.05341	24.4401	23.8774	27.7465	75.8615	40.2712	50.2778	16.3117	56.3347	68.6374	23.1783	85.5217	46.7451	29.0457	20.361	32.0132	16.096	19.5531	41.5319	7.0831	10.2757	23.1076	15.9683	22.2357	-0.821439	0.238973	0.351199	19.8507	35.7609
ANKLE1	264.263	166.688	142.895	108.345	159.049	137.683	176.882	135.82	167.811	174.628	186.662	171.109	105.535	143.746	106.053	139.5	161.381	175.407	119.795	116.963	113.418	107.022	151.723	151.39	149.286	160.892	135.715	108.084	113.452	87.9887	135.227	114.004	165.904	126.112	122.915	160.868	152.838	109.282	117.437	164.641	91.8175	162.599	0.918773	0.000988144	0.00353751	264.263	138.989
ANKLE2	6226.92	5302.53	4806.79	5235.9	5246.19	5256.43	5012.5	5001.52	5035.46	5129.48	4600.91	5631.84	5060.78	4839.73	4625.54	5004.79	5377.56	5399.43	5222.64	4583.39	4858.06	4487.01	5599.7	5348.62	5207.23	5159.67	5286.92	5264.57	4541.74	4852.53	5237.12	4945.02	5158.11	4845.63	5098.06	4906.93	4912.4	5321.43	4844.27	5616.58	4922.21	6048.12	0.28808	0.00282708	0.00881591	6226.92	5093.54
ANKMY1	367.238	400.983	357.697	686.186	505.549	469.641	639.302	519.453	511.423	599.33	393.779	343.201	653.664	416.862	346.712	402.195	443.797	581.39	321.13	479.2	424.819	251.04	620.94	575.73	519.795	436.707	501.891	565.667	459.907	476.948	395.664	381.224	417.777	475.347	432.398	417.725	446.884	373.38	327.355	314.841	427.151	394.684	-0.30791	0.225579	0.335555	367.238	456.326
ANKMY2	769.216	1105.03	1087.84	1074.82	1306.47	1154.67	1101.72	926.913	905.264	1266.48	1134.46	1124.99	1092.17	1218.24	1204.31	1276.34	1007.73	1215.83	1094.26	1061.4	1092.39	1115.15	1180.07	1062.71	1222.91	1175.18	971.346	1075.32	940.553	862.618	981.646	1171.27	1068.57	880.847	1081.36	1345.61	1271.71	1120.14	1089.23	1071.61	1297.42	1222.96	-0.529184	0.00017251	0.000759522	769.216	1113.65
ANKRA2	2781.58	2482.83	3276.43	3000.69	2791.47	3171.77	2679.34	2737.85	2452.09	2365.95	2442.8	2502.71	2395.4	2575.74	2621.75	2803.59	2655.61	2256.95	2945.54	2803.63	2598.66	2806.36	2204.67	2431.94	2390.13	2827.11	2390.81	2889.87	3104.68	2461.22	2596.02	3032.37	2679.35	2621.2	2384.41	2730.32	2619	2708.78	2253.32	2972.21	2644.08	2942.06	0.0657371	0.666663	0.757352	2781.58	2664.65
ANKRD1	0	0	2.7657	1.57022	1.62295	0	1.68459	0	0	2.54312	0.852336	0	0	0.89841	0	0	0	2.12186	1.00668	0.87286	0.994892	0	0.936562	1.49153	0.773505	0	0.853556	0.788936	0	0	1.66947	2.90457	1.50822	0	3.65819	0	1.66128	2.02374	2.93592	4.33267	3.99206	0	-2.32354	0.360577	NA	0	1.13326
ANKRD10	9203.29	7553.39	8381	7196.32	8054.7	7811.58	7236.15	7436.75	7058.32	6984.27	6798.23	7575.99	7533.08	8240.21	8021.28	7781.21	7382.27	7316.88	8183.27	7542.38	7659.67	8030.63	7682.62	5816.96	5424.59	8150.64	8456.18	6133.98	7281.66	7048.96	7396.57	7318.78	7812.57	7463.92	8180.45	7334.18	7771.46	6470.91	6605.83	6945.27	7047.32	7603.23	0.313991	0.0662689	0.127956	9203.29	7407.89
ANKRD11	9034.56	4793.14	4710.91	5191.15	6200.48	5693.98	4838.98	6100	5796.89	4812.44	4568.52	4240.35	4331.85	4437.25	4447.09	4528.32	5508.46	5796.92	5809.53	5985.2	6246.93	6036.85	5829.16	5450.79	5883.28	4841.59	5912.58	6560.79	6131.28	6316.27	6840.64	6758.93	6558.49	6066.98	5864.08	4430.55	3740.37	5313.33	5921.76	6019.52	4742.57	6089.81	0.714161	0.00228283	0.00731623	9034.56	5496.29
ANKRD12	21221.7	17742.3	20518.7	16328.7	16388.6	19817	15023.2	15123.7	14190.8	17041.5	16355.5	19078.6	16111.7	19270.9	20312.2	13198.2	16121.9	16026.4	18309.4	13085.9	12621.2	19038.1	15144.2	17151.1	15337.8	11867.5	12479.8	15383.5	22232.9	18104.3	14385.8	15813.2	14926.8	13999.5	15932.2	16667.2	17450.9	18908.8	17680.1	19977.9	18712.1	16393.3	0.368919	0.0184085	0.0442555	21221.7	16591.5
ANKRD13A	64291.5	13833.9	17689.4	11786.1	13527.3	22280.1	14569.2	16091.1	18176.1	15226.5	18773.6	16809	11868.2	15202	21350.3	16332.4	16278.8	14858.7	31503.9	11456.3	10107.1	23188.2	13250.5	12199.9	13001.1	15637.7	17742	11030.9	25941.5	18503.9	22734.8	19095.3	12212.8	21033.6	17143.8	15876.2	18820.6	22005.2	19730.9	21744.2	16825.2	15364.9	1.95527	1.30827e-44	2.0276e-41	64291.5	17092.8
ANKRD13B	16.1287	8.15953	19.3599	17.2724	50.3115	24.4957	29.4803	36.9336	26.2561	46.6239	12.785	24.5846	30.2698	18.8666	26.5132	32.6104	25.1036	46.6809	25.1669	27.0587	23.8774	18.4977	63.6862	35.0509	55.6923	34.1062	30.728	24.457	26.8381	27.959	16.6947	26.8672	36.1972	26.1926	24.1441	31.9959	37.3787	37.4392	27.8913	40.4382	26.6138	23.6255	-0.883027	0.123598	0.210713	16.1287	29.8757
ANKRD13C	1102.96	2372.09	1779.27	2067.19	2100.91	2169.98	1693.01	1781.15	1845.92	1731.87	1795.87	2067.07	1871.82	1876.78	1849.81	1883.25	1955.39	1661.42	1480.82	2065.19	1990.78	1814.09	1740.13	1818.17	1829.34	2239.89	1746.37	1922.64	1378.5	1922.59	1649.43	1773.96	1970.49	1609.39	1638.87	2071.74	1943.69	1687.8	1616.23	1805.28	2029.3	2912.88	-0.761401	1.40852e-08	1.52566e-07	1102.96	1881.96
ANKRD13D	7868.33	1490.86	958.776	1589.85	1730.06	1506.91	2165.54	1721.58	2501.18	2435.46	1717.46	1089.59	1614.93	1439.25	1278.75	1594.29	1515.18	2524.31	2944.53	1733.5	1706.24	1882.8	3092.53	2710.11	2550.25	1769.07	2386.54	1699.37	3262.05	1961.24	2949.95	2194.4	1623.6	2588.22	2634.63	1014.98	1806.64	2285.82	1980.28	1753.29	1509	1493.96	2.04167	1.62367e-38	1.20788e-35	7868.33	1961.15
ANKRD16	43.4235	95.5831	71.9082	153.882	84.3934	104.74	146.559	106.035	91.3255	148.349	112.508	169.142	197.981	156.323	109.112	108.701	164.07	154.188	103.688	122.2	176.096	79.2758	137.675	158.102	99.7821	140.873	132.301	134.908	78.0744	101.968	118.532	90.0416	173.445	100.89	158.034	126.206	166.128	136.603	115.969	102.54	183.635	140.363	-1.55557	0.000114404	0.000528224	43.4235	128.101
ANKRD17	8719.43	8418.3	9289.07	7855.81	7803.14	8263.49	7690.99	7764.39	6970.42	8011.69	8488.41	8899.63	7911.05	8447.75	8740.19	8346.46	8438.41	7798.54	8244.68	8201.39	8228.75	8088.77	7366.06	7785.77	7715.71	6543.2	7318.39	8357.99	9689.77	7902.53	8219.62	7469.09	7869.88	7444.51	7927.3	8302.95	6881.01	8020.09	8564.09	8646.56	8863.71	9037.43	0.110311	0.460573	0.579706	8719.43	8093.34
ANKRD18A	178.657	90.9205	318.977	116.981	154.18	219.616	81.7026	103.652	50.229	103.42	166.206	68.8369	219.251	160.815	186.612	208.344	84.2765	48.0955	115.768	35.7873	28.8519	132.126	58.0668	92.4747	144.645	6.67295	57.1882	215.38	137.85	129.927	142.739	218.569	30.9185	124.172	55.6045	202.641	138.717	113.33	57.2505	173.307	130.407	77.825	0.585227	0.432593	0.554546	178.657	122.008
ANKRD18B	0	0	1.8438	0	0.811475	1.68936	0.842295	2.38281	1.14157	3.39083	3.40934	0	3.27241	0.89841	2.03948	2.71754	2.68968	2.12186	4.02671	0.87286	1.98978	1.32126	10.3022	0	0	0	0	0.788936	0	0.822324	0.834733	3.63071	1.50822	1.94019	0.731639	1.77755	0	1.01187	1.46796	0	0	0	-2.74073	0.286381	NA	0	1.51897
ANKRD18DP	3.72201	24.4786	27.657	39.2555	8.92623	54.9041	21.8997	17.8711	25.1145	39.8423	53.6972	18.6843	13.9077	17.0698	13.2566	19.9286	11.6553	6.36558	24.1602	20.9486	28.8519	14.5339	28.0969	16.4068	34.8077	21.5017	13.6569	18.1455	23.1783	17.2688	5.0084	7.98756	7.54109	24.2524	19.0226	15.998	18.2741	19.2255	23.4874	17.3307	25.2831	1.38973	-2.49235	0.0263277	0.0598001	3.72201	20.9969
ANKRD19P	73.1995	191.166	215.725	150.741	254.803	216.238	221.524	172.754	179.226	181.409	129.555	267.481	184.891	202.142	218.224	215.591	215.174	198.04	142.948	264.477	186.045	166.479	121.753	251.322	182.547	269.884	190.343	211.435	106.132	162.82	186.145	213.486	315.218	134.843	170.472	283.52	172.773	106.246	198.175	242.629	268.799	259.88	-1.44147	0.000179391	0.000784646	73.1995	200.562
ANKRD2	17.3694	0	1.8438	0	3.2459	5.06807	5.05377	9.53124	3.42471	5.93396	11.0804	13.7674	1.6362	1.79682	5.0987	2.71754	8.06903	3.53643	10.0668	3.49144	0.994892	6.60631	0	7.45764	1.54701	14.0873	9.38911	3.15574	13.419	2.46697	8.34733	0.726142	6.78698	8.73086	3.65819	4.44388	2.49192	6.07122	14.6796	2.88845	2.66138	4.1692	1.78531	0.0327051	0.0714914	17.3694	5.3693
ANKRD20A11P	8.68469	54.7854	59.9235	73.0152	41.3852	6.75742	35.3764	55.996	23.973	18.6496	20.4561	17.7009	77.7197	9.88251	3.05922	30.7987	17.9312	17.6822	13.0868	44.5159	41.7855	26.4253	14.985	44.0001	5.41453	58.5737	47.7991	16.5677	56.116	21.3804	10.0168	15.9751	3.01644	100.89	10.9746	0.888776	65.6205	68.8072	161.476	12.998	2.66138	4.1692	-1.97972	0.238639	0.350847	8.68469	34.4692
ANKRD20A12P	7.44402	12.8221	2.7657	38.4704	4.05738	14.3595	4.21147	7.14843	5.70785	0.847708	35.7981	0.983384	0.818102	1.79682	8.15792	5.43507	0.896559	2.12186	8.05341	21.8215	10.9438	9.24884	37.4625	4.47458	0.773505	4.44863	14.5104	4.73362	24.3983	0.822324	4.17367	3.63071	7.54109	4.85048	1.46328	8.88776	2.49192	0	4.40388	27.4402	3.99206	112.568	-0.533696	0.737081	0.812484	7.44402	11.452
ANKRD20A4	37.2201	0	0	14.9171	0	76.8657	48.0108	21.4453	28.5392	2.54312	51.1402	0	0	0	2.03948	67.9384	0.896559	0.707287	2.01335	0	26.8621	0	0	26.1017	0	31.8819	25.6067	0	0	63.319	24.2073	43.5685	22.6233	42.6842	0	87.9888	33.2256	47.5579	0	30.3287	98.4709	2.77946	0.778467	0.755727	0.826985	37.2201	22.543
ANKRD20A5P	166.25	352.025	287.633	416.108	473.09	346.318	168.459	303.808	342.471	240.749	328.149	367.786	239.704	435.729	416.054	278.094	432.141	472.467	156.035	292.408	325.33	284.071	374.625	310.238	425.428	235.036	291.062	475.728	333.036	226.139	190.319	316.598	299.381	320.132	293.387	562.595	247.53	334.929	372.862	160.309	268.799	307.131	-0.958525	0.0250466	0.0573101	166.25	324.485
ANKRD20A8P	0	3.49694	7.3752	1.57022	2.43443	4.22339	3.36918	2.38281	1.14157	6.78166	3.40934	0	4.90861	5.39046	1.01974	0	5.37935	2.12186	0	0.87286	2.98468	0	5.61937	2.23729	0.773505	0	1.70711	3.15574	2.43983	2.46697	1.66947	1.45228	1.50822	0.970096	0	3.5551	0	10.1187	1.46796	2.88845	0	4.1692	-3.46233	0.161918	0.259778	0	2.56248
ANKRD20A9P	1.24067	2.33129	4.6095	0	3.2459	6.75742	2.52688	8.33984	1.14157	4.23854	56.2542	3.93354	1.6362	1.79682	4.07896	3.62338	3.58624	6.36558	1.00668	6.98288	1.98978	1.32126	5.61937	5.96611	1.54701	5.93151	6.82844	9.46723	9.7593	0.822324	5.0084	6.53528	8.2952	3.88038	0	0.888776	7.47575	4.04748	5.87184	5.77689	3.99206	8.33839	-2.17235	0.230222	0.341033	1.24067	5.6541
ANKRD22	7374.54	421.964	199.13	97.3536	142.008	212.859	193.728	131.055	140.413	172.932	247.177	109.156	206.98	126.676	278.389	447.488	142.553	154.896	450.991	185.046	97.4994	1179.89	153.596	83.5255	149.286	319.56	296.184	108.873	1327.27	652.925	256.263	219.295	458.498	246.404	271.438	199.975	231.748	569.683	189.367	345.169	139.722	122.296	4.86421	1.06878e-12	2.55819e-11	7374.54	284.86
ANKRD23	165.009	121.227	160.411	242.599	199.623	160.489	214.785	216.836	200.916	177.171	126.998	120.956	200.435	161.714	144.803	155.805	180.208	220.673	102.681	199.012	217.881	153.266	246.316	255.051	215.034	178.687	201.439	250.093	157.369	196.535	146.913	196.784	229.249	180.438	190.226	157.313	185.232	141.662	127.713	157.42	145.045	179.275	-0.123215	0.534878	0.646835	165.009	180.885
ANKRD24	35.9794	32.6381	23.0475	55.7428	30.8361	28.7191	62.3298	57.1875	37.6718	25.4312	35.7981	31.4683	30.2698	29.6475	35.6909	24.4578	61.8626	33.2425	22.1469	39.2787	46.7599	17.1764	36.5259	61.1526	43.3163	17.7945	41.8242	71.7932	34.1576	35.3599	56.7619	20.332	69.3781	31.0431	34.387	16.8867	19.1047	16.1899	26.4233	33.2171	34.5979	48.6406	-0.0119034	0.98102	0.986644	35.9794	36.8363
ANKRD26	600.484	1722.83	959.698	1205.14	1077.64	1297.43	1094.14	1262.89	1245.45	894.332	1011.72	1317.74	1143.71	1296.41	1067.67	799.861	1092.01	979.592	653.333	1768.41	1721.16	828.432	858.827	1075.39	990.086	1061	792.1	1126.6	821.001	1088.76	796.335	989.731	1281.23	963.305	1194.03	1076.31	799.075	830.746	932.155	1099.05	1260.16	2188.83	-0.865064	0.000128594	0.000584882	600.484	1113.76
ANKRD26P1	2.48134	0	1.8438	3.14044	4.05738	4.22339	4.21147	3.57422	3.42471	0.847708	1.70467	0.983384	2.45431	4.49205	2.03948	2.71754	0.896559	3.53643	8.05341	1.74572	3.97957	2.64253	1.87312	1.49153	1.54701	2.96575	1.70711	4.73362	1.21991	0	2.5042	5.08299	0.754109	1.94019	0.731639	0.888776	0	1.01187	8.80777	7.22111	1.33069	2.77946	-0.0752617	0.961729	0.973592	2.48134	2.66243
ANKRD26P3	3.72201	1.16565	0.9219	8.63621	4.86885	0	0	1.19141	0	2.54312	2.55701	0	0	0	4.07896	0	1.79312	1.41457	0	1.74572	0	0	0	0.745764	0	0	0	0	3.65974	0	0	2.17843	0	0.970096	0	0	0	13.1543	0	0	0	5.55893	1.42585	0.581196	NA	3.72201	1.39473
ANKRD27	1800.21	1494.36	1582.9	1564.72	1530.44	1747.64	1554.03	1441.6	1405.27	1474.16	1449.82	1454.43	1322.05	1376.36	1618.33	1536.31	1394.15	1648.68	1472.77	1548.45	1650.53	1621.19	1479.77	1354.31	1511.43	1605.96	1440.8	1482.41	1337.02	1527.06	1479.98	1728.94	1512.74	1654.01	1485.23	1607.8	1626.39	1567.39	1519.34	1535.21	1595.49	1821.94	0.233308	0.064012	0.124516	1800.21	1530.77
ANKRD28	3503.65	3636.82	5537.85	3989.14	3737.65	5573.19	4200.52	4056.73	4380.2	3991.01	3824.43	4085.96	4440.66	4141.67	4643.9	3982.1	3919.76	4351.23	3138.82	3739.33	3609.47	3963.79	4700.6	3646.04	3514.03	3687.17	3093.29	4332.05	4678.37	3586.16	2953.29	3514.53	4075.96	2641.57	4710.29	4372.78	3857.49	3794.52	3956.16	4033.71	3430.51	5945.28	-0.19616	0.398069	0.521028	3503.65	4035.8
ANKRD29	16.1287	8.15953	25.8132	24.3384	6.4918	28.7191	13.4767	11.9141	13.6988	11.0202	12.785	9.83384	22.0888	13.4761	21.4145	14.4935	23.3105	12.7312	9.06009	13.0929	11.9387	15.8552	21.5409	11.9322	4.64103	12.6045	18.7782	11.834	18.2987	9.86789	11.6863	15.249	6.03287	15.5215	11.7062	32.8847	13.2902	13.1543	8.80777	11.5538	5.32275	18.0665	0.150333	0.838925	0.888158	16.1287	14.5484
ANKRD30B	1.24067	0	0	1.57022	0.811475	3.37871	2.52688	1.19141	2.28314	16.9542	1.70467	0.983384	1.6362	0.89841	2.03948	1.81169	0	1.41457	3.02003	0	0.994892	0	5.61937	4.47458	1.54701	0.741439	0.853556	1.57787	0	0	0	1.45228	0.754109	26.1926	0.731639	5.33266	2.49192	0	1.46796	2.88845	5.32275	0	-1.0374	0.656236	0.749075	1.24067	2.55287
ANKRD30BL	0	0	0	7.8511	3.2459	5.06807	4.21147	5.95703	12.5573	0	3.40934	7.86708	0	10.7809	0	2.71754	2.68968	1.41457	0	0	2.98468	0	0	0.745764	0	9.6387	2.56067	4.73362	2.43983	0.822324	3.33893	0	19.6068	0.970096	2.92655	0	0	2.02374	0	0	2.66138	2.77946	-3.5806	0.185533	0.288459	0	3.07323
ANKRD31	31.0168	93.2518	49.7826	124.047	97.377	126.702	86.7564	77.4413	94.7502	60.1873	31.5364	65.8868	81.8102	95.2314	57.1055	34.4221	118.346	43.1445	29.1936	81.176	58.6986	70.0269	59.94	73.8306	28.6197	43.7449	58.0418	87.5719	45.1368	97.8566	92.6554	74.7926	66.3616	45.5945	65.1158	47.9939	46.5158	30.3561	54.3146	46.2151	59.8809	111.179	-1.11852	0.0338137	0.0735431	31.0168	68.5998
ANKRD32	1868.45	922.027	1210.46	907.587	995.68	1270.4	1023.39	944.784	1054.81	867.205	1026.21	913.564	838.555	861.575	971.813	1009.11	830.213	869.255	1155.66	919.994	821.781	1134.96	805.443	802.442	843.12	1062.48	877.455	769.213	1957.96	1107.67	970.795	1111.72	889.095	1025.39	958.446	1005.21	723.486	987.586	954.175	1172.71	1105.8	1313.3	0.91664	5.05684e-05	0.000255702	1868.45	999.818
ANKRD33B	6008.57	692.394	728.301	624.947	495.811	884.378	652.778	816.113	2335.65	712.075	830.175	833.91	782.106	878.645	1141.09	763.628	519.108	797.819	871.782	940.943	800.888	1136.29	821.365	605.56	951.411	562.752	953.422	812.604	2123.87	650.458	1004.18	1192.32	717.912	793.538	913.817	492.382	1142.13	807.473	833.802	971.962	1088.5	1172.93	2.75458	3.836e-13	9.92238e-12	6008.57	898.81
ANKRD34A	69.4775	107.24	121.691	141.32	118.475	147.819	114.552	145.351	65.0694	121.222	114.213	236.996	141.532	238.977	98.9148	132.253	165.863	123.068	78.5208	93.396	120.382	117.592	152.66	176	137.684	70.4367	94.7447	138.853	113.452	105.257	110.185	123.444	103.313	95.0694	117.062	143.982	126.257	74.8784	145.328	92.4302	143.714	84.7737	-0.839496	0.0210412	0.0496164	69.4775	124.243
ANKRD34B	410.662	55.9511	178.849	75.3705	53.5574	72.6423	92.6524	32.1679	25.1145	227.186	108.247	246.83	98.1722	208.431	336.514	67.0325	164.07	193.089	356.364	38.4058	102.474	126.841	111.451	123.797	41.7693	170.531	260.334	46.5472	407.451	75.6538	5.84313	213.486	184.757	88.2787	108.282	16.8867	137.055	317.727	115.969	92.4302	13.3069	2.77946	1.73421	0.122735	0.209644	410.662	131.568
ANKRD35	6.20335	8.15953	9.219	10.2064	8.11475	2.53403	10.9498	13.1055	3.42471	17.8019	11.9327	16.7175	14.7258	11.6793	15.2961	19.0227	8.96559	17.6822	9.06009	1.74572	7.95913	19.8189	11.2387	20.1356	25.5257	14.0873	10.2427	7.88936	1.21991	8.22324	4.17367	9.43984	6.03287	5.82057	4.38983	22.2194	24.9192	23.273	14.6796	14.4422	11.9762	6.94866	-0.940659	0.323532	0.44439	6.20335	11.8292
ANKRD36	2664.96	4040.13	4091.39	3719.85	4223.73	5019.92	3433.19	4191.36	3602.79	3651.08	2934.59	4298.37	4131.42	4789.42	3631.3	3492.94	4128.65	3411.95	1353.98	3549.92	3810.44	3127.43	3340.72	3636.34	3334.58	1740.16	1630.29	4293.39	2203.16	3272.85	2498.36	3282.89	3253.23	2859.84	3007.77	3457.34	1936.22	3403.93	3454.11	3689.99	3627.45	4055.24	-0.344867	0.245125	0.358173	2664.96	3429.55
ANKRD36B	755.568	1318.35	1729.48	1837.16	1452.54	1571.95	1549.82	1913.4	1865.32	1131.69	1227.36	1806.48	1965.08	2018.73	1039.12	986.465	1829.88	1481.77	752.994	1982.26	1220.73	1096.65	1052.7	1551.19	1106.11	943.851	737.472	1315.16	1072.3	1635.6	1582.65	1070.33	1735.21	1394.03	2027.37	1638.9	1014.21	996.693	910.136	1213.15	1713.93	2115.17	-0.902137	0.0160229	0.0393808	755.568	1429.35
ANKRD36BP1	4890.72	4526.21	4529.3	2550.04	4175.04	4089.93	3320.33	3795.82	3763.75	2718.6	3166.43	2517.46	2600.75	2589.22	2875.67	4242.98	2734.5	2918.97	2403.94	2808.86	2635.47	3739.17	2651.41	2558.72	2813.24	1371.66	2049.39	2875.67	3027.82	2684.89	2494.18	2964.84	2671.81	3404.07	2360.27	3031.62	1725.24	2529.68	2251.85	3281.27	2424.51	3539.65	0.732836	0.0244643	0.0561505	4890.72	2961.32
ANKRD36BP2	169.972	552.517	332.806	472.636	550.18	685.034	321.757	839.941	723.755	336.54	461.966	569.38	400.87	967.587	402.797	198.38	1195.11	401.031	174.155	562.122	541.221	272.18	298.763	482.509	288.517	823.738	249.238	409.458	335.476	286.991	372.291	208.403	876.275	149.395	528.975	159.98	348.868	150.769	264.233	164.641	303.397	1984.54	-1.42318	0.0605004	0.118816	169.972	479.23
ANKRD36C	744.402	1338.16	1247.33	1166.67	1408.72	1307.56	1127.83	1340.33	1084.49	1054.55	794.377	1197.76	1277.06	1381.75	927.964	1020.89	1190.63	906.034	404.684	1306.67	1257.54	1025.3	909.402	967.255	999.368	430.034	664.066	1116.34	601.417	968.698	637.736	915.665	1042.93	921.591	973.079	986.542	510.012	1009.85	854.353	960.408	964.749	1317.47	-0.420753	0.176954	0.278191	744.402	1012.62
ANKRD37	49.6268	54.7854	41.4855	28.264	59.2377	52.37	36.2187	40.5078	70.7773	24.5835	34.9458	34.4185	26.1793	28.7491	25.4935	32.6104	26.0002	48.0955	54.3605	53.2445	62.6782	50.208	48.7012	38.0339	35.5812	55.6079	44.3849	20.5123	48.7965	32.0706	50.9187	26.8672	36.1972	27.1627	27.8023	33.7735	24.9192	41.4867	49.9107	25.996	14.6376	56.979	0.326819	0.482978	0.600047	49.6268	39.6476
ANKRD39	83.1249	47.7915	38.7198	55.7428	85.2049	64.1955	90.9678	66.7187	65.0694	69.5121	37.5028	37.3686	61.3577	31.4443	26.5132	53.4449	55.5866	99.7274	66.4407	78.5574	88.5454	67.3844	88.0368	67.8645	75.03	80.0754	48.6527	72.5821	56.116	82.2324	64.2745	63.9005	64.8534	70.817	67.3107	29.3296	40.7013	53.6292	38.167	44.7709	33.2672	59.7585	0.469346	0.17082	0.270951	83.1249	60.7114
ANKRD40	1446.62	2731.11	2512.18	2667.8	2869.38	2650.6	2526.04	2279.16	2767.16	2504.13	2347.33	2922.62	2646.56	2716.79	2471.85	2704.85	2827.75	2562.5	2135.16	2696.26	2566.82	2342.6	2391.98	2630.31	2530.91	2288.08	2222.66	2493.83	1925.02	2289.35	2157.79	2412.97	2563.97	2146.82	2336.85	2881.41	2485.27	2216	2413.33	2382.97	2670.69	3110.22	-0.792375	2.76887e-10	4.17982e-09	1446.62	2512.17
ANKRD42	3027.24	827.609	1167.13	840.853	895.868	1392.03	861.668	1088.94	1247.74	790.912	1033.03	1190.88	877.005	963.994	1070.73	943.891	1066.91	746.187	1040.9	679.958	702.394	1092.68	802.633	833.764	898.813	838.567	740.886	694.264	1014.97	946.495	928.223	869.918	597.255	858.535	910.89	896.775	991.783	1064.49	1294.74	878.087	942.127	605.923	1.7158	3.35408e-12	7.31292e-11	3027.24	930.011
ANKRD44	44318	22802.4	28195.4	24395.7	26545	28455.5	24830	26438.5	24215	24504.7	23440.9	26694	20590	26682.8	27752.2	24862.7	25519.7	23580.9	28463.8	25154.1	25303.1	27854.9	22231.2	22317.7	22147.8	24405.2	23231.2	22263	33989.2	26109.6	26516.1	26658.8	24832.8	25843.4	25386.4	24349.8	25231.5	26593	27869.2	27726.2	22430.1	31872.1	0.800436	2.36572e-11	4.31774e-10	44318	25567.9
ANKRD44-IT1	1107.92	298.406	559.593	537.8	467.41	504.273	405.986	457.5	344.754	334.845	453.443	460.224	301.062	415.065	421.153	413.065	487.728	339.498	342.27	308.992	308.416	451.872	339.035	294.577	300.893	325.492	268.016	393.679	384.273	308.372	297.165	304.98	468.302	417.141	400.206	439.055	334.747	322.787	340.567	472.261	234.201	571.18	1.53035	1.44786e-06	1.02972e-05	1107.92	386.104
ANKRD45	0	2.33129	0.9219	0.78511	0.811475	0	5.05377	0	4.56628	2.54312	1.70467	0	1.6362	0	1.01974	2.71754	0.896559	1.41457	0	0.87286	0.994892	5.28505	0.936562	1.49153	0.773505	5.93151	2.56067	6.31149	1.21991	0	0	2.17843	1.50822	0	0.731639	0	2.49192	3.03561	0	0	0	1.38973	-2.76345	0.245186	NA	0	1.5638
ANKRD46	240.69	580.492	472.013	923.289	728.705	660.538	581.183	569.492	468.043	509.472	491.798	556.596	660.208	610.919	654.673	540.79	702.006	545.318	472.131	782.082	775.021	594.568	561.937	639.865	605.654	681.382	584.686	733.71	397.692	685.818	520.039	609.959	717.158	581.087	616.04	663.916	565.665	606.111	557.825	493.924	616.108	768.522	-1.33444	1.44227e-10	2.30639e-09	240.69	611.864
ANKRD49	5537.11	5307.19	6284.59	6043.78	6293.8	6359.58	4835.61	5017.01	5304.87	4319.07	3936.09	4500.95	4765.44	4731.03	5037.52	4904.25	4801.07	4194.21	4439.44	5311.35	4867.01	5185.96	4074.98	4249.36	3966.53	5009.9	4440.2	5179.36	4861.35	4955.32	4293.03	5223.86	5379.82	4642.88	4453.48	5146.01	4501.23	4361.16	4654.9	5771.11	4147.75	6246.85	0.175881	0.372297	0.495384	5537.11	4926.8
ANKRD50	924.299	2083.01	1371.79	866.761	1200.17	919.01	1201.95	708.886	797.957	1586.91	2569.79	1809.43	1382.59	1930.68	1668.3	1544.47	1131.46	1052.44	1886.51	910.393	935.198	1651.58	1129.49	1528.07	1340.48	1039.5	1395.56	1268.61	1815.23	1017.21	1803.86	1669.4	1061.79	1118.52	1128.19	1338.5	1132.16	1963.03	1329.97	1568.43	1784.45	739.338	-0.539432	0.126367	0.214256	924.299	1375.15
ANKRD52	5075.58	5666.21	5551.68	6277.74	7433.11	6199.09	6200.97	6798.16	6501.24	6203.53	5270.85	5604.31	5824.07	5764.2	4820.31	6784.78	6143.22	6652.74	4218.98	6077.72	6239.96	5215.02	6750.74	6319.6	6176.44	5175.24	5647.98	6677.55	4542.96	5401.02	4950.8	5590.56	6636.16	6200.85	5956.27	5672.17	5182.36	5263.75	5363.93	6152.39	5265.53	7949.27	-0.217893	0.138234	0.229543	5075.58	5910.33
ANKRD53	17.3694	19.816	18.438	4.71066	17.041	24.4957	15.1613	27.4023	17.1235	17.8019	11.0804	16.7175	28.6336	26.9523	12.2369	21.7403	18.8277	15.5603	21.1402	18.3301	14.9234	9.24884	15.9216	23.1187	12.3761	8.15583	13.6569	18.9345	18.2987	14.8018	15.8599	13.7967	6.03287	15.5215	12.4379	14.2204	14.1209	18.2137	13.2117	8.66534	17.2989	13.8973	0.0942803	0.868045	0.909003	17.3694	16.242
ANKRD54	493.787	321.719	259.976	298.342	561.541	309.997	327.653	366.953	474.893	391.641	311.103	301.899	338.694	257.844	273.29	403.101	314.692	404.568	329.183	337.797	341.248	258.967	603.146	356.475	344.983	339.579	367.029	367.644	364.754	307.549	357.266	283.195	265.446	264.836	338.017	293.296	378.771	346.06	242.214	301.843	332.672	269.608	0.542942	0.0233426	0.0539957	493.787	339.256
ANKRD55	575.671	458.099	645.33	891.885	399.246	940.971	811.972	737.48	595.899	518.797	393.779	1032.55	1127.34	823.842	735.233	447.488	1584.22	697.385	447.971	625.841	281.554	531.148	1056.44	1012	679.137	945.334	650.409	1102.93	674.612	1008.17	941.579	543.154	435.121	310.431	599.944	972.321	1223.53	174.042	277.445	441.932	616.108	906.106	-0.303762	0.608284	0.710251	575.671	714.605
ANKRD6	552.098	481.412	354.932	342.308	275.902	353.92	350.395	401.504	340.188	409.443	416.792	427.772	360.783	507.601	442.567	332.445	364.899	362.131	467.098	218.215	268.621	376.56	339.035	451.187	259.898	349.959	321.79	261.927	436.729	319.062	419.036	408.818	285.053	425.872	370.941	425.724	466.819	405.76	575.441	326.394	448.442	416.92	0.550117	0.0389164	0.0825464	552.098	379.763
ANKRD61	200.989	233.129	330.962	290.491	285.639	500.049	318.387	247.812	165.528	333.149	356.276	361.885	333.786	370.145	281.448	207.439	289.589	263.818	232.542	260.985	252.703	231.221	230.394	268.475	256.03	111.957	174.125	199.601	342.796	159.531	202.84	254.15	267.709	336.623	250.952	298.629	186.063	279.276	195.239	183.416	243.516	362.72	-0.398677	0.277833	0.394464	200.989	267.098
ANKRD62	3.72201	2.33129	1.8438	0	0.811475	2.53403	2.52688	2.38281	6.84941	2.54312	3.40934	0	2.45431	8.08569	0	0.905845	2.68968	2.12186	2.01335	0.87286	0.994892	2.64253	0.936562	0	0.773505	0	2.56067	0	3.65974	0	6.67787	2.17843	0.754109	2.91029	3.65819	0.888776	2.49192	7.0831	0	0	2.66138	0	0.985557	0.423188	0.545876	3.72201	2.07921
ANKRD62P1-PARP4P3	0	13.9878	10.1409	26.6937	4.05738	3.37871	3.36918	9.53124	29.6808	5.93396	5.96635	8.85046	11.4534	6.28887	4.07896	19.0227	4.48279	11.3166	4.02671	7.85574	8.95403	0	9.36562	20.1356	13.9231	3.70719	11.0962	12.623	13.419	11.5125	9.18206	22.5104	19.6068	6.79067	20.4859	5.33266	1.66128	5.05935	7.33981	23.1076	14.6376	25.0152	-5.5854	0.0114563	0.0295965	0	11.1118
ANKRD65	0	4.66259	3.6876	3.14044	3.2459	0	2.52688	7.14843	0	5.93396	0	0	4.09051	5.39046	1.01974	2.71754	3.58624	4.24372	2.01335	0.87286	0	0	3.74625	0	2.32051	3.70719	3.41422	3.15574	0	0.822324	0	0.726142	0.754109	3.88038	0.731639	0.888776	0.830639	1.01187	2.93592	1.44422	1.33069	1.38973	-3.24712	0.178443	0.279797	0	2.13099
ANKRD7	4.96268	5.82824	1.8438	6.28088	1.62295	0	3.36918	3.57422	3.42471	4.23854	3.40934	4.91692	2.45431	6.28887	3.05922	2.71754	3.58624	0.707287	1.00668	0.87286	0.994892	0	1.87312	2.23729	0	2.96575	3.41422	1.57787	1.21991	4.93394	1.66947	0	0.754109	0	2.92655	1.77755	0	0	2.93592	0	1.33069	0	1.19359	0.348225	0.470695	4.96268	2.19056
ANKRD9	84.3656	58.2824	68.2206	60.4535	107.926	25.3403	42.1147	109.609	83.3345	26.2789	30.6841	47.2025	30.2698	38.6316	36.7107	77.9027	34.9658	53.7538	89.5942	57.6088	109.438	33.0316	94.5927	45.4916	75.8035	51.1593	69.9916	79.6825	62.2156	50.9841	34.2241	92.9461	22.6233	46.5646	43.1667	20.4419	58.9754	57.6766	67.5262	60.6573	41.2513	6.94866	0.603166	0.314577	0.435175	84.3656	56.2019
ANKS1A	2998.7	920.861	1028.84	780.399	1101.98	1082.03	1029.28	1199.75	1198.65	1002.84	1123.38	810.309	845.099	720.525	987.109	1123.25	995.18	1178.34	1613.7	989.823	1004.84	1278.98	1085.48	967.255	1176.5	976.475	1295.7	995.637	1478.53	1157.83	1458.28	1226.45	959.981	1235.9	1063.8	851.448	902.074	1110.02	1196.39	1096.16	817.042	1015.89	1.4918	1.28288e-27	2.3164e-25	2998.7	1075.17
ANKS1B	2.48134	11.6565	5.5314	3.92555	3.2459	0	1.68459	1.19141	2.28314	4.23854	4.26168	6.88369	4.90861	2.69523	6.11844	0	5.37935	7.07287	5.03338	5.23716	0.994892	2.64253	2.80969	5.96611	5.41453	6.67295	2.56067	1.57787	2.43983	4.11162	5.84313	2.90457	10.5575	5.82057	3.65819	9.77654	4.98383	3.03561	2.93592	10.1096	7.98413	0	-0.851664	0.53366	0.645991	2.48134	4.49141
ANKS3	112.901	163.191	106.019	200.203	154.18	148.663	165.09	173.945	183.793	154.283	111.656	103.255	202.071	161.714	80.5595	147.653	161.381	219.259	119.795	150.132	199.973	107.022	286.588	211.051	169.398	147.546	178.393	168.043	135.41	164.465	193.658	140.145	199.085	118.352	144.133	110.208	133.733	124.46	145.328	124.203	150.368	166.768	-0.45592	0.0590289	0.116554	112.901	156.711
ANKS6	354.832	618.959	720.004	1159.61	859.352	700.238	781.65	916.191	934.945	681.557	565.951	857.511	877.823	857.981	639.377	542.601	944.076	756.089	400.657	900.791	981.958	409.591	633.116	883.73	635.047	810.392	815.146	1006.68	556.28	680.062	626.885	660.063	993.162	713.99	801.144	709.243	652.051	528.197	711.961	525.697	602.802	1257.71	-1.06446	1.8933e-08	1.99839e-07	354.832	753.909
ANKUB1	115.382	43.1289	39.6417	29.0491	19.4754	59.9721	52.2223	71.4843	26.2561	100.877	68.1869	97.3551	74.4473	135.66	221.284	57.0682	99.518	60.1194	149.995	20.9486	17.9081	72.6694	41.2087	29.8305	58.0129	43.7449	48.6527	24.457	48.7965	50.1618	104.342	79.8756	30.1644	116.411	81.2119	57.7705	72.2656	110.294	205.515	34.6613	87.8254	51.4201	0.822031	0.247608	0.361065	115.382	70.5826
ANKZF1	4063.2	3969.03	4509.01	6862.64	5039.26	5817.3	4280.54	5507.87	5100.53	5121.85	3961.66	4965.11	5472.28	5606.08	4297.19	4335.38	5169.56	5634.95	4849.16	4350.33	4809.31	4342.99	5965.9	6199.53	4660.37	5373.21	5644.56	5788.42	4519.78	5151.86	5259.65	5502.7	5208.63	4624.45	4440.31	4803.84	4427.3	4239.74	4902.99	4344.22	4880.96	6073.13	-0.307647	0.0509871	0.103341	4063.2	5024.72
ANLN	86.8469	64.1106	173.317	62.0237	159.861	91.2252	45.4839	41.6992	62.7863	118.679	80.1196	47.2025	37.6327	71.8728	48.9475	115.042	51.1039	48.0955	72.4807	54.9902	52.7293	105.701	36.5259	55.1865	37.9017	74.8853	42.6778	39.4468	87.8337	50.9841	79.2996	74.0665	132.723	70.817	38.0452	71.9909	51.4996	83.9853	52.8466	125.647	61.2116	72.2661	0.302883	0.658939	0.7511	86.8469	71.8279
ANO10	1816.34	1060.74	1173.58	778.044	724.647	959.554	993.066	724.374	884.716	1026.57	1197.53	1070.91	635.665	1130.2	1159.44	827.943	1008.63	763.162	1730.48	645.043	574.053	1286.91	655.593	925.493	823.783	800.012	1142.06	639.038	1768.87	865.085	1275.47	1142.95	642.501	1111.73	986.98	890.554	809.873	1421.68	1215.47	1403.78	960.757	590.636	0.938361	2.16736e-08	2.26963e-07	1816.34	986.038
ANO2	0	12.8221	14.7504	3.14044	1.62295	4.22339	8.42295	5.95703	11.4157	11.0202	4.26168	1.96677	8.18102	8.9841	2.03948	18.1169	5.37935	19.0967	4.02671	5.23716	20.8927	27.7465	8.42906	1.49153	33.2607	7.41439	8.53556	36.2911	8.53939	3.2893	5.84313	7.26142	7.54109	3.88038	10.2429	0.888776	1.66128	6.07122	17.6155	2.88845	14.6376	2.77946	-5.36876	0.0182807	0.0439882	0	9.46016
ANO5	53.3488	129.387	80.2053	136.609	52.7459	44.7679	91.8101	16.6797	38.8133	105.963	187.514	209.461	99.8084	115.895	273.29	122.289	167.657	128.019	114.761	66.3374	61.6833	146.66	47.7647	95.4577	102.876	43.0034	84.502	82.0493	71.9749	78.1208	65.9439	241.805	27.902	133.873	59.9944	265.744	125.426	149.757	140.924	225.299	202.265	0	-1.03172	0.209661	0.316937	53.3488	113.05
ANO6	4269.15	10718.1	8180.02	6517.2	6260.53	5341.74	6587.59	7283.06	8718.16	9281.55	8715.14	9007.8	6800.06	10992	10004.7	10057.6	7038.88	9072.36	7397.06	7503.1	8260.59	10913.6	7447.54	6829.7	12384.6	6945.8	8066.1	9527.19	8027.03	7961.74	6188.71	7732.68	7013.97	6938.12	8749.66	8342.05	6113.5	7718.55	7941.67	8502.14	9563.65	4937.72	-0.916726	0.000674352	0.00251688	4269.15	8087.39
ANO7	27.2947	9.32518	6.4533	6.28088	10.5492	7.6021	5.89606	7.14843	2.28314	16.9542	9.3757	9.83384	8.99912	15.273	2.03948	8.15261	15.2415	14.853	4.02671	8.7286	9.94892	7.92758	4.68281	17.8983	7.73505	2.96575	11.0962	15.7787	17.0788	7.40092	14.1905	4.35685	6.78698	15.5215	8.77966	6.22143	8.30639	5.05935	10.2757	2.88845	5.32275	8.33839	1.60106	0.0186687	0.0447596	27.2947	8.96529
ANO8	244.412	347.363	267.351	457.719	368.41	304.929	336.076	360.996	392.7	417.072	252.291	347.135	367.328	400.691	264.113	326.104	341.589	435.688	266.769	379.694	422.829	309.175	502.934	501.153	470.291	320.302	338.862	428.392	292.779	435.009	323.876	458.195	454.728	235.733	377.525	256.856	225.103	295.466	344.971	228.187	349.971	479.458	-0.544828	0.0122237	0.0312532	244.412	358.191
ANO9	614.132	549.02	588.172	1234.98	994.868	857.348	1062.98	1005.55	845.903	528.122	446.624	469.074	1091.35	659.433	566.976	654.02	859.8	1034.05	457.031	1161.78	1129.2	619.672	1063.93	1104.48	874.834	760.716	1014.02	1088.73	769.765	1150.43	863.114	848.86	1133.43	830.402	973.079	869.223	784.123	580.814	581.313	573.356	660.021	1097.89	-0.428846	0.057025	0.113331	614.132	839.963
ANOS1	47.1455	20.9816	5.5314	4.71066	3.2459	5.91275	3.36918	2.38281	9.13255	7.62937	10.228	8.85046	6.54482	8.08569	5.0987	14.4935	10.7587	7.78015	22.1469	5.23716	1.98978	22.4615	0.936562	3.72882	26.2992	7.41439	36.7029	20.5123	164.688	9.04556	21.7031	4.35685	11.3116	4.85048	5.12147	17.7755	6.64511	14.1662	23.4874	15.8864	6.65344	1.38973	2.0646	0.0553805	0.110643	47.1455	14.3719
ANP32A	74956.3	17600.1	24871	17292	15531.6	23526.8	23532.9	25397.2	24889.6	22909.3	27181	25774.5	20621.9	23338	26738.6	21096.2	24139	20437	44041.1	16241.3	15238.8	30860.7	18688.2	19927.6	19527.9	26870.5	28667.5	16462.7	57989.8	25999.4	35457	26194.1	20270.5	26746.5	23661.9	20401	28882.1	32081.4	26564.2	32404	26148	17242.4	1.64281	4.06929e-22	3.76521e-20	74956.3	24913.3
ANP32A-IT1	2947.83	1240.25	1224.28	538.585	736.819	1009.39	998.962	997.206	594.757	935.022	1276.8	1331.5	724.838	1292.81	1046.25	815.261	1059.73	809.843	766.081	633.696	560.124	1138.93	621.877	950.849	891.851	295.834	784.418	708.465	1750.58	900.445	1100.18	886.619	865.717	1122.4	959.178	685.246	470.972	1006.81	982.066	1221.81	1119.11	514.201	1.72053	1.43821e-05	8.23515e-05	2947.83	916.336
ANP32AP1	14.888	6.99388	12.9066	3.14044	1.62295	5.91275	6.73836	5.95703	3.42471	1.69542	9.3757	5.90031	4.09051	5.39046	3.05922	1.81169	7.17247	2.82915	6.04006	0.87286	2.98468	6.60631	5.61937	5.22035	6.18804	12.6045	10.2427	9.46723	8.53939	3.2893	3.33893	7.98756	3.01644	9.70096	4.38983	2.66633	4.15319	8.09497	5.87184	2.88845	3.99206	11.1179	1.40676	0.0330604	0.072141	14.888	5.68085
ANP32B	4538.37	10091	8457.51	10926.4	8875.91	8925.71	8294.92	10162.7	8377.98	7350.48	7433.22	9276.27	8973.76	9561.77	8474.04	7597.32	10675.3	8725.79	9656.04	9206.93	8483.44	8617.27	8265.16	9785.16	8300.48	13320.7	9920.02	9769.39	8628.44	9642.57	9012.61	8953.33	10847.9	7197.14	8982.33	10053.8	10518.4	7022.38	7292.83	7746.81	7296.16	12181	-1.00055	2.37831e-08	2.46968e-07	4538.37	9094.64
ANP32C	6.20335	1.16565	2.7657	3.14044	2.43443	5.06807	1.68459	1.19141	2.28314	0	0	0.983384	2.45431	1.79682	3.05922	0	1.79312	2.12186	2.01335	0.87286	0	5.28505	1.87312	2.98305	0.773505	0.741439	2.56067	0.788936	17.0788	4.93394	5.0084	1.45228	3.01644	0.970096	2.92655	1.77755	4.15319	4.04748	2.93592	4.33267	6.65344	1.38973	1.36101	0.163597	0.261998	6.20335	2.69538
ANP32D	0	4.66259	0	0	0	0	1.68459	0	2.28314	0.847708	0.852336	2.95015	1.6362	2.69523	0	3.62338	1.79312	4.95101	0	0	2.98468	0	3.74625	0.745764	1.54701	0.741439	0	2.36681	1.21991	0	0.834733	0	0.754109	0.970096	0.731639	0	3.32256	0	0	1.44422	1.33069	1.38973	-2.46748	0.365989	NA	0	1.27095
ANP32E	5687.23	5659.22	6427.49	6324.06	6234.56	6446.58	6758.57	5492.38	5411.04	7552.23	7234.63	6878.77	6402.47	6999.51	7332.95	6713.22	6634.54	6089.03	6927.95	7769.33	7051.79	7379.25	6520.34	6036.21	6658.33	6784.91	5462.76	7005.75	6643.65	6647.67	6702.07	7347.1	7428.73	6978.87	6537.92	8167.85	7781.42	8100.03	6394.44	6857.17	7153.78	5742.37	-0.242584	0.13688	0.227803	5687.23	6748.07
ANPEP	49530	4614.8	8405.89	6817.89	4330.03	9108.16	16284.1	13341.4	14458	12396.9	12312	9130.72	7322.83	10478.2	10527.8	8728.72	11597.9	14598.4	27907.1	2904.88	2976.72	12349.8	11023.3	10584.6	9108.79	9143.42	22838.6	8992.29	30144.1	18485.8	15900.8	10213.2	4242.62	12218.4	13132.2	3998.6	10952	17781.6	19027.7	14983.8	11954.9	5577	2.20049	1.41316e-08	1.5298e-07	49530	11729.2
ANTXR1	1.24067	2.33129	4.6095	5.49577	0.811475	0.844678	6.73836	3.57422	2.28314	4.23854	1.70467	0	8.18102	3.59364	0	5.43507	6.27591	3.53643	0	3.49144	2.98468	1.32126	3.74625	5.22035	1.54701	3.70719	2.56067	2.36681	8.53939	4.11162	4.17367	5.08299	1.50822	7.76077	3.65819	9.77654	4.98383	2.02374	5.87184	0	5.32275	5.55893	-1.62065	0.355873	0.47839	1.24067	3.7798
ANTXR2	16193.2	5032.1	7714.46	4471.99	4461.49	6959.3	5735.18	4964.59	5607.39	7268.25	9455.82	8496.44	4786.72	7960.81	9790.53	6093.62	7567.85	6223.41	10428.2	5464.98	4546.66	7630.29	6044.57	4866.85	6185.72	6673.69	6362.4	4749.39	12205.2	7297.3	9429.15	7477.08	4844.4	6669.41	7629.53	7114.65	6968.23	8770.9	10252.2	8916.63	8520.39	6446.97	1.24896	6.47278e-10	9.02405e-09	16193.2	7026.46
ANTXRL	4.96268	2.33129	8.2971	1.57022	4.86885	3.37871	1.68459	4.76562	11.4157	10.1725	18.7514	0.983384	2.45431	8.08569	1.01974	11.776	6.27591	7.07287	2.01335	4.3643	6.96424	2.64253	3.74625	5.22035	4.64103	2.96575	5.97489	12.623	15.8589	8.22324	1.66947	12.3444	0.754109	4.85048	8.77966	4.44388	1.66128	12.1424	0	4.33267	0	5.55893	-0.218203	0.867823	0.908822	4.96268	5.77266
ANTXRLP1	174.935	601.474	253.523	646.145	410.606	446.835	448.943	637.402	373.293	213.622	225.869	454.324	463.864	423.151	325.297	192.945	552.28	340.205	123.821	430.32	471.579	244.434	329.67	448.95	239.013	265.435	283.38	500.185	381.833	423.497	297.165	450.934	515.811	347.294	464.59	283.52	207.66	164.935	212.854	174.751	348.64	753.235	-1.06248	0.0151484	0.0374841	174.935	374.958
ANXA1	46347.7	47655.2	40278.7	19448.7	34206.1	35356.5	29156.9	27080.6	28604.3	39404.9	49041.7	35726.4	29834.5	28865.9	42256	40719.6	35207.9	32470.8	40524.8	24572.8	22858.6	40831	30526.3	23678.7	36361.7	24348.8	28613.7	23733.6	32322.8	33298.4	23929.3	37645.4	23561.4	19944.2	29090.7	48946.7	56868.9	50166.5	27340.8	40449.8	36567.3	24456.5	0.497375	0.108276	0.189348	46347.7	33559.8
ANXA10	16.1287	11.6565	7.3752	3.92555	5.68033	12.6702	5.89606	14.2969	7.99098	15.2587	13.6374	8.85046	18.8163	13.4761	13.2566	14.4935	17.9312	14.853	7.04674	15.7115	10.9438	21.1402	10.3022	9.69493	6.18804	10.3801	11.0962	16.5677	6.09957	18.9135	3.33893	6.53528	9.80342	19.4019	17.5593	8.88776	11.6289	4.04748	7.33981	18.7749	5.32275	13.8973	0.500412	0.457146	0.577249	16.1287	11.4802
ANXA11	26511.9	9572.29	10570.5	9972.46	10688.7	12252.1	12098.7	12968.4	12116.6	11945.1	10856.2	12078.9	8501.72	11937.2	11468	10629.2	11818.4	11045.7	19268.8	9204.31	8726.2	13660.5	10246.9	10109.6	10372.7	13656.6	15469.8	9179.27	21658.3	12948.3	15832.4	13432.2	9701.62	15042.3	12173.7	9269.94	15136.7	14961.5	16319.3	14541.9	11227	10807.9	1.13497	7.66384e-14	2.24107e-12	26511.9	12279.7
ANXA2	10883.2	29869.7	17990	14148.5	15193.2	14166.1	19281.8	10834.6	15339.3	22923.7	27832.2	21576.4	17734	19093.9	23482.6	21791	18157.1	18228.9	23440.5	16469.1	12198.4	22271.2	17489.4	20785.9	17302.5	15593.9	17793.2	12327.1	14188.8	13634.1	15132	16932.2	17411.6	16902.9	17600.3	21299.5	23403.2	22670	20053.8	20724.6	26053.5	6105.09	-0.741483	0.0209549	0.0494506	10883.2	18425
ANXA2P1	1.24067	2.33129	1.8438	1.57022	0.811475	0.844678	0.842295	5.95703	0	1.69542	0.852336	4.91692	0	0.89841	0	3.62338	1.79312	0.707287	1.00668	0.87286	0	1.32126	0.936562	0	0	0.741439	0.853556	0	0	0.822324	0.834733	0.726142	0.754109	0	0.731639	5.33266	0.830639	2.02374	0	1.44422	1.33069	1.38973	0.0572869	0.975558	NA	1.24067	1.23514
ANXA2P2	9.92536	30.3068	19.3599	14.9171	19.4754	21.117	21.8997	2.38281	13.6988	29.6698	19.6037	23.6012	21.2707	16.1714	16.3158	20.8344	17.9312	16.2676	23.1536	22.6944	19.8978	36.9954	17.7947	19.3899	18.5641	11.863	15.364	11.834	6.09957	11.5125	11.6863	21.0581	19.6068	11.6411	26.339	28.4408	19.9353	38.4511	17.6155	18.7749	18.6296	6.94866	-0.930556	0.152933	0.248827	9.92536	19.0028
ANXA2R	789.066	637.609	758.724	1378.65	1014.34	941.816	1023.39	1097.28	1175.82	954.519	578.736	956.833	1052.9	857.981	755.628	860.553	882.214	964.032	725.814	1157.41	1064.53	994.911	986.2	932.205	914.283	1227.08	1001.22	1214.17	925.914	1083.82	974.134	937.449	1192.25	847.864	1033.07	864.779	919.517	723.488	867.565	843.426	987.37	1242.42	-0.285251	0.221538	0.330697	789.066	964.681
ANXA3	11764	913.867	3487.55	1543.53	1838.8	3480.07	4225.79	2125.47	1995.46	3378.12	2424.9	2660.05	736.292	1764.48	2836.92	2310.81	1552.84	2521.48	6278.64	1009.03	518.339	5656.33	1457.29	765.899	1227.55	2085.67	2640.05	1393.26	27337	3112.5	4992.54	1519.09	1276.71	2319.5	1952.01	1500.25	2310.84	9814.13	3185.48	3032.87	1957.44	1549.55	2.28924	0.000138692	0.000626109	11764	3138.74
ANXA4	1952.81	3404.86	1900.96	1424.97	1752.79	1835.49	1970.97	1731.11	1465.77	2785.57	2276.59	1968.74	2204.78	1652.18	2260.76	2635.1	1843.32	2502.38	2577.09	2574.06	2101.21	2461.51	2585.85	2172.41	2382.39	1893.63	2384.83	1606.27	2375.17	1707.97	2000.86	1980.19	1881.5	1925.64	2081.51	2428.14	2969.53	2937.46	2118.27	2086.9	2342.01	942.239	-0.132064	0.632743	0.730553	1952.81	2149.59
ANXA5	19466.1	19476.8	13293.8	8588.32	9377.41	10140.4	12503.9	9202.41	12497.9	10837.9	15813.4	9959.72	10178	10696.5	12791.6	12651	13564.9	10627.7	16578	10080.7	8165.08	16696.8	11768.8	11532.5	12455.7	10177	10891.4	8123.67	15821.1	11547.9	16845.7	12385.8	12136.6	11382.1	9230.35	13654.3	11982	16271.9	12593.6	16381.8	16299.6	6306.61	0.696662	0.0093378	0.0247844	19466.1	12232
ANXA6	9415.45	16502.1	14450.8	19653.7	17813.5	17141.9	16192.3	13206.7	16120.1	24792.1	23770.8	20324.6	21555.4	19406.5	16805.3	21455.8	16956.6	20166.9	17913.8	20465.1	22599	17854.2	25523.2	22622.7	22230.5	20880.4	21922.7	19979.8	13764.3	17845.3	12923.3	15444.3	17941.8	22415	18800.9	22753.6	26856.2	18402.9	19428.5	16416.5	21917.8	15901.3	-1.03308	0.000406544	0.001618	9415.45	19246.8
ANXA7	16442.6	8883.4	10150.1	7766.31	8809.37	10251	8962.86	9559.84	10304.9	7877.75	8264.25	7447.17	6540.73	7513.4	8662.69	8370.01	8346.96	8173.4	10234.9	7853.99	6825.95	8979.3	6360.19	7298.79	7056.68	7338.76	8249.61	7780.49	10159.4	8885.21	10831.5	8835.69	7175.35	8402	7773.66	7757.24	9176.9	9637.06	7344.21	9809.16	7800.49	7654.65	0.975482	9.34778e-09	1.05236e-07	16442.6	8417.21
ANXA8	3.72201	0	4.6095	14.9171	0	0	0	0	0	12.7156	0	1.96677	3.27241	6.28887	8.15792	3.62338	14.3449	0	0	8.7286	0.994892	3.96379	2.80969	2.98305	0	2.96575	6.82844	0.788936	0	0	8.34733	0.726142	0.754109	12.6112	0.731639	13.3316	0.830639	5.05935	23.4874	2.88845	21.291	4.1692	-0.44814	0.859956	0.903483	3.72201	4.73629
ANXA8L1	6.20335	6.99388	9.219	16.4873	0	0.844678	0	0	1.14157	21.1927	0	13.7674	4.90861	20.6634	5.0987	5.43507	9.86215	1.41457	0	5.23716	0	26.4253	12.1753	6.71187	0	8.15583	10.2427	6.31149	2.43983	0	10.0168	0.726142	0	3.88038	2.19492	15.1092	1.66128	7.0831	35.2311	0	14.6376	0	-0.111275	0.958562	0.971473	6.20335	6.95778
ANXA9	5563.17	1187.79	3248.78	2195.17	1391.68	2374.39	1802.51	1818.08	1742.03	2113.34	2562.12	3449.71	2178.61	3124.67	3067.38	1745.56	2602.71	1809.24	3862.62	1168.76	1235.66	2627.99	1824.42	1894.24	1675.41	2073.8	2323.38	1631.52	3408.44	1943.15	2802.2	2598.86	1755.57	2616.35	2588.54	2293.04	2623.16	3304.77	3813.76	2170.67	2484.39	2047.08	1.30761	6.2676e-05	0.000309683	5563.17	2321.5
AOAH	26540.4	23009.9	15061.1	11491.7	11522.9	11966.6	22400.8	12969.6	16171.5	18511.4	22626.1	15147.1	15008.9	18532.4	16708.4	22558.3	18861.8	16555.5	29326.5	15425.2	13360.4	19557.3	15520.7	18867.8	23643.7	14073.2	13633	16367.3	21144.8	16168.5	16523.5	15650.5	12475.2	16352.9	15207.8	17467.1	20511.8	22699.3	18807.5	16592.7	22137.3	9209.76	0.633588	0.023038	0.0534148	26540.4	17312.9
AOAH-IT1	259.3	95.5831	66.3768	39.2555	47.0656	56.5934	96.8639	115.566	60.5032	98.3341	127.85	60.9698	60.5396	79.06	120.329	136.783	75.3109	94.0691	201.335	50.6259	34.8212	191.583	98.339	79.7967	102.103	68.9538	97.3053	48.1251	236.663	97.0342	106.846	42.1162	57.3123	64.9964	87.065	67.547	91.3703	158.864	85.1417	47.6593	83.8333	30.5741	1.63341	9.75532e-05	0.000460131	259.3	89.2943
AOC1	34.7388	44.2946	0	13.3469	7.30328	3.37871	16.8459	0	9.13255	20.345	69.0392	14.7508	0.818102	8.08569	28.5527	1.81169	1.79312	75.6797	0	4.3643	11.9387	18.4977	2.80969	1.49153	2.32051	10.3801	5.12133	3.15574	136.63	2.46697	50.9187	13.0706	9.80342	0.970096	32.1921	1.77755	85.5558	5.05935	5.87184	2.88845	2.66138	25.0152	1.08067	0.513267	0.627968	34.7388	18.2961
AOC2	1663.74	240.123	1085.08	464.785	424.401	566.779	847.349	824.452	506.857	983.341	785.002	808.342	714.203	1144.57	705.66	517.238	981.732	554.513	1637.86	393.66	382.038	812.576	621.877	632.408	752.62	668.036	1159.98	367.644	1389.48	587.139	993.332	630.291	579.156	1569.61	989.907	535.932	777.478	853.007	962.983	1315.69	1101.81	671.241	1.12366	0.0175681	0.0425376	1663.74	793.663
AOC3	1031	120.062	788.225	270.863	195.565	282.122	605.61	500.39	336.763	682.405	474.751	619.532	421.323	863.372	506.811	259.978	722.626	411.641	1133.52	217.342	250.713	469.048	531.031	396.746	552.282	481.935	827.095	258.771	971.051	298.504	686.985	379.046	407.973	1135.01	725.785	401.727	515.827	588.909	587.184	987.848	727.886	365.5	1.00964	0.0619972	0.121294	1031	535.604
AOC4P	86.8469	11.6565	31.3446	13.3469	20.2869	25.3403	13.4767	53.6132	15.982	24.5835	11.9327	29.5015	8.18102	25.1555	16.3158	10.8701	35.8624	7.78015	33.2203	10.4743	4.97446	13.2126	13.1119	13.4237	19.3376	8.15583	36.7029	7.10042	57.3359	20.5581	35.0588	8.7137	15.0822	52.3852	16.8277	24.8857	26.5804	30.3561	39.635	34.6613	11.9762	25.0152	2.05191	0.00163148	0.00547002	86.8469	22.2931
AOX1	7.44402	4.66259	6.4533	5.49577	1.62295	1.68936	3.36918	3.57422	11.4157	7.62937	2.55701	4.91692	4.09051	9.88251	2.03948	0.905845	8.06903	6.36558	1.00668	3.49144	0	1.32126	1.87312	3.72882	6.96154	2.22432	1.70711	3.15574	3.65974	4.11162	2.5042	0.726142	0.754109	0	2.92655	0	0.830639	3.03561	5.87184	14.4422	10.6455	5.55893	0.932026	0.385244	0.508933	7.44402	4.03113
AOX2P	1.24067	3.49694	74.6739	6.28088	47.0656	11.8255	12.6344	1.19141	52.5122	0	19.6037	0	11.4534	0.89841	2.03948	40.763	0	24.755	39.2604	0	1.98978	14.5339	2.80969	2.23729	1.54701	0.741439	1.70711	0.788936	3.65974	0	9.18206	6.53528	23.3774	0	0	22.2194	0	1.01187	0	0	0	1.38973	-3.19409	0.24343	0.356397	1.24067	10.785
AP1AR	1255.56	1286.87	847.226	1209.85	882.885	973.914	1089.09	870.917	859.602	1191.88	1619.44	1542.93	1416.13	1534.48	1545.93	1047.16	1219.32	1113.98	1287.54	1059.65	966.04	969.807	1167.89	1415.46	1271.64	1089.17	897.94	1061.12	1123.54	985.144	903.181	933.818	1233.72	940.023	1121.6	1758.89	1318.22	1248.65	1187.58	992.181	1514.32	1134.02	0.115128	0.671772	0.761527	1255.56	1166.65
AP1B1	2908.13	2637.86	1573.68	2320.78	2308.65	1957.96	2973.3	2362.56	2550.27	2844.91	2717.25	1540.96	2113.16	1697.1	1525.53	2352.48	2211.81	2919.68	2994.86	2684.92	2908.07	2379.59	3456.85	3294.78	3161.31	2300.68	2955.01	2677.65	2509.36	2311.55	2839.76	2477.6	2726.11	2700.75	2464.89	1943.75	2096.53	2496.29	2313.51	2317.98	2290.11	1903.93	0.248994	0.179387	0.280985	2908.13	2458.87
AP1G1	39055.1	13729	18072.9	12348.2	18163.2	20200.5	13231.6	16671.3	21436.4	9211.19	10069.5	9773.86	9157.02	9860.05	12535.7	12598.5	12564.4	10438.8	17118.5	12947.1	13550.4	17570.1	9039.69	9372.76	10383.5	13941.3	14066.6	12967	18123	17332.1	17445.9	18043.2	13365.8	15041.3	12691.7	10714.2	10979.4	11912.8	13304.1	17987.8	10549.7	16662.9	1.50903	1.42689e-05	8.17541e-05	39055.1	13784.7
AP1G2	5272.85	5776.95	4391.01	6536.04	5737.94	5223.49	5327.51	5828.35	5021.76	5331.24	4699.78	4879.55	6035.14	5199.1	4204.39	5200.46	5865.29	6408.72	4935.74	5839.43	5862.9	5006.26	6206.6	6356.89	5621.06	5289.42	6280.46	6153.7	5339.56	5567.13	5307.23	5502.7	6691.21	4900.92	5742.63	4405.66	5233.02	4853.94	5360.99	5075	4819.75	6160.68	-0.0522826	0.606937	0.709212	5272.85	5467.8
AP1M1	2430.47	1332.33	849.992	1223.99	1205.04	1006.86	1554.03	1329.61	1129.01	1452.97	1218.84	1090.57	1152.71	1088.87	835.167	1140.46	1227.39	1628.17	1670.08	1342.46	1429.66	1238.02	1776.66	1495.26	1776.74	1524.4	1509.09	1171.57	1482.19	1388.91	1575.98	1315.04	1563.27	1665.65	1422.31	1024.76	1252.6	1497.57	1393.1	1205.93	1257.5	1443.93	0.863771	1.41566e-05	8.12605e-05	2430.47	1338.75
AP1M2	270.466	76.9327	62.6892	46.3215	30.8361	48.1467	68.2259	47.6562	92.4671	44.0808	54.5495	66.8701	65.4482	29.6475	105.033	76.9968	44.8279	112.459	90.6009	41.8973	60.6884	89.8459	96.4659	48.4746	84.312	100.094	133.155	77.3157	108.572	124.993	40.0672	110.374	50.5253	68.8768	100.966	54.2153	80.572	65.7716	60.1864	112.649	42.582	6.94866	1.94866	0.00141815	0.00484829	270.466	71.3009
AP1S1	212.155	420.799	222.178	312.474	245.877	219.616	279.642	256.152	242.013	334.845	329.854	349.101	331.331	332.412	304.902	296.211	326.347	345.863	288.916	326.45	233.8	319.746	370.878	358.712	314.816	280.264	260.334	265.083	218.364	275.479	306.347	241.805	360.464	325.952	217.297	252.412	397.045	337.965	255.425	271.514	327.349	234.865	-0.487786	0.0921231	0.166488	212.155	297.339
AP1S2	7296.38	18529.1	9821.93	6228.28	7511.01	6053.81	9050.46	6763.61	7994.41	9901.23	15096.6	9399.19	8927.95	11990.2	12040.1	9947.99	9235.45	9471.27	16656.5	10202	9973.79	13469	8799.93	9979.06	12543.9	10185.9	11414.6	7666.88	10769.4	9297.2	7547.66	9874.07	9361.51	10416.9	9516.42	13493.4	13743.7	9951.75	11083.1	9625.74	16525.8	4251.19	-0.483824	0.145944	0.239649	7296.38	10349.1
AP1S3	560.783	285.584	442.512	344.663	451.18	384.329	470.843	749.394	924.671	244.14	606.011	240.929	445.048	309.053	346.712	378.643	317.382	314.035	282.876	812.633	480.533	528.505	409.278	303.526	405.317	444.122	428.485	529.376	322.057	304.26	322.207	561.308	553.516	475.347	427.277	391.95	264.974	373.38	328.823	421.713	480.378	426.648	0.394269	0.303837	0.423618	560.783	427.649
AP2A1	3674.87	1551.48	1104.44	908.372	1300.79	1198.6	1523.71	1396.33	1142.71	1569.11	1469.43	1021.74	1063.53	1093.36	958.556	1577.98	1256.08	1738.51	2060.67	1121.62	1177.95	1267.09	2040.77	1551.19	1758.95	1036.53	1561.15	1201.55	1868.91	1342.03	1798.85	1596.79	1180.94	1767.51	1470.59	1086.97	1147.94	1876.01	1467.96	1499.1	1290.77	787.978	1.42335	4.27066e-18	2.33605e-16	3674.87	1386.21
AP2A2	1512.38	1152.83	901.618	1187.87	1149.05	1136.94	1308.08	1320.08	1151.84	1109.65	1194.98	969.617	1145.34	1145.47	968.753	1129.59	1181.66	1405.38	1224.12	1300.56	1338.13	971.128	1373	1324.48	1366.01	1178.15	1278.63	1163.68	1185.76	1298.45	1223.72	1239.52	1245.79	1433.8	1276.71	928.771	1010.89	1063.48	1187.58	1230.48	1073.86	1196.56	0.346588	0.0138037	0.0346921	1512.38	1187.12
AP2B1	11621.4	12080.8	11693.4	11581.9	10317.9	11196.2	11918.5	9891.05	9292.37	13693.9	11860.3	12438.8	11647.3	11588.6	12439.8	14316.9	10595.5	12004.8	11547.6	11672.8	11154.7	12166.2	13516.5	10833.7	12255.4	10843.5	10394.6	11071.1	10268	10947.6	10358.2	10376.6	10547	11492.7	12202.3	15411.4	13988.8	13281.8	11817.1	11893.2	14584.3	9304.26	-0.00923924	0.960502	0.972603	11621.4	11719.2
AP2M1	11725.6	9898.68	7885.93	7888	8257.57	7091.92	9555.83	8692.49	9604.02	9522.3	9298.99	8063.75	7913.5	8321.97	8375.13	9418.98	8769.24	10091.6	11682.5	8434.45	8455.59	9276.58	9733.69	8764.21	9797.21	9279.1	10293	8691.71	10454.7	8925.51	9864.04	9131.23	8393.99	9667.97	9854.44	8308.28	10545.8	9425.58	8982.45	9719.62	8926.25	7675.49	0.37021	0.00229381	0.00734636	11725.6	9095.93
AP2S1	899.486	1191.29	902.54	845.563	779.828	623.372	965.27	909.042	834.487	935.022	1078.21	747.372	947.362	842.708	902.47	983.748	886.697	1167.02	1141.57	858.894	842.673	931.49	975.897	1029.15	1050.42	903.814	1149.74	966.447	1025.95	952.251	1008.36	879.358	882.308	1150.53	942.35	850.559	1125.52	966.337	874.905	886.753	826.357	473.899	-0.049512	0.82679	0.879736	899.486	932.623
AP3B1	8395.62	5365.47	5770.17	4028.4	4380.34	5225.18	4696.64	4608.36	4776.33	4117.32	5427.68	4148.9	4049.61	3742.77	4618.4	4675.97	4218.31	4178.65	6104.49	4366.05	4160.64	5598.19	3972.9	3587.12	4248.86	4073.46	4443.61	4039.35	6977.9	4943.81	5495.05	5351.66	4026.94	4804.88	4695.66	4841.16	4311.85	4790.2	4886.84	5505.38	4886.29	4700.07	0.850853	1.78591e-09	2.31298e-08	8395.62	4703.44
AP3B2	339.944	9.32518	9.219	33.7597	19.4754	20.2723	18.5305	51.2304	31.9639	56.7964	17.8991	67.8535	20.4526	27.8507	10.1974	15.3994	40.3451	69.3141	19.1269	5.23716	16.9132	6.60631	23.414	30.5763	19.3376	43.0034	29.8744	22.8791	1288.23	22.2027	25.042	11.6183	8.2952	38.8038	9.5113	34.6623	14.9515	6.07122	14.6796	5.77689	51.8968	2.77946	3.25215	0.00646978	0.0180533	339.944	55.3993
AP3D1	2704.66	2218.23	1548.79	2070.33	1683.81	1748.48	2137.74	2124.28	1904.14	2516.84	2136.81	1759.27	2136.88	1957.63	1798.82	2084.35	1950.91	2482.58	2496.56	1823.4	1856.47	1748.03	2641.1	2517.7	2628.37	1929.96	2358.37	2126.97	2500.82	1866.68	2398.19	1906.85	2018	2273.9	2258.57	1905.54	2274.29	2154.27	2087.44	2201	2073.21	1603.75	0.365507	0.0375061	0.0800573	2704.66	2095.35
AP3M1	3471.4	5190.63	5138.67	4387.98	4971.1	4674.45	4624.2	3789.86	4600.52	4261.43	4431.3	4157.75	3864.71	4448.92	4768.31	4529.23	3754.79	3704.77	4515.95	4346.84	4343.7	4586.1	3635.73	3852.62	3596.02	3793.2	3869.17	4078.8	3590.2	4341.87	4289.69	4648.03	4238.09	4302.37	3694.77	4602.08	3679.73	4220.51	3962.03	4692.28	4845.03	4816.81	-0.299109	0.0464489	0.0956418	3471.4	4288.79
AP3M2	3698.44	2731.11	4158.69	3364.2	4626.22	6507.4	3172.92	6950.66	5670.17	1823.42	1563.18	2043.47	2577.02	1772.56	2630.93	2025.47	3240.16	2166.42	2315.36	3422.48	2737.94	2527.58	2022.04	2159.73	1920.61	2776.69	2005.86	2891.45	2400.79	5396.09	3015.06	3163.8	2588.86	2205.03	2612.68	2646.78	2074.94	1942.79	1730.73	3022.76	1841.67	4873.79	0.326249	0.539068	0.650547	3698.44	2959.01
AP3S1	5200.89	2655.34	3112.34	2210.87	2380.06	2885.42	2704.61	2665.17	2785.43	2474.46	2820.38	2359.14	2147.52	2502.97	2879.75	2772.79	2353.47	2500.26	3915.97	2321.81	2093.25	3279.37	2193.43	2163.46	2277.2	2921.27	2834.66	2044.92	3990.34	2591.14	3117.73	3086.1	2127.34	2525.16	2413.68	2782.76	3349.97	3373.58	2485.26	3073.31	2330.03	2611.31	0.97283	5.31499e-10	7.56299e-09	5200.89	2685.68
AP3S2	21.0914	18.6504	9.219	13.3469	13.7951	3.37871	7.58065	7.14843	9.13255	12.7156	7.67102	16.7175	4.90861	3.59364	12.2369	10.8701	15.2415	11.3166	19.1269	12.22	4.97446	9.24884	4.68281	5.96611	13.9231	6.67295	11.0962	8.6783	12.1991	6.57859	15.8599	12.3444	8.2952	20.372	11.7062	6.22143	4.15319	13.1543	11.7437	15.8864	17.2989	2.77946	1.02576	0.0745922	0.140455	21.0914	10.5538
AP4B1	1861.01	2367.43	2796.12	2130	2602.4	2243.47	2092.26	2192.19	2031.99	2367.65	2248.46	2262.77	2377.4	2077.12	2422.9	2712.1	2192.98	2444.38	2002.28	2579.3	2847.38	1950.18	2185	2293.97	2318.97	2719.6	2387.39	2567.99	1953.08	2389.67	2003.36	2426.77	2211.8	2105.11	2212.47	2659.22	2707.05	2043.98	2473.51	2177.89	2491.05	2589.07	-0.325976	0.14028	0.232049	1861.01	2337.99
AP4B1-AS1	359.794	308.896	390.886	243.384	362.729	321.822	293.119	326.445	364.161	397.575	369.914	295.999	355.056	278.507	256.975	402.195	231.312	362.838	313.076	384.058	448.696	373.917	353.084	253.56	296.252	291.385	260.334	259.56	275.7	305.082	187.815	307.884	245.84	286.178	313.873	373.286	349.699	334.929	356.715	414.492	427.151	453.053	0.140454	0.624599	0.723686	359.794	327.498
AP4E1	1233.23	2217.06	1779.27	1941.58	1653.79	1601.51	1803.35	1417.77	1353.9	2894.07	2624.34	2623.67	2627.74	2401.45	2320.93	2099.75	1803.88	1894.82	1765.71	1789.36	1762.95	1966.04	2200.92	2120.21	2786.94	1852.86	1678.94	1891.08	1456.58	1895.46	1589.33	1650.52	1876.98	1703.49	1932.26	2656.55	2069.95	2242.31	2681.97	1717.18	2817.07	1808.04	-0.705817	0.00317071	0.00975014	1233.23	2023.7
AP4M1	322.574	180.675	221.256	158.592	161.484	161.334	181.093	189.433	159.82	265.333	209.675	167.175	177.528	181.479	123.389	243.672	190.07	190.26	237.576	140.53	203.953	174.407	252.872	194.644	218.128	193.515	186.929	227.214	129.311	180.089	218.7	199.689	168.92	179.468	182.91	171.534	205.998	214.517	168.816	164.641	184.966	129.245	0.778708	0.000770712	0.00282995	322.574	187.581
AP4S1	611.65	1009.45	937.573	1242.83	1056.54	1184.24	1086.56	1314.12	949.785	901.961	925.637	1110.24	1000.54	1167.03	943.26	964.725	1213.04	1015.66	772.121	1051.8	1036.68	861.463	879.432	1161.15	868.646	871.932	989.271	1079.26	919.814	1065.73	954.935	1006.43	1193	924.501	1008.93	1086.08	1010.89	762.951	807.379	888.197	935.473	1243.81	-0.716398	3.58207e-06	2.33506e-05	611.65	1009.83
AP5B1	48749.7	9484.87	16045.7	7295.24	9003.32	11935.3	10700.5	8823.55	13136	10614.2	13300.7	11114.2	7982.22	9266.2	13319.8	10317.6	10819.7	10417.6	21283.2	5916.24	6471.77	19414.6	7572.1	8776.89	9481.62	9493.38	13773	8178.11	24609.3	14491	16218.9	13069.8	9825.29	19067.2	11807.2	7922.55	9672.79	18742.9	16135.8	18369.1	10786.6	8013.2	2.09854	5.96903e-24	6.98188e-22	48749.7	12016.3
AP5M1	2497.47	2945.59	3166.73	3032.88	3359.51	3199.64	3171.24	2740.23	3044.56	2986.48	2877.49	3243.2	2812.63	3169.59	2963.37	3045.45	2885.13	2917.56	2991.84	3326.47	2945.87	3184.24	2674.82	2786.92	2666.27	2764.08	2570.91	3060.28	3075.4	3125.65	2946.61	3343.16	3207.23	2788.06	2780.23	3236.03	2771.84	3226.86	2683.43	2765.69	3362.65	3862.07	-0.267065	0.0314019	0.0692697	2497.47	3017.27
AP5S1	171.212	233.129	149.348	192.352	159.861	141.906	165.932	221.601	184.934	194.973	192.628	166.192	185.709	156.323	140.724	188.416	164.967	229.161	169.122	229.562	203.953	166.479	247.252	212.543	210.393	178.687	169.858	220.902	142.73	177.622	147.748	205.498	215.675	148.425	188.031	153.758	176.095	181.125	187.899	150.199	207.587	247.372	-0.11281	0.591432	0.695684	171.212	185.529
AP5Z1	1691.03	321.719	268.273	408.257	474.713	414.737	499.481	442.011	486.308	434.026	334.116	206.511	353.42	278.507	240.659	404.007	370.279	499.344	545.619	449.523	499.436	393.736	666.832	495.187	521.342	327.716	512.987	454.427	568.479	490.927	590.156	485.063	442.662	473.407	450.689	232.859	355.513	467.484	475.619	387.052	326.018	273.777	2.02458	2.15689e-33	9.11676e-31	1691.03	422.509
APAF1	16680.8	8401.98	10586.2	6095.59	5717.65	7802.29	9066.46	7558.28	6701.01	13454.8	15523.6	15795.1	10153.5	14617.1	13794	9537.64	10475.4	9014.37	18270.2	5527.82	5424.15	12005	8554.56	9986.52	10240.4	7719.86	9529.09	6036.94	14475.5	8685.39	10213	9275.01	7210.04	12327	13366.3	10917.7	9594.71	17286.8	13646.2	11312.6	16976.9	6562.32	0.726538	0.0166477	0.0406799	16680.8	10474.1
APBA1	32.2574	71.1045	95.8776	120.122	124.967	88.6912	110.341	76.2499	110.732	84.7708	194.333	59.9865	137.441	114.996	94.8359	68.8442	128.208	117.41	111.741	80.3031	96.5045	95.1309	71.1787	164.814	105.197	63.0223	87.9162	100.195	67.0952	106.902	171.955	135.062	49.0171	77.6077	59.9944	108.431	115.459	71.8428	117.437	137.201	126.415	40.3022	-1.65491	0.00314563	0.00968047	32.2574	101.454
APBA2	741.921	652.762	482.154	1201.22	1204.23	1019.53	823.764	1268.85	987.457	585.766	554.018	757.206	1015.26	768.14	412.995	731.017	937.801	1222.9	499.312	667.738	774.026	474.333	1195.05	1287.19	870.193	739.214	881.723	1123.44	756.346	924.292	856.436	766.806	996.178	655.785	843.579	849.67	645.406	548.434	1043.72	449.153	436.466	1424.48	-0.155513	0.642938	0.738519	741.921	837.416
APBA3	362.276	89.7548	35.0322	130.328	100.623	97.9827	181.936	117.949	146.121	143.263	51.9925	40.3188	134.987	60.1934	36.7107	83.3378	83.38	186.724	125.835	147.513	172.116	76.6332	271.603	202.102	147.739	90.4555	124.619	133.33	156.149	143.084	182.807	104.564	161.379	157.156	149.986	44.4388	86.3864	91.0684	68.9942	41.8825	67.8651	130.635	1.70931	7.77285e-07	5.86448e-06	362.276	117.048
APBB1	865.988	1047.92	969.839	2466.03	2160.15	1993.44	1642.47	2298.22	2413.28	1176.62	811.424	1309.87	1915.99	1632.41	877.996	980.125	2146.36	1891.99	856.682	1983.14	1933.07	1082.11	2219.65	1948.68	1319.6	1769.07	1696.01	2124.6	1410.22	1825.56	1809.7	1532.89	2073.05	1321.27	1554.73	1057.64	1015.87	625.336	1137.67	1006.62	859.624	3339.53	-0.837093	0.00876585	0.0234808	865.988	1591.13
APBB1IP	17302.4	7880.94	9725.13	6797.48	5398.74	8973.02	10811.7	8285.03	6755.81	12335	11397.4	11947.1	8709.51	10506.9	12731.5	9515	9489.18	9246.36	20309.7	7202.84	6266.82	11784.3	7815.61	7592.62	8631.54	10387.6	10060	6436.93	26840.5	10687.7	14162.1	9013.6	7309.58	11100.8	9460.09	11188.8	10849.8	18532.4	14236.3	10743.6	12954.2	7676.88	0.786045	0.00197394	0.0064553	17302.4	10530.5
APBB2	176.175	67.6075	213.881	116.196	110.361	201.878	83.3872	100.078	195.208	91.5525	190.923	118.006	62.1758	99.7235	150.922	40.763	58.2763	92.6545	130.868	172.826	350.202	186.298	84.2906	129.017	44.0898	299.541	110.962	75.7379	483.086	93.7449	179.468	101.66	378.563	205.66	174.13	64.8807	60.6366	118.389	55.7825	115.538	87.8254	333.536	0.262278	0.731465	0.80797	176.175	147.081
APBB3	2585.56	1693.69	1539.57	1950.21	1750.35	1473.12	2044.25	1776.39	1706.65	1810.7	1742.17	1758.29	1967.54	1616.24	1328.72	1523.63	1719.6	2011.52	2396.9	1642.72	1800.75	1947.54	1872.19	2137.36	1781.38	1692.7	2409.59	2004.69	3065.64	2246.59	2341.43	1970.75	1828.72	2112.87	1929.33	1398.04	1535.85	2219.03	1648.52	2149	1874.94	1589.85	0.465527	0.00394307	0.011739	2585.56	1878.27
APC	11013.4	5890.02	7591.85	4412.32	5001.93	6238.79	4622.51	5124.23	5342.54	5692.36	6574.92	6947.61	4303.22	5612.37	6651.77	5193.21	5282.52	5272.11	7297.4	4985.78	4880.94	7457.21	4773.66	4706.51	4640.26	5274.59	5572.86	4429.09	9527.52	5763.67	6201.23	6218.68	4612.89	5726.48	5959.93	5063.36	5815.3	6863.52	7351.55	7368.42	6111.85	6384.43	0.943745	5.14895e-09	6.11105e-08	11013.4	5822.96
APC2	152.602	16.3191	12.9066	59.6683	33.2705	32.0978	39.5879	50.039	25.1145	60.1873	27.2748	15.7342	42.5413	20.6634	21.4145	42.5747	22.414	59.4121	55.3672	49.753	58.6986	36.9954	148.913	61.8984	68.0684	43.7449	51.2133	48.914	60.9957	36.1823	50.9187	44.2946	39.9678	56.2656	48.2881	18.6643	42.3626	50.5935	38.167	25.996	31.9365	18.0665	1.89944	4.83121e-06	3.04993e-05	152.602	43.1094
APCDD1	1.24067	47.7915	34.1103	21.198	11.3607	8.44678	8.42295	26.2109	22.8314	53.4056	32.3888	41.3021	12.2715	57.4982	35.6909	15.3994	17.0346	45.9736	29.1936	13.9658	62.6782	11.8914	33.7162	55.1865	58.7864	30.399	26.4602	26.8238	41.477	22.2027	35.0588	19.6058	26.3938	45.5945	56.3362	20.4419	14.1209	57.6766	42.5709	17.3307	53.2275	16.6768	-4.68346	0.00308749	0.00953049	1.24067	31.9305
APCDD1L	4.96268	1.16565	0.9219	0.78511	2.43443	4.22339	2.52688	0	3.42471	3.39083	3.40934	0.983384	4.09051	2.69523	1.01974	2.71754	2.68968	1.41457	2.01335	1.74572	2.98468	1.32126	2.80969	1.49153	2.32051	0.741439	0.853556	4.73362	0	1.64465	3.33893	0	0	0	5.12147	2.66633	0	7.0831	4.40388	4.33267	3.99206	1.38973	1.13575	0.395671	0.518822	4.96268	2.26539
APCDD1L-AS1	4.96268	6.99388	0	3.92555	1.62295	2.53403	0.842295	9.53124	2.28314	4.23854	4.26168	9.83384	1.6362	5.39046	5.0987	1.81169	0	2.82915	0	3.49144	0	0	0.936562	2.23729	0.773505	8.89726	0.853556	2.36681	0	9.04556	4.17367	6.53528	4.52466	9.70096	2.19492	0	0	4.04748	5.87184	4.33267	2.66138	0	0.57695	0.660674	0.752486	4.96268	3.30435
APEH	2234.45	2641.36	1492.56	2729.83	2106.59	2138.72	2609.43	2211.25	1982.91	3050.05	2623.49	2359.14	2977.07	2425.71	2161.85	2760.11	2522.02	3039.92	2952.58	2731.18	2601.64	2339.96	3605.76	3156.07	3237.89	2579.47	3105.24	2650.83	2635.01	2540.16	2739.59	2455.08	2721.58	2984.98	2920.7	2434.36	3215.4	2901.03	2608.57	2364.19	2846.34	1813.6	-0.236954	0.291317	0.409539	2234.45	2633.49
APEX1	2306.41	5287.38	4068.35	6844.59	5263.23	5331.61	5388.16	5896.26	5308.3	5215.1	4927.35	4915.94	5846.98	5795.64	4350.21	5092.66	6422.95	5566.34	4223.01	5762.62	5571.39	4189.72	5480.76	6856.55	4747	5531.13	6109.75	6104.79	4769.86	5292.48	5272.17	5269.61	6758.33	4383.86	4964.17	5152.24	4769.53	3902.79	5371.27	4377.44	5023.35	6287.15	-1.20001	7.67725e-18	4.06785e-16	2306.41	5309.56
APEX2	441.679	609.633	355.853	493.049	512.852	484.845	589.606	461.074	461.194	789.216	721.076	592.981	647.937	671.112	507.831	610.54	474.28	734.163	610.046	663.374	657.623	582.677	843.842	699.526	747.206	609.463	611.999	686.374	534.322	505.729	595.999	503.216	625.157	548.104	665.791	673.692	682.785	687.06	709.025	570.468	835.672	414.14	-0.467816	0.08385	0.154477	441.679	609.281
APH1A	10953.9	6915.78	7172.38	7126.44	7227.81	6865.54	6760.26	6930.4	7251.25	6566.35	6368.66	5537.44	5634.27	5656.39	5781.93	6735.87	6640.81	7172.59	8348.37	7026.52	6730.44	7539.12	6745.12	6449.36	6485.06	7045.89	8055	6774.59	8106.32	7550.58	8081.89	7262.87	6770.39	8927.79	6638.89	5993.91	7664.3	7580.94	7235.58	7108.46	5445.17	5627.03	0.666226	3.63531e-07	2.94592e-06	10953.9	6915.56
APH1B	2581.83	2018.9	2099.17	1936.87	1829.88	1965.57	1928.85	1507.13	1520.57	2110.79	2192.21	1940.22	1719.65	2185.83	2360.7	1766.4	1868.43	1679.81	2273.08	1450.69	1519.2	2211.79	1873.12	1525.83	1706.35	1918.84	2288.38	1801.14	2350.77	2380.63	2259.62	2557.47	1803.08	2039.14	1536.44	2642.33	1883.89	2834.25	2342.87	2065.24	1974.74	1997.05	0.384617	0.0285932	0.0640155	2581.83	1996.75
API5	3981.31	6322.47	5388.51	6359.39	6025.2	6052.12	5530.51	5168.32	5859.67	6748.6	6904.77	7063.65	6160.31	6909.67	6297.92	6106.3	5845.56	5784.19	5410.89	6734.99	6253.89	5479.28	6043.63	5926.58	6276.99	6054.59	5161.45	6075.6	5224.89	5767.78	5395.72	6043.68	6926.49	5102.7	5927	7502.16	6534.64	6056.05	5782.3	5678.68	7873.68	7009.81	-0.613877	3.3347e-07	2.71893e-06	3981.31	6116.36
APIP	691.053	1045.59	834.32	1018.29	1046.8	652.092	763.119	735.097	671.243	706.988	736.418	930.282	570.217	1015.2	999.346	761.816	602.488	583.511	888.895	541.173	1114.28	685.735	698.675	792.747	808.313	1050.62	910.744	805.504	714.869	866.73	721.209	602.698	1318.94	547.134	804.071	974.987	1025.84	653.669	641.499	700.448	903.537	928.341	-0.229017	0.466129	0.584645	691.053	813.987
APITD1	3.72201	6.99388	8.2971	5.49577	5.68033	4.22339	4.21147	3.57422	4.56628	2.54312	8.52336	7.86708	6.54482	5.39046	6.11844	5.43507	5.37935	14.853	2.01335	3.49144	7.95913	2.64253	10.3022	9.69493	5.41453	7.41439	8.53556	4.73362	7.31948	5.75627	5.0084	5.80913	10.5575	10.6711	8.04802	2.66633	6.64511	4.04748	2.93592	2.88845	1.33069	13.8973	-0.749934	0.467832	0.586027	3.72201	6.23122
APLF	143.918	271.596	264.585	311.689	209.361	221.306	241.739	222.793	192.925	181.409	229.278	197.66	206.162	258.742	290.626	196.568	253.726	198.748	201.335	254.875	185.05	170.443	194.805	231.187	200.338	237.26	226.192	220.902	181.767	220.383	182.807	230.913	254.889	178.498	227.54	228.415	318.965	220.588	246.617	215.189	278.114	283.505	-0.655467	0.00289331	0.00900432	143.918	227.792
APLN	0	3.49694	3.6876	1.57022	5.68033	2.53403	1.68459	2.38281	2.28314	0.847708	0	0	2.45431	1.79682	0	3.62338	2.68968	2.12186	9.06009	3.49144	2.98468	9.24884	4.68281	6.71187	0.773505	1.48288	0	2.36681	0	2.46697	4.17367	3.63071	6.78698	0.970096	1.46328	8.88776	1.66128	3.03561	7.33981	8.66534	0	2.77946	-3.7687	0.0966935	0.17303	0	3.15896
APLNR	0	0	2.7657	3.14044	1.62295	1.68936	0	1.19141	0	0	2.55701	0	2.45431	0	1.01974	2.71754	0.896559	0.707287	1.00668	0	2.98468	0	7.49249	2.23729	1.54701	0.741439	0	2.36681	0	3.2893	0	0	0.754109	0	1.46328	0	1.66128	0	1.46796	0	0	0	-2.29955	0.367483	NA	0	1.16523
APLP1	37.2201	9.32518	30.4227	26.6937	13.7951	42.2339	12.6344	20.2539	29.6808	12.7156	13.6374	22.6178	9.81722	9.88251	13.2566	2.71754	8.96559	9.19472	4.02671	9.60146	6.96424	13.2126	12.1753	14.1695	19.3376	8.15583	11.0962	6.31149	6.09957	9.04556	12.521	8.7137	10.5575	15.5215	4.38983	11.5541	14.9515	7.0831	5.87184	11.5538	6.65344	23.6255	1.51176	0.0268341	0.0607203	37.2201	13.196
APLP2	59590.6	39291.6	35093.1	22420.4	26851.7	23061.4	35006.6	28818.9	31437.7	34002.4	45579.5	26606.5	24844.1	25193.2	31894.4	31825.1	33699.9	29302.9	66874.5	26316.7	26828.3	44666.6	23392.5	29899.9	34769.8	32246.7	38643.9	30369.3	51464.5	38392.7	44953.7	41000.1	27453.3	40480.2	33725.6	31156	33503.8	45269.1	33112.8	44885	40760.3	15351	0.842391	0.000156774	0.000698701	59590.6	34157.2
APMAP	24560.3	5968.11	10824	6171.75	10128.8	7771.88	9871.69	7645.25	10029.8	12012.9	10415.5	9042.22	8253.83	7316.65	8709.6	12866.6	7484.47	9711.04	21037.5	7169.67	8427.73	12438.4	10489.5	7091.47	10844.5	10019.8	12441.4	8834.51	21226.5	9071.06	8937.49	10667.7	5645.26	10623.5	10267.8	7990.99	10324	18412	11106.6	13031.2	9894.99	6723.53	1.32102	1.20579e-07	1.07504e-06	24560.3	10169.3
APOA1	1.24067	3.49694	0	0.78511	1.62295	0.844678	0.842295	0	2.28314	0	0	0.983384	0.818102	0	0	0	0	0	2.01335	0.87286	1.98978	1.32126	0.936562	1.49153	0.773505	0	1.70711	1.57787	0	0	0	0	0.754109	0	0.731639	1.77755	0	1.01187	0	1.44422	2.66138	0	0.682129	0.744364	NA	1.24067	0.798566
APOA1-AS	71.9589	37.3007	28.5789	25.9086	48.6885	51.5254	20.2151	34.5508	30.8224	34.756	36.6505	35.4018	26.9974	27.8507	41.8094	28.0812	27.7933	21.9259	22.1469	24.4401	32.8314	38.3166	24.3506	25.356	34.0342	13.3459	14.5104	32.3464	36.5974	38.6492	29.2157	33.4025	31.6726	36.8636	40.9718	26.6633	11.6289	25.2968	29.3592	44.7709	33.2672	16.6768	1.24425	0.000938042	0.00337115	71.9589	30.6237
APOA1BP	404.459	835.769	574.344	776.474	773.336	495.826	605.61	594.511	635.854	736.658	652.889	654.934	753.472	616.309	574.114	706.559	679.592	743.358	586.892	775.972	684.486	473.012	720.216	704.001	632.727	831.153	658.091	630.36	527.002	581.383	580.974	442.22	723.191	648.994	597.017	698.578	843.929	583.849	597.46	532.918	497.677	526.709	-0.675366	0.00117425	0.00410424	404.459	646.059
APOA2	2770.42	440.615	276.57	161.733	377.336	518.632	405.986	412.226	707.773	176.323	527.596	292.065	191.436	184.174	274.31	299.835	347.865	371.325	298.983	299.391	377.064	578.713	181.693	285.627	447.859	235.036	258.627	174.355	727.068	472.014	264.61	262.137	448.695	569.446	310.946	212.418	211.813	324.811	1928.9	420.269	266.138	190.393	2.90646	3.89505e-06	2.51354e-05	2770.42	383.239
APOBEC2	182.379	177.178	166.864	239.458	213.418	194.276	168.459	146.543	157.537	128.004	170.467	200.61	143.168	203.939	159.079	176.64	177.519	178.943	123.821	139.658	156.198	179.692	151.723	181.221	151.607	134.942	145.958	228.791	124.431	140.617	163.608	177.905	185.511	149.395	170.472	188.421	149.515	140.65	143.86	127.092	149.037	159.819	0.147047	0.498654	0.614537	182.379	165.025
APOBEC3A	3012.35	1.16565	632.424	533.875	397.623	1057.54	1196.06	1104.43	0	929.088	600.045	267.481	779.651	628.887	1040.14	806.202	338.899	1219.36	3309.95	828.344	759.102	1893.37	1083.6	726.374	1085.23	1489.55	1393.86	651.661	4115.99	1517.19	1952.44	1467.53	855.16	2255.47	736.028	613.256	1194.46	1963.03	1283	1279.58	739.862	421.089	1.62985	0.0691686	0.132345	3012.35	1101.17
APOBEC3B	53.3488	0	7.3752	67.5194	28.4016	24.4957	26.9534	3.57422	0	67.8166	38.3551	8.85046	25.3612	34.1396	25.4935	62.5033	13.4484	48.8028	17.1135	44.5159	94.5147	104.38	74.9249	23.8644	20.8846	80.8168	69.138	18.9345	28.058	134.039	92.6554	24.6888	104.067	39.7739	30.7288	59.548	35.7175	60.7122	121.841	25.996	17.2989	34.7433	0.250947	0.818696	0.873608	53.3488	44.9279
APOBEC3B-AS1	17.3694	0	1.8438	2.35533	0.811475	0	1.68459	1.19141	6.84941	0.847708	1.70467	0	1.6362	0.89841	0	1.81169	2.68968	1.41457	4.02671	2.61858	0.994892	0	3.74625	0	0.773505	0	0.853556	0	2.43983	1.64465	0.834733	0	0.754109	2.91029	3.65819	0.888776	0	2.02374	1.46796	8.66534	0	2.77946	3.51195	0.00404576	0.0119986	17.3694	1.62974
APOBEC3C	1687.31	1994.42	1346.9	1570.22	1312.97	1628.54	1880	1024.61	1123.3	3471.36	2331.14	1766.16	2427.31	1893.85	2126.16	2683.11	1250.7	2454.28	1805.98	1732.63	1852.49	2242.18	2878.05	2190.31	2312.01	1634.87	1749.79	1503.71	1577.35	1523.77	1610.2	1466.08	1579.1	1850.94	1826.17	2678.77	2995.28	2788.72	2175.52	2091.23	3160.38	1067.31	-0.220715	0.600725	0.703588	1687.31	1965.31
APOBEC3D	772.938	878.898	940.338	1081.88	810.664	1092.17	1145.52	860.195	698.64	1612.34	988.71	1103.36	1312.24	1070.01	972.832	1271.81	828.42	1337.48	744.941	944.434	1153.08	862.784	1449.8	1206.65	1069.76	964.612	1032.8	930.944	729.508	759.827	691.159	811.826	956.965	996.288	997.955	1237.18	1169.54	905.624	946.835	743.775	1486.38	1020.06	-0.400746	0.14928	0.244114	772.938	1019.96
APOBEC3F	935.465	846.26	872.118	1245.97	673.524	924.923	1041.08	625.488	667.818	1476.71	1319.42	1352.15	1360.5	1352.11	1112.54	1193	907.318	1207.34	747.961	881.589	1009.82	1050.4	1324.3	1336.41	1164.9	1142.56	917.572	994.059	736.827	694.864	813.865	700.001	1129.66	921.591	1179.4	1147.41	1285.83	1108	1189.05	1096.16	1410.53	897.767	-0.169352	0.61183	0.713278	935.465	1050.21
APOBEC3G	3669.9	2673.99	2185.83	2287.81	1988.93	2272.18	2517.62	2181.46	2410.99	6785.05	3800.57	3264.84	4018.52	2922.53	3225.44	3294.56	2092.57	3276.15	3114.66	2235.39	2615.57	2916.03	4608.82	2619.12	2831.03	2305.87	2325.09	1797.99	2242.2	2117.48	2034.24	2247.41	2075.31	3288.62	2846.07	3643.09	4313.51	4017.13	3502.56	3237.95	5642.12	1313.3	0.316755	0.460393	0.579593	3669.9	2953.4
APOBEC3H	229.524	208.651	262.742	193.137	201.246	343.784	221.524	129.863	127.856	612.045	200.299	168.159	362.419	206.634	232.501	367.773	180.208	517.734	273.816	152.75	235.789	317.103	500.124	216.271	191.056	135.683	137.422	118.34	162.248	194.068	171.12	193.88	112.362	232.823	193.884	279.964	414.489	483.674	240.746	335.06	383.238	94.5018	-0.125842	0.835351	0.885738	229.524	251.39
APOBEC4	11.166	3.49694	5.5314	2.35533	4.86885	6.75742	10.1075	1.19141	4.56628	1.69542	5.11402	7.86708	3.27241	1.79682	2.03948	1.81169	1.79312	0	3.02003	0	0.994892	0	1.87312	4.47458	0.773505	0.741439	0	2.36681	1.21991	0	0	1.45228	2.26233	2.91029	0	0	1.66128	0	2.93592	0	0	0	2.33365	0.0730576	0.138166	11.166	2.21833
APOBR	74374.5	9062.91	8994.06	9754.99	9689.82	11695.4	16659.7	14199.2	12138.3	18427.5	14109.6	9229.06	10638.6	11691.9	12436.8	11862	13070.9	16675	27045.4	9027.12	10622.5	18364.2	20704.6	15659.5	16586.3	12057.3	21557.4	9957.16	46082.2	17071.4	24692.2	16680.2	10732.5	19990.8	17901	8737.56	18322.2	26482.7	19388.8	14583.8	11670.1	5902.19	2.37013	1.86893e-26	2.84905e-24	74374.5	15369.6
APOC1	0	2.33129	1.8438	0.78511	7.30328	3.37871	1.68459	0	2.28314	2.54312	0.852336	2.95015	3.27241	0	7.13818	2.71754	0.896559	0	2.01335	1.74572	0	3.96379	0	0.745764	1.54701	0.741439	0	0	0	0.822324	0.834733	1.45228	2.26233	0.970096	1.46328	0	2.49192	1.01187	1.46796	1.44422	0	2.77946	-2.82604	0.220328	0.329401	0	1.65214
APOD	0	0	2.7657	0.78511	0.811475	1.68936	4.21147	17.8711	0	2.54312	2.55701	0	1.6362	3.59364	0	0	4.48279	2.12186	3.02003	0	1.98978	14.5339	1.87312	2.23729	2.32051	3.70719	2.56067	14.9898	0	0.822324	2.5042	0.726142	3.77055	5.82057	0	1.77755	5.81447	3.03561	0	0	3.99206	1.38973	-3.70974	0.159503	0.256879	0	2.9745
APOE	16.1287	30.3068	22.1256	42.3959	34.8934	42.2339	41.2724	60.7617	29.6808	19.4973	22.1607	22.6178	33.5422	17.0698	19.3751	23.552	36.7589	43.1445	24.1602	30.5501	26.8621	15.8552	29.0334	41.017	13.9231	25.2089	40.1171	29.9796	21.9584	29.6037	35.0588	22.5104	38.4596	24.2524	25.6073	34.6623	23.2579	20.2374	13.2117	30.3287	2.66138	59.7585	-0.842925	0.180024	0.281613	16.1287	29.2601
APOF	17.3694	9.32518	7.3752	5.49577	2.43443	8.44678	5.05377	2.38281	5.70785	0.847708	4.26168	0.983384	1.6362	2.69523	1.01974	4.52923	9.86215	7.78015	2.01335	5.23716	2.98468	6.60631	0.936562	2.98305	5.41453	7.41439	3.41422	4.73362	6.09957	1.64465	2.5042	4.35685	1.50822	3.88038	5.12147	3.5551	4.98383	2.02374	2.93592	4.33267	0	4.1692	2.07697	0.0120557	0.0309054	17.3694	4.11441
APOL1	25111.2	3509.76	2624.65	1786.12	2029.5	3349.99	2275.04	2577.01	2826.53	3958.8	2911.58	3183.22	2757.82	3015.96	6035.84	4543.72	3263.47	3834.2	5591.08	3793.45	3389.6	6324.88	3708.78	2755.6	3427.4	3255.66	2877.34	2510.39	5526.21	4369.01	3125.24	2736.83	2627.32	5011.51	3096.29	3869.73	5841.05	5711	6805.47	4721.16	4308.77	1951.18	2.8044	4.13697e-14	1.2613e-12	25111.2	3702.88
APOL2	29025.5	4962.16	5431.84	4731.07	4317.05	7958.56	5418.48	5020.58	5724.97	6097.56	4956.33	5400.75	6001.6	4466.89	9149.11	6692.38	5119.35	7495.82	10011.4	4956.1	4377.52	10942.7	7168.44	4408.21	5136.07	5595.64	6007.32	4694.17	11392.8	6803.91	5194.54	6016.08	5274.24	8087.69	6030.16	5594.85	8939.34	9388.14	9798.64	5551.59	7023.37	4921.04	2.21353	1.15335e-13	3.26484e-12	29025.5	6396.55
APOL3	5609.07	7987.01	5318.44	6524.26	6275.14	5173.65	6644.02	5943.92	6775.21	5354.12	5877.71	6352.66	6233.94	6040.01	6657.88	7120.85	6171.91	6731.25	5263.91	7302.35	6037	6349.99	6010.85	6876.69	6519.87	6093.14	5933.06	7300.81	5944.64	7184.65	5602.73	6549.07	6839.77	6500.61	5414.12	6588.5	7603.67	5718.08	6268.19	5823.11	6612.19	5424.13	-0.174155	0.379771	0.503456	5609.07	6315.69
APOL4	167.49	208.651	44.2512	27.4788	47.877	22.8063	48.8531	17.8711	27.3977	50.0148	72.4486	67.8535	61.3577	44.9205	57.1055	88.7728	46.6211	37.4862	71.474	20.9486	33.8263	113.629	61.8131	88.7459	66.5214	20.7603	21.3389	52.0698	51.2363	27.1367	49.2493	27.5934	21.8692	45.5945	22.6808	46.2164	75.5881	48.5698	98.3534	62.1016	75.8492	8.33839	1.68936	0.0209952	0.0495331	167.49	53.2505
APOL6	155102	43679.1	40286.1	24087.2	44399.9	43117.4	25498.8	37294.6	47240.4	23728.2	22829.8	21532.2	27154.4	19155	34104.2	46896.5	25169.1	31264.2	27134	33915	32817.5	52850.5	26301.5	23235.8	29810.1	21489.1	20647.5	32675.4	33735.5	40211.6	21092.9	29742.8	30185.5	39403.3	24332.8	33173.6	29746	34845.8	34158	31644.4	22098.7	40178.6	2.29317	2.94193e-10	4.41955e-09	155102	31777.1
APOLD1	71.9589	138.712	150.27	239.458	198	108.119	151.613	170.371	117.582	116.984	109.951	189.793	158.712	157.222	191.711	187.51	156.898	149.237	65.434	164.098	191.019	166.479	113.324	149.898	157.021	167.565	197.171	192.5	264.721	196.535	185.311	182.262	245.086	209.541	130.232	137.76	123.765	121.424	259.829	92.4302	135.73	137.584	-1.18182	0.00569856	0.0161385	71.9589	162.899
APOM	404.459	179.51	311.602	208.054	249.123	239.044	212.258	240.664	196.35	164.455	225.869	234.046	152.167	148.238	218.224	205.627	227.726	228.454	285.896	214.724	220.866	244.434	179.82	141.695	192.603	203.896	221.071	195.656	269.601	223.672	245.412	201.141	219.446	239.614	246.562	185.754	198.523	202.374	278.913	277.291	166.336	214.019	0.905877	0.000408302	0.00162291	404.459	217.335
APOO	150.121	149.203	137.363	124.832	124.156	155.421	101.918	139.394	154.112	131.395	165.353	138.657	173.438	139.253	183.553	135.877	171.243	120.946	182.208	156.242	146.249	114.95	158.279	130.509	144.645	165.341	129.74	131.752	164.688	146.374	158.599	129.253	145.543	116.411	132.427	193.753	225.103	129.519	133.584	96.7629	130.407	157.04	0.0457788	0.856096	0.9007	150.121	145.5
APOOL	698.497	1443.07	958.776	1381.01	1376.26	1161.43	1052.03	1065.12	1138.14	1016.4	1219.69	1306.92	1091.35	1350.31	1019.74	1355.14	1073.18	917.351	1039.9	1269.14	1363	1134.96	1027.41	1060.48	1132.41	1148.49	1084.87	1047.71	871.018	1118.36	995.002	1208.3	1229.2	1000.17	1000.88	1275.39	1179.51	1080.68	1083.36	1117.83	1281.45	1222.96	-0.703333	3.31903e-05	0.000175461	698.497	1143.86
APOPT1	330.018	442.946	327.275	384.704	344.877	323.512	360.502	334.785	271.693	350.951	354.572	339.268	427.867	375.535	367.107	350.562	356.83	376.984	504.345	374.457	393.977	325.031	457.042	392.272	394.487	473.779	372.15	373.956	396.472	354.422	383.143	392.117	383.842	358.935	354.113	381.285	544.899	388.558	356.715	379.831	290.09	321.028	-0.192679	0.31201	0.432526	330.018	376.51
APP	5580.53	10159.8	8920.31	7730.19	7119.88	5715.09	7375.98	8914.09	12602.9	7936.24	8701.5	8684.27	8344.64	11670.3	8832.99	8390.84	9917.73	10058.3	10282.2	8892.7	8953.03	10048.2	7858.69	9325.77	11795.9	8341.18	9939.65	11261.3	11290.3	8636.05	8225.46	8633.82	7481.52	7449.37	9084.02	8226.51	6469.02	7547.54	9094.02	8832.87	9429.25	5515.85	-0.666814	0.0104066	0.0272519	5580.53	8870.47
APPBP2	2927.98	3704.43	3922.69	4112.41	3318.12	3583.12	3403.71	3033.32	2907.58	3863.85	3904.55	4735.98	4101.96	4740.91	4347.15	3929.56	4281.97	3869.56	3903.89	3615.39	3406.51	3468.31	3577.67	4027.12	3609.95	3541.85	3447.51	3763.22	3911.04	3526.13	3554.29	3157.26	3778.84	3601.97	3842.57	4260.79	3593.34	3944.27	3747.7	3681.32	4138.44	4459.65	-0.364687	0.0106048	0.0277044	2927.98	3788.29
APPL1	2645.11	4521.55	3880.28	4562.27	4477.72	4399.08	4568.61	3627.83	4163.3	4493.7	5124.24	4871.69	4086.42	4376.15	4121.79	4342.62	3657.96	3836.32	3928.05	4817.31	5115.73	4383.95	3951.35	4311.26	4104.99	4464.2	3916.11	4276.82	3663.4	4012.12	4202.88	4807.06	4934.89	3958.96	4402.27	5005.59	3801	4323.72	3743.3	4095.82	4915.56	4730.65	-0.701676	5.18956e-07	4.0741e-06	2645.11	4316.55
APPL2	7468.83	4121.73	5074.14	4405.25	4363.3	5148.31	3789.48	4202.09	4534.31	4366.54	4685.29	5056.56	3860.62	5256.59	4904.95	3944.05	4267.62	3928.27	5058.55	3551.67	3725.87	4566.28	3474.64	4047.26	3929.4	4347.8	3934.89	3767.17	5550.6	4141.22	4629.43	4554.36	4428.13	4329.54	4809.06	3887.51	4022.78	4893.41	5512.19	5209.31	4581.56	5842.44	0.754953	7.40046e-08	6.88858e-07	7468.83	4456.2
APRT	483.861	528.038	295.008	758.416	555.86	391.931	556.757	712.46	582.2	465.392	384.404	282.231	641.392	378.23	287.567	518.143	567.522	742.651	486.225	722.728	711.348	439.98	813.872	676.408	685.325	683.606	727.229	634.305	550.181	594.54	613.529	540.249	712.633	564.596	576.531	342.179	602.213	454.33	369.926	374.054	311.381	468.34	-0.145184	0.541152	0.652512	483.861	543.998
APTR	245.653	178.344	204.662	171.939	111.172	181.606	172.67	157.265	132.422	176.323	223.312	179.959	190.618	176.088	233.521	184.792	146.139	171.871	298.983	102.997	122.372	270.859	205.107	143.187	175.586	217.242	188.636	149.109	292.779	138.15	237.064	217.843	144.789	226.032	177.788	217.75	204.337	239.813	249.553	233.964	250.169	201.511	0.38251	0.117559	0.202385	245.653	192.642
APTX	1406.92	1354.48	1341.36	1238.9	1269.15	1456.23	1231.43	1212.85	1078.78	1174.08	1310.04	1133.84	1217.34	1147.27	1203.29	1254.6	1239.94	1092.05	1193.92	1205.42	1108.31	1223.49	1064.87	1101.49	1115.39	1342.75	1188.15	1029.56	1156.48	1149.61	1211.2	1202.49	1142.48	1041.88	1076.24	1257.62	1236.82	1170.73	1203.73	1335.91	1369.28	1200.73	0.230202	0.0825543	0.152498	1406.92	1202.05
AQP1	13.6474	32.6381	43.3293	31.4044	21.9098	19.4276	10.1075	66.7187	52.5122	61.8827	20.4561	40.3188	30.2698	78.1616	48.9475	79.7144	33.1727	62.9485	18.1202	19.2029	35.8161	130.805	37.4625	32.0678	90.5001	18.536	58.0418	52.8587	45.1368	37.0046	15.0252	23.2365	27.1479	47.5347	62.9209	31.1072	27.4111	35.4155	26.4233	14.4422	43.9127	25.0152	-1.59798	0.0460423	0.0949539	13.6474	41.1967
AQP10	38.4608	183.007	224.944	122.477	52.7459	21.9616	96.8639	505.156	264.844	216.166	90.3476	69.8203	213.525	122.184	201.909	335.163	54.6901	620.29	85.5675	252.257	227.83	396.379	412.087	67.1187	973.069	315.111	394.343	532.532	168.348	168.576	128.549	148.859	190.036	193.049	365.088	61.3256	41.5319	79.9378	214.322	122.759	89.1561	18.0665	-2.49507	0.0114869	0.0296672	38.4608	220.536
AQP11	110.42	256.442	203.74	319.54	234.516	205.257	184.463	171.562	154.112	156.826	196.037	191.76	227.432	195.853	226.382	237.331	242.071	144.286	174.155	248.765	269.616	231.221	235.077	217.017	205.752	258.762	216.803	280.072	130.531	212.16	158.599	191.701	257.151	200.81	185.105	252.412	274.941	197.315	179.091	183.416	168.997	191.783	-0.926912	0.00101446	0.00361573	110.42	211.436
AQP3	415.625	748.345	938.494	2217.15	1140.93	1004.32	1129.52	1179.49	1581.07	1262.24	1037.29	1988.4	2005.17	1539.87	1452.11	1084.3	1434.49	1187.53	989.563	2058.2	1655.5	825.789	1552.82	1878.58	1775.19	2127.19	1299.97	1754.59	1097.92	1778.69	1473.3	1476.97	1570.06	1593.87	1597.17	1562.47	1322.38	994.669	1146.48	1041.28	1249.52	1764.96	-1.77144	3.43138e-08	3.44583e-07	415.625	1427.26
AQP7	1.24067	12.8221	11.9847	32.9746	15.418	49.836	10.9498	11.9141	20.5482	12.7156	4.26168	14.7508	21.2707	10.7809	19.3751	6.34092	25.1036	8.48744	9.06009	8.7286	10.9438	15.8552	25.2872	16.4068	17.0171	16.3117	11.0962	16.5677	7.31948	19.7358	14.1905	14.5228	15.8363	15.5215	15.3644	8.88776	6.64511	4.04748	7.33981	11.5538	9.31481	20.846	-3.57138	0.0225308	0.052474	1.24067	14.8277
AQP7P1	1.24067	10.4908	0.9219	6.28088	8.11475	4.22339	1.68459	11.9141	4.56628	10.1725	6.81869	2.95015	3.27241	0	17.3356	4.52923	0	5.65829	7.04674	8.7286	7.95913	2.64253	0.936562	14.1695	5.41453	5.19007	3.41422	5.52255	10.9792	4.11162	0.834733	8.7137	9.04931	0.970096	0	14.2204	5.81447	1.01187	0	2.88845	2.66138	5.55893	-2.17294	0.236001	0.347784	1.24067	5.53103
AQP7P3	2.48134	2.33129	1.8438	0.78511	0.811475	2.53403	0.842295	2.38281	0	0.847708	0.852336	1.96677	0	0	0	1.81169	0	1.41457	0	0	0	0	0	0	0	2.22432	1.70711	3.15574	0	1.64465	0.834733	2.17843	0	0	0.731639	0.888776	0.830639	0	0	0	0	0	1.60375	0.409989	NA	2.48134	0.795608
AQP8	12.4067	2.33129	5.5314	3.14044	13.7951	2.53403	1.68459	14.2969	10.2741	0	2.55701	0.983384	3.27241	0.89841	0	0	0.896559	4.95101	0	6.98288	3.97957	6.60631	3.74625	0	5.41453	8.15583	5.97489	5.52255	4.87965	4.93394	2.5042	9.43984	12.8199	9.70096	0.731639	2.66633	4.98383	3.03561	1.46796	14.4422	1.33069	9.72813	1.41208	0.281014	0.398437	12.4067	4.78523
AQP9	297253	23716.3	74599.2	25610.3	32454.1	69565.2	61287.1	64630.2	72925.7	54519.5	57653.7	69593.1	24678.9	49577.8	80819.5	41928.9	52353.7	42298.6	154523	22918.7	19755.6	88798.1	30216.3	23839.1	33134.6	60278.2	58233.8	21927.7	264965	75352	112015	54640	29141	65895.7	58200.4	35944.8	51649.1	129597	119756	77417.6	46310.6	40392.6	2.46638	1.15178e-10	1.86107e-09	297253	62758.9
AQR	5022.23	5934.31	5561.82	5093.01	5634.07	5537.71	5062.19	4835.91	5551.45	4464.88	5242.72	4442.93	4399.75	4455.21	4722.42	5147.92	4818.11	4565.53	4784.73	5386.42	5256.01	5335.26	3975.7	4270.24	4883.14	4317.4	4520.43	5147.81	4952.85	5065.52	4616.91	5065.56	4978.63	4757.35	4608.59	4913.15	4254.53	4849.9	4713.62	5327.74	5309.44	6271.86	0.024798	0.844577	0.892215	5022.23	4952.02
AR	16.1287	54.7854	32.2665	43.9661	52.7459	20.2723	10.1075	102.461	135.847	40.69	42.6168	26.5514	73.6292	66.4823	30.5922	52.539	54.6901	137.214	50.3338	72.4474	59.6935	63.4206	88.9734	60.4069	67.2949	56.3493	34.9958	71.0042	20.7385	23.0251	31.7199	45.0208	21.1151	19.4019	57.7994	49.7715	37.3787	18.2137	63.1223	28.8845	51.8968	22.2357	-1.6424	0.0361767	0.0776955	16.1287	51.0415
ARAF	10704.5	4879.4	4886.99	3636.63	5594.31	5134.8	4854.14	6278.71	6266.07	3845.2	4066.5	3169.45	3511.29	3104.01	3024.55	4134.28	4437.07	4997.69	4996.14	5018.07	5059.02	4557.03	4453.35	4320.95	4872.31	4606.56	5216.93	4707.58	6851.03	5254.65	5655.32	5284.86	4606.85	4912.56	4882.96	3464.45	3724.58	4481.58	4599.12	4784.71	2978.08	6441.41	1.19774	2.48382e-06	1.68346e-05	10704.5	4671.98
ARAP1	41521.5	8575.67	7955.08	6779.42	7650.59	10112.5	10728.3	11538.8	10323.2	11495.8	10148.8	8411.87	7133.03	8825.08	8885	10214.3	9571.66	11259.3	19727.8	7458.59	7404.98	13433.3	11225.6	9630.05	11660.6	9394.03	14018.8	7655.05	24832.5	12281.4	17193	11274.1	7831.43	14972.5	11515.3	6882.68	10824.1	16069.5	13110.4	12551.7	9160.45	6791.62	1.98967	1.35345e-55	1.25857e-51	41521.5	10890.4
ARAP2	11988.6	14964.6	13713.3	9624.66	13472.9	13099.3	10710.6	10523.7	11455.6	11981.5	9920.34	10098.4	11016.6	8832.27	11106	13062.3	7387.64	10951.6	10320.4	10842.7	12598.3	11016.7	12514.3	9567.4	11750.3	10452.8	8071.22	10713.8	8737.02	9329.27	7239.64	11571.1	10463.3	10598.3	9968.57	13292.5	10868.1	12700	11569	14245.8	10077.3	13059.3	0.12174	0.574854	0.681485	11988.6	11060.7
ARAP3	9493.61	2093.5	3262.6	2024.8	1984.06	2496.87	3240.31	3091.7	2164.41	4745.47	3937.79	4203.97	2638.38	4209.95	4006.56	2819.9	4373.41	4468.64	7817.85	1665.42	1625.65	5072.33	3591.71	2564.68	3484.64	3653.81	5567.74	2014.15	9479.94	2892.94	6404.91	4139.73	1984.06	5627.53	5062.21	2278.82	4134.09	4999.65	6563.25	4953.68	3624.79	2129.07	1.40844	3.14557e-06	2.07968e-05	9493.61	3831.58
ARC	0	0	1.8438	0.78511	5.68033	0	0	2.38281	2.28314	0	0	0	2.45431	2.69523	0	1.81169	1.79312	0	0	0	0.994892	3.96379	0.936562	0	0.773505	4.44863	3.41422	0.788936	0	0	1.66947	2.90457	1.50822	0	0.731639	0	1.66128	0	4.40388	1.44422	1.33069	1.38973	-2.50898	0.314297	NA	0	1.31936
ARCN1	6785.23	4189.34	4363.35	5349.74	5354.11	5784.36	5330.88	4783.49	6080	6453.6	6544.24	6694.88	5416.65	6336.48	5624.89	5390.68	4537.48	4614.34	5733.02	5363.72	5122.7	5526.84	4939.43	4922.79	4979.05	5347.26	5229.74	5294.55	7315.82	6049.02	7484.22	7234.55	5481.62	5804.08	5225.36	6461.4	5723.1	6081.34	4969.05	5642.58	7717.99	5105.88	0.265619	0.195113	0.299819	6785.23	5648.87
AREG	220.839	66.4419	180.692	79.2961	138.762	76.021	83.3872	283.554	213.473	17.8019	144.045	56.0529	90.8093	59.295	117.27	60.6916	109.38	54.4611	182.208	111.726	189.029	55.493	67.4324	41.7628	129.949	223.914	105.841	42.6025	170.788	53.4511	96.829	59.5436	18.8527	48.5048	49.7514	80.8786	765.849	57.6766	267.169	106.872	11.9762	229.306	0.821081	0.453317	0.573622	220.839	121.923
AREL1	16865.7	5479.71	8380.07	5341.1	6503.97	7521.86	6038.41	6078.55	8053.77	6522.26	6379.74	6767.65	5248.12	6244.85	6789.43	6345.45	6149.5	5947.57	8887.95	4997.12	4935.66	7836.41	5050.88	4925.02	5332.54	5184.14	6866	5029.47	10758.4	7088.43	7855.67	6965.15	4873.81	7806.36	5760.19	5897.92	6562.05	8044.37	8470.14	7918.67	6334.07	6003.64	1.38519	9.74774e-22	8.63279e-20	16865.7	6565.27
ARF1	38341.7	12841.9	11295.1	11039.4	12640.3	12777.4	14058.7	17340.9	16616.7	13281.9	12212.3	9218.25	10432.4	9975.94	10926.5	12650.1	12242.5	14315.5	20401.3	12007.9	12569.5	15723	14938.2	12181.3	14640.1	13260.6	15613.2	12622.2	20489.7	15631.6	16955.9	13709.6	10669.1	17998.2	15210	9881.41	13756.2	16814.3	12849.1	13581.5	9349.41	10250.7	1.52047	5.89951e-24	6.94424e-22	38341.7	13535.9
ARF3	31844.3	16616.3	19597.8	12864.8	14211.4	12687.1	15307.9	14883	16164.6	17027.1	18752.2	17568.2	12040	17032	16749.2	17558.9	16245.6	16969.2	22560.6	13609.6	12923.6	20054.1	13187.7	14640.8	16751.8	13078.2	16506.1	13120.8	24301.9	16170.2	17148.8	15556.1	12824.4	19562	16437	16051.3	18653.7	20755.5	17233.9	17514.1	15631.6	9889.34	0.992722	7.28785e-14	2.14122e-12	31844.3	16254.6
ARF4	15132.5	5468.05	7352.15	4878.67	5169.91	6463.48	6473.88	6515.8	7890.53	5045.56	6272.34	5885.56	4425.93	5023.91	6764.96	6434.22	6601.36	5007.59	10131.2	4990.14	4860.05	7216.74	4192.05	4341.84	5098.17	5906.3	6108.04	4315.48	8835.83	7437.92	7879.05	6159.86	4702.63	7267.96	6134.79	5015.36	6478.15	7021.37	11003.8	7956.22	5490.42	4493	1.31823	1.90391e-11	3.5303e-10	15132.5	6212.45
ARF5	4614.05	1782.27	1865.93	1821.45	1855.03	1719.76	1892.64	2090.92	2029.71	2172.68	2001.29	1495.73	1825.19	1650.38	1760.07	2068.04	1765.32	2210.98	3322.03	1792.85	1700.27	2349.2	2373.25	1986.71	2287.25	2248.04	2598.22	1774.32	3010.75	2426.68	2468.31	2033.2	1772.91	2622.17	2052.25	1594.46	2389.75	2481.11	2146.16	2328.09	1920.18	1443.93	1.16734	1.81528e-16	7.81495e-15	4614.05	2076.33
ARF6	14664.7	13542.5	13059.6	11256.9	13253.8	12680.3	12805.4	12179.7	14608.7	12872.4	13583.7	13248.2	11647.3	10409.9	13455.5	13599.5	11957.4	11952.4	16218.6	13593	13651.9	15922.5	12032	11390	12991	14715.3	11575.9	12597.7	13608.1	14512.4	11753.9	14085.7	14070.2	13785.1	12595.2	14511.9	17019	14212.7	13700.5	14605.4	13599.6	11764.1	0.146487	0.389934	0.51338	14664.7	13283.5
ARFGAP1	2186.06	1143.5	794.678	1245.18	1573.45	981.516	1211.22	1362.97	1387.01	1217.31	1065.42	671.652	1047.99	942.432	797.437	1113.28	1155.66	1571.59	1363.04	1410.54	1588.84	1158.75	1943.37	1677.22	1704.8	1268.6	1537.25	1510.81	1451.7	1383.15	1507.53	1499.48	1334.77	1548.27	1341.83	886.999	1029.16	1260.79	1017.3	1172.71	887.569	1165.99	0.803172	1.4921e-07	1.30885e-06	2186.06	1266.65
ARFGAP2	8605.29	6388.91	6237.58	6236.91	7142.6	6509.93	6640.65	7860.89	7299.19	5651.67	5815.49	5316.18	5537.73	5220.66	5460.71	6705.07	6620.19	6566.45	6972.24	6770.77	6635.93	6446.44	6422.94	6011.6	6469.59	6810.86	6832.71	6536.33	6764.42	6717.57	6903.24	6657.99	6891.8	7362.06	6802.04	5305.11	6391.77	5869.86	6002.49	6732.97	5206.98	6612.35	0.421005	0.00393072	0.0117122	8605.29	6422.95
ARFGAP3	12374.4	4423.63	4733.04	3539.27	4795.82	5590.92	5203.7	4883.57	4868.79	4220.74	4670.8	4312.14	3176.69	3741.88	4349.19	4320.88	3836.38	4129.14	6798.09	3866.77	4302.91	5240.13	3933.56	3752.68	4388.09	4847.53	4577.62	3917.07	10924.3	5103.34	6722.94	5159.96	3937.2	4468.26	4600.54	4077.71	4370.82	5978.13	5154.01	5625.25	4204.97	3960.74	1.41003	3.30228e-11	5.8715e-10	12374.4	4749.01
ARFGEF1	10798.8	7113.94	7797.43	6370.38	6736.05	7600.41	6830.17	6808.88	7132.52	8264.3	7946.33	8647.88	6994.77	8270.76	8261.94	6816.49	6396.05	6132.17	9737.58	6233.09	6142.46	7889.26	6076.41	6121.23	6574.79	6395.65	6528.85	5864.16	9849.58	6803.91	7474.2	7506.13	6312.65	6433.68	6577.43	8334.05	6994.81	8191.09	7298.7	7852.24	8955.53	7790.84	0.584972	1.18569e-08	1.30714e-07	10798.8	7269.73
ARFGEF2	5327.44	7510.26	7159.48	7191.61	7493.97	7342.79	6181.6	7141.28	8139.39	5933.11	6721.52	6834.52	6698.62	6977.05	6046.04	6228.59	7011.99	5678.8	5356.53	7152.21	6873.71	6102.91	5413.33	6204.01	6367.49	5606.76	6169.5	7319.75	5455.45	6371.37	6103.57	6663.8	7495.85	6026.23	6480.85	6663.16	5174.05	5569.34	5876.25	6227.49	6930.22	8738.64	-0.291127	0.0548444	0.109795	5327.44	6552.03
ARFGEF3	1.24067	0	23.9694	4.71066	20.2869	8.44678	9.26524	1.19141	5.70785	14.411	42.6168	5.90031	8.99912	10.7809	7.13818	19.0227	0	13.4384	8.05341	11.3472	9.94892	25.104	4.68281	16.4068	6.96154	8.89726	6.82844	11.0451	17.0788	1.64465	15.0252	2.90457	3.77055	10.6711	8.04802	17.7755	4.15319	4.04748	8.80777	25.996	7.98413	15.2871	-3.09986	0.0666339	0.128487	1.24067	10.9355
ARFIP1	5284.01	2113.32	1936.91	1576.5	1220.46	1930.09	2502.46	1582.19	1714.64	3526.47	3157.91	2578.43	2718.55	3024.95	4478.7	2843.45	2594.64	1962.72	4428.37	1758.81	1626.65	3385.07	2170.95	1886.78	2648.48	3056.21	2691.26	1284.39	5260.26	2159.42	3047.61	2078.22	1706.55	4202.45	2777.3	2997.84	2832.48	5208.1	3806.42	1949.7	2666.7	1459.22	1.06216	0.00100781	0.00359547	5284.01	2647.6
ARFIP2	1452.82	1718.16	1654.81	2011.45	1985.68	1950.36	1853.05	2067.09	2035.42	1633.53	1670.58	1657	1739.28	1728.54	1433.75	1754.62	1773.39	1821.26	1621.76	1939.49	1919.15	1536.63	1831.91	1885.29	1724.92	1949.24	1944.4	1996.01	1585.89	1787.73	1680.32	1755.81	1946.36	1929.52	1712.77	1662.01	1859.8	1675.66	1704.3	1454.33	1528.96	2306.96	-0.302105	0.0311446	0.0688327	1452.82	1790.91
ARFRP1	339.944	339.203	277.492	423.959	307.549	326.046	408.513	408.652	351.603	512.016	436.396	417.938	445.048	410.573	330.396	404.913	426.762	415.177	465.085	395.406	425.814	311.818	634.052	538.441	494.27	417.43	399.464	459.161	375.733	389.782	360.605	353.631	429.088	346.324	406.791	366.176	441.9	458.377	413.965	311.952	417.836	401.633	-0.263366	0.258185	0.373025	339.944	406.268
ARG1	2516.08	519.879	2151.72	659.492	1368.15	1324.46	1299.66	1203.32	1224.9	1401.26	1357.77	746.389	566.127	729.509	1097.24	1156.76	561.246	952.008	2513.67	493.166	635.736	1705.75	810.126	681.628	758.808	1586.68	3570.42	696.63	4572.23	823.146	2242.93	1898.86	697.551	676.157	1184.52	507.491	392.892	2715.86	782.423	2645.82	546.913	1134.02	1.11095	0.0492649	0.100497	2516.08	1282.76
ARG2	648.871	956.996	753.192	636.724	718.155	631.819	715.951	624.296	852.752	868.053	907.738	838.827	739.564	776.226	820.891	918.527	730.695	799.941	847.622	709.635	714.332	857.499	776.41	725.628	1042.68	754.043	762.225	792.881	712.429	675.95	682.812	829.254	757.126	790.628	669.449	987.43	873.832	761.939	698.75	726.444	859.624	562.842	-0.25616	0.168132	0.267532	648.871	777.117
ARGFXP2	689.813	505.891	551.296	299.912	416.287	369.124	421.99	444.394	379.001	294.155	340.934	379.586	286.336	403.386	401.778	413.065	352.348	362.131	293.95	233.054	235.789	380.524	275.349	326.644	347.304	140.873	321.79	335.298	357.435	379.914	239.568	307.884	254.889	430.723	277.291	348.4	152.838	324.811	321.483	268.625	202.265	426.648	1.04577	0.00410747	0.0121498	689.813	336.706
ARGLU1	14981.1	15605.7	23215.3	19397.7	18129.2	18228.2	16197.3	20188.4	16388.4	17385.6	15805.7	18409.9	23215.3	19119.1	17416.1	16929.3	17226.5	18018.1	17762.8	18417.3	17254.4	17516	19320.3	19368.2	16148.5	22394.4	17573	17129.4	24791.1	17197.3	19123.7	17685.2	19606.8	16124.9	18025.4	20441	21260.2	17210.9	14706	15489.3	15510.5	22281.6	-0.291652	0.0870419	0.159177	14981.1	18371.1
ARHGAP1	7997.36	4593.82	3642.43	4627.44	4673.28	4279.98	4849.93	4317.65	3888.18	5648.28	4718.53	3963.04	4400.57	4371.66	4145.24	5233.97	4766.11	6273.63	5854.83	4917.69	4649.13	5028.73	6139.16	5146.51	5678.3	4381.9	5846.86	4934.79	6299.63	4643.66	5429.94	5410.48	4882.86	5866.17	5175.61	4043.04	4758.73	5609.81	5272.92	5043.23	4841.04	3743.94	0.703523	5.48573e-07	4.28311e-06	7997.36	4926.65
ARHGAP10	363.516	377.67	346.634	365.076	425.213	307.463	451.47	302.617	446.354	740.049	450.886	403.188	602.941	379.129	507.831	494.591	394.486	735.578	407.704	421.591	423.824	540.396	805.443	387.797	635.047	342.545	429.338	434.704	375.733	481.882	386.481	498.133	364.235	436.543	590.432	802.565	950.251	439.152	403.689	668.675	657.36	428.038	-0.427415	0.258197	0.373025	363.516	488.847
ARHGAP11A	416.865	642.272	465.56	580.981	658.918	581.139	582.026	401.504	698.64	848.556	525.891	411.055	562.854	411.472	665.89	662.173	316.485	625.949	468.105	552.52	580.022	771.617	293.144	604.814	599.466	582.029	550.543	468.628	467.227	523.82	568.453	671.681	719.42	468.556	343.87	472.829	576.463	602.063	460.94	623.904	793.09	885.26	-0.440616	0.272187	0.388081	416.865	568.045
ARHGAP11B	90.5689	109.571	99.5652	102.849	91.6967	100.517	143.19	91.7382	113.015	99.1818	106.542	90.4714	125.17	111.403	106.053	113.231	92.3456	106.093	76.5074	102.997	113.418	91.1671	108.641	49.9662	104.423	64.5052	69.138	89.9387	76.8545	81.4101	84.308	108.195	91.2472	74.6974	81.2119	115.541	71.4349	86.009	88.0777	89.5418	109.116	109.789	-0.0855302	0.808492	0.866198	90.5689	96.1163
ARHGAP12	3725.73	2776.57	3847.09	3602.08	3250.77	3990.26	2785.47	3526.56	3366.49	2660.11	3227.8	2975.72	3161.15	2709.6	2985.8	3265.57	2997.2	2943.02	3280.76	3576.11	3183.65	4054.95	2935.18	2727.26	3311.37	4017.11	3100.97	4179.78	2933.89	3498.99	2785.5	3795.54	3822.58	2910.29	3252.13	3617.32	2806.73	3304.77	2996.11	4010.61	2890.25	4586.12	0.175839	0.419725	0.542313	3725.73	3308.52
ARHGAP15	18177.1	5422.59	9017.11	7025.16	5909.97	9914.83	8191.32	10291.4	8146.24	7286.05	7174.11	9057.95	6246.21	7455.9	10365.7	6532.05	8429.45	5962.43	12874.4	5391.66	4286.99	8642.38	5830.1	5562.65	4851.42	6223.64	6247.17	4774.64	21239.9	7821.95	8179.55	6358.82	5198.83	5969.97	6325.01	6948.45	8421.85	8988.45	9221.73	7962	7741.94	7215.49	1.29306	5.20262e-07	4.08091e-06	18177.1	7675.79
ARHGAP17	2873.39	3231.17	2692.87	3174.2	2724.93	2947.08	3061.74	2910.6	2856.21	2671.98	3090.57	2944.25	2554.11	2789.56	2791.03	2562.64	2653.81	2786	2323.41	3364.87	3130.92	3136.68	2270.23	3158.31	2632.24	3214.88	3093.29	2710.78	2642.33	2970.23	2591.85	2980.81	4157.4	3138.26	3190.68	2644.11	2893.95	2392.06	2768.57	2787.35	3768.51	3415.96	-0.025457	0.893549	0.926425	2873.39	2922.45
ARHGAP18	1126.53	2401.23	1520.21	1379.44	1086.57	1112.44	1451.27	1479.73	1735.18	2085.36	1546.14	1967.75	1922.54	2327.78	2319.91	2292.69	1326.01	2366.58	1738.53	1584.24	1778.87	2446.98	1783.21	1455.73	2993.46	1660.82	1959.76	1710.41	2115.33	1490.05	1024.22	1911.93	1600.97	1581.26	1885.43	2141.06	2088.23	1640.24	1732.19	1379.23	2146.4	831.06	-0.655622	0.0471945	0.0969111	1126.53	1780.5
ARHGAP19	4951.52	3343.08	3603.71	2785.57	2799.59	3422.64	3408.77	3075.02	2952.1	3621.41	4449.19	3355.31	2503.39	3458.88	4139.13	3165.93	3614.03	2980.51	5475.31	2807.12	2614.58	4710.3	2960.47	2906.24	3281.98	3726.47	3723.21	2674.49	4623.47	3082.07	3746.28	3849.28	3031.52	3693.15	4168.14	3955.05	3789.37	4906.56	4136.71	3863.3	4195.66	3133.85	0.504456	0.00133279	0.00458429	4951.52	3554.46
ARHGAP20	8.68469	33.8038	52.5483	98.1387	40.5738	39.6999	59.8029	20.2539	30.8224	22.8881	52.8448	13.7674	37.6327	34.1396	12.2369	12.6818	17.0346	23.3405	13.0868	24.4401	41.7855	40.9591	23.414	17.8983	22.4316	25.2089	36.7029	35.5021	17.0788	37.8269	42.5714	34.8548	15.8363	23.2823	20.4859	27.5521	12.4596	27.3205	23.4874	34.6613	25.2831	8.33839	-1.79007	0.0428903	0.0894954	8.68469	30.1141
ARHGAP21	2363.48	6320.14	4750.55	4196.41	4154.75	3638.03	4127.24	4827.57	5492.09	4208.02	5050.94	4119.4	3529.29	5624.94	5024.26	5951.4	4080.24	5422.77	4240.12	5114.96	5404.25	4963.98	4324.11	3266.44	6050.35	4165.4	4651.02	5459.44	4389.25	4536.76	4315.57	4921.79	4571.41	3938.59	5849.45	4376.33	3129.02	3821.84	3986.98	5093.77	5527.68	4046.9	-0.975115	0.00011466	0.000529141	2363.48	4650.33
ARHGAP22	17.3694	41.9633	34.1103	32.9746	29.2131	33.7871	54.7492	42.8906	28.5392	29.6698	40.9121	19.6677	46.6318	40.4284	11.2171	9.9643	32.2761	44.5591	67.4473	18.3301	21.8876	50.208	31.8431	52.9492	54.1453	25.9504	56.3347	26.0349	57.3359	39.4716	78.4649	19.6058	40.7219	54.3254	29.9972	41.7725	38.2094	43.5104	44.0388	28.8845	43.9127	11.1179	-1.0994	0.102917	0.181858	17.3694	37.8062
ARHGAP23	23.5727	12.8221	11.9847	11.7766	12.1721	13.5148	8.42295	7.14843	17.1235	10.1725	23.0131	15.7342	11.4534	9.88251	13.2566	13.5877	9.86215	10.6093	4.02671	15.7115	8.95403	13.2126	21.5409	11.9322	20.1111	13.3459	11.9498	14.9898	19.5186	18.0911	20.0336	15.9751	10.5575	31.0431	9.5113	17.7755	13.2902	13.1543	5.87184	10.1096	13.3069	5.55893	0.79993	0.15154	0.247007	23.5727	13.4661
ARHGAP24	1136.45	1530.49	2035.56	1789.27	1626.2	1348.11	1372.1	1441.6	1783.13	830.754	2187.95	927.332	776.379	794.194	1083.98	1096.07	1039.11	822.574	1405.32	1698.59	1371.96	1512.85	576.922	808.408	898.813	1353.13	1968.3	1493.46	2294.66	1321.47	2018.38	1919.92	1491.63	1244.63	1101.12	663.916	698.567	1632.15	1093.63	1605.98	978.055	1299.4	-0.229653	0.618426	0.718717	1136.45	1339.9
ARHGAP25	33568.8	11207.7	18061.9	13993.8	12476.4	16663	14732.6	15672.9	10358.6	22494.8	17652.7	20105.3	15903.1	20674.2	22610.7	15607.7	16548.7	16139.6	26877.3	10504.9	10716	21268.4	14719	14465.6	14878.4	14148.9	19691.5	12559.9	29947.6	16878.2	23343.3	18411.3	12954.8	22010.5	18231.7	16175.7	19923.7	23800.2	23516.7	25031.3	23533.2	15234.2	0.950864	0.000101257	0.000475191	33568.8	17798.2
ARHGAP26	47154.2	13730.2	21519.9	9720.44	13640.9	21763.1	17032.9	17691.2	15859.8	16926.2	19218.5	18112	11156.5	14205.7	21754.1	16470.1	16118.3	17573.9	34919.6	10916	10413.5	23509.2	13393.8	11132.8	14027.5	16117.4	17884.6	11923.2	43696.1	19629.7	27884.3	17561	11606.5	23695.6	18018.1	15030.1	16008.9	30412.8	27662.3	22431.7	18033.5	14073.8	1.4452	1.82973e-19	1.20245e-17	47154.2	18353.1
ARHGAP26-AS1	106.698	13.9878	19.3599	3.14044	15.418	25.3403	20.2151	10.7226	9.13255	9.32479	8.52336	18.6843	3.27241	7.18728	15.2961	9.05845	21.5174	4.95101	22.1469	4.3643	2.98468	15.8552	1.87312	2.23729	10.0556	4.44863	8.53556	1.57787	24.3983	5.75627	7.5126	10.8921	10.5575	8.73086	17.5593	8.88776	4.98383	12.1424	13.2117	4.33267	10.6455	5.55893	3.42877	1.66255e-06	1.16812e-05	106.698	10.5947
ARHGAP26-IT1	302.724	23.3129	71.9082	26.6937	40.5738	113.187	43.7993	63.1445	68.4941	55.101	54.5495	71.7871	31.906	47.6157	105.033	54.3507	64.5522	41.0226	68.454	36.6601	35.8161	52.8505	25.2872	29.0848	41.7693	30.399	37.5564	32.3464	115.892	65.7859	46.7451	55.9129	24.1315	51.4151	79.017	42.6613	37.3787	89.0446	133.584	47.6593	57.2196	55.5893	2.53593	9.70736e-09	1.08954e-07	302.724	55.3486
ARHGAP27	16921.5	5800.26	4886.99	5271.23	5167.47	6079.99	7674.15	6036.85	5505.79	9763.05	7302.82	5610.21	6791.07	6053.48	5412.78	7039.32	6179.98	9239.28	13254.9	5670.97	5538.56	8561.78	9551.99	7841.7	8911.55	6739.68	9884.17	6315.43	15022	7421.47	10867.4	7328.95	5778.74	9720.36	8148.99	5497.97	7008.93	10284.7	8063.51	7457.97	6865.02	4066.36	1.22413	6.75342e-12	1.37153e-10	16921.5	7454.09
ARHGAP29	71.9589	155.031	114.316	13.3469	53.5574	49.836	57.276	51.2304	42.2381	79.6845	184.957	108.172	84.2645	59.295	121.349	126.818	61.8626	101.142	229.522	39.2787	19.8978	79.2758	98.339	67.1187	130.722	92.6798	84.502	41.8136	124.431	74.8315	116.863	111.826	67.1157	52.3852	28.5339	261.3	115.459	81.9615	115.969	76.5438	79.8413	34.7433	-0.249437	0.697383	0.781886	71.9589	89.9837
ARHGAP30	87097.5	33156.8	35416.6	33517.9	29596.9	34651.2	39321.7	35931.6	32716.2	51394.8	46747.2	43105.7	39366.3	41370.9	42404.9	40608.1	38825.5	42969.8	67176.5	31748.5	30943.1	49054.5	48350.9	40176.5	43827.6	44639.1	48758.5	33740.4	71515	42581.6	49109.9	41065.5	35415.2	47940.2	47393.3	42550.2	53323.7	56814.5	51290.6	46294.6	47138.3	29178.8	1.0418	1.18096e-07	1.05593e-06	87097.5	42954.4
ARHGAP31	1260.52	2879.15	1570.92	1672.28	1414.4	1366.69	2079.63	1529.76	1595.91	2240.49	2987.44	2186.06	1757.28	2242.43	2156.75	2250.12	1789.53	1963.43	1828.12	1783.25	1396.83	1475.85	1698.92	2615.39	1775.97	1181.85	1739.55	1485.57	1489.51	1472.78	1916.55	1476.25	1799.3	1735.5	1777.15	2179.28	1825.74	1867.91	2016.98	1476	2561.57	983.931	-0.542409	0.146963	0.241068	1260.52	1835.17
ARHGAP31-AS1	66.9962	59.448	44.2512	46.3215	89.2623	44.7679	74.9642	60.7617	109.591	40.69	40.0598	31.4683	51.5404	61.9903	36.7107	40.763	29.5864	47.3882	26.1736	75.9388	49.7446	50.208	36.5259	51.4577	49.5043	20.0188	40.1171	45.7583	39.0372	55.0957	35.8935	47.9254	72.3945	87.3086	55.6045	38.2174	23.2579	36.4273	30.8272	57.7689	62.5423	30.5741	0.437201	0.442698	0.564156	66.9962	49.4606
ARHGAP32	452.845	1149.33	1092.45	1426.54	1439.56	1120.89	831.345	1573.85	1450.93	679.014	1067.12	1111.22	879.46	1366.48	944.28	958.384	1175.39	905.327	634.206	1417.52	1368.97	635.527	835.413	1167.87	1113.07	1444.32	1111.33	1005.89	878.337	1024.62	865.618	1041.29	1885.27	902.189	1420.11	783.901	645.406	639.502	889.584	957.52	966.079	3249.19	-1.28166	0.000498401	0.00192909	452.845	1123.28
ARHGAP33	239.449	125.89	118.925	191.567	157.426	157.11	200.466	150.117	188.359	194.973	87.7906	40.3188	139.077	90.7394	93.8161	134.971	108.484	227.039	104.694	180.682	198.978	133.448	329.67	276.678	190.282	126.045	192.05	150.687	136.63	111.014	186.98	199.689	152.33	129.023	130.963	117.318	201.015	137.614	110.097	135.757	105.124	186.224	0.66005	0.0170474	0.0414875	239.449	154.392
ARHGAP35	3281.57	4058.78	3383.37	3752.04	4105.25	3525.69	3779.38	3314.49	3089.09	3980.84	3197.11	3231.4	3381.22	2921.63	3350.87	4108.91	3181.89	4470.05	3439.81	4245.59	4367.57	4243.9	4637.85	4032.34	4512.63	3072.52	3685.65	4257.1	3190.07	3507.21	3464.14	3843.47	3766.02	4469.23	3612.83	4020.82	3634.88	3744.93	3332.27	4183.91	3554.27	2968.47	-0.182279	0.380303	0.503934	3281.57	3722.43
ARHGAP39	2.48134	2.33129	0.9219	4.71066	4.05738	5.06807	2.52688	2.38281	4.56628	1.69542	4.26168	1.96677	0.818102	0.89841	0	2.71754	2.68968	2.82915	3.02003	2.61858	12.9336	0	3.74625	2.98305	2.32051	5.19007	5.97489	0.788936	3.65974	4.93394	3.33893	5.08299	10.5575	0.970096	3.65819	5.33266	0.830639	1.01187	1.46796	0	13.3069	5.55893	-0.440991	0.746152	0.819956	2.48134	3.50557
ARHGAP4	6714.51	3132.09	2535.23	4509.67	4039.52	3448.82	3933.52	4116.31	4333.4	4184.29	3142.56	2401.42	3673.28	3061.78	2544.25	3572.65	3805.89	4589.58	4269.32	4272.65	4203.42	3667.82	5167.95	4843.73	4268.2	3806.55	4920.75	4215.29	4897.95	3943.87	4555.97	4012.66	4330.1	3957.99	3969.87	2628.11	3781.07	3477.8	3583.29	3743.42	3253.53	4448.53	0.795309	3.43986e-11	6.09863e-10	6714.51	3884
ARHGAP40	0	0	0.9219	0	1.62295	0	0	8.33984	1.14157	1.69542	0.852336	2.95015	1.6362	1.79682	0	0.905845	0.896559	0	4.02671	0	0.994892	1.32126	0.936562	0	0.773505	0	2.56067	0	2.43983	0.822324	0	0.726142	0.754109	0	1.46328	0	2.49192	1.01187	0	1.44422	2.66138	1.38973	-2.34449	0.352929	NA	0	1.18483
ARHGAP42	101.735	90.9205	134.597	194.707	338.385	97.138	191.201	181.094	121.006	150.044	183.252	76.704	98.9903	59.295	102.994	104.172	74.4144	70.7287	99.661	195.521	246.733	158.552	107.705	71.5933	107.517	120.855	117.791	188.556	87.8337	152.952	83.4733	147.407	110.1	79.5479	129.5	103.098	116.289	115.353	145.328	151.643	123.754	202.901	-0.370436	0.446905	0.567829	101.735	132.52
ARHGAP44	3.72201	5.82824	8.2971	21.198	8.11475	5.91275	24.4265	29.7851	17.1235	6.78166	13.6374	27.5348	22.9069	14.3746	7.13818	11.776	28.6899	12.7312	15.1001	28.8044	16.9132	27.7465	32.7797	18.6441	13.1496	20.0188	14.5104	22.8791	0	9.86789	5.84313	18.8797	21.1151	12.6112	21.2175	7.11021	11.6289	7.0831	4.40388	11.5538	19.9603	5.55893	-2.02183	0.0473918	0.097254	3.72201	15.4545
ARHGAP5	2379.61	3378.05	4889.76	5109.49	4995.44	4703.17	4132.3	3494.39	3972.66	2822.87	3671.01	3684.74	4229.59	3654.73	4534.79	3473.92	3515.41	3477.73	3514.31	3988.97	3751.74	3932.08	3369.75	3197.83	3124.19	3698.3	3535.43	4100.89	3546.29	5923.2	3454.13	4693.05	3728.32	2970.43	3274.81	4816.28	2993.62	3552.68	3070.97	3968.72	4781.16	4811.25	-0.703163	0.00510619	0.0146687	2379.61	3891.18
ARHGAP5-AS1	8.68469	13.9878	22.1256	33.7597	22.7213	22.8063	35.3764	30.9765	21.6898	16.9542	16.1944	24.5846	28.6336	33.2412	26.5132	25.3637	26.8968	19.804	25.1669	21.8215	15.9183	14.5339	39.3356	28.339	27.0727	22.9846	25.6067	21.3013	20.7385	32.893	20.0336	19.6058	21.1151	23.2823	29.9972	31.1072	34.8868	13.1543	26.4233	21.6633	43.9127	19.4563	-1.52213	0.0190835	0.0456051	8.68469	24.9263
ARHGAP6	63.2742	467.425	166.864	237.103	147.688	81.9338	152.455	355.039	283.109	216.166	202.004	228.145	200.435	314.443	352.83	422.124	126.415	554.513	181.202	205.122	280.559	334.279	355.893	211.051	490.402	276.557	308.987	335.298	269.601	201.469	145.244	228.735	249.61	232.823	320.458	188.421	164.466	140.65	256.893	213.745	376.585	25.0152	-2.01635	0.00123824	0.00429911	63.2742	256.14
ARHGAP9	39481.8	10214.6	14797.4	10552.7	13386.9	15067.4	15738.3	16354.4	16201.1	15799.6	15254.3	17251.5	13002.1	14908.2	15204.3	13673.7	15424.4	15408.2	20507	10296.3	9868.33	17500.1	13789.9	10941.1	14653.3	17327.4	18029.7	11475.9	23676.1	16075.6	20455.1	16045.6	11900.6	16189	17948.6	11472.3	16802.2	20054.3	22132.5	17310.5	14830.5	13916.8	1.37751	3.93729e-11	6.92769e-10	39481.8	15400.9
ARHGDIA	8084.21	1832.4	1307.25	1751.58	1987.3	1765.38	2249.77	2379.24	2934.97	1866.65	1434.48	908.647	1227.15	955.908	944.28	1627.8	1537.6	2372.95	2495.55	2181.28	2314.12	1884.12	2944.55	2241.77	2341.4	1815.04	2200.47	1805.09	2453.25	2158.6	2309.71	1904.67	1814.39	2316.59	2200.04	971.432	1660.45	2025.77	1914.22	1669.52	1153.71	1507.86	2.12648	7.61318e-24	8.74012e-22	8084.21	1887
ARHGDIB	128327	66109.7	90808.1	58839.3	62047.8	79652.3	67808.9	77858.3	75592.4	79575.2	83987.5	90757.5	66545.2	85369.6	89640.3	77431.6	85347	68288.5	119068	58119.4	54104.2	76744.2	61489	58229.2	62322.8	77848.1	76723.6	54653.5	132639	65471.8	88740.5	69149.7	66531.3	71986.9	75317.8	69483.6	95354	92115.7	103707	82894	77460.7	64528.1	0.760948	2.04218e-06	1.40668e-05	128327	77081.5
ARHGEF1	16359.5	4600.81	3572.36	7985.35	6591.61	6019.18	7463.57	7567.81	7874.54	6544.31	4245.49	3333.67	6256.03	4615.13	3622.12	5135.24	5937.91	9129.65	7251.09	7240.37	8479.46	5662.93	11371.7	8961.84	7991.08	6583.98	8562.02	7459.39	9031.02	7164.91	8125.29	7343.47	8193.4	7067.15	7776.59	3923.06	5054.44	6260.44	6291.68	5086.55	4284.81	7629.63	1.32264	1.61577e-15	6.23444e-14	16359.5	6665.64
ARHGEF10	160.046	97.9144	147.504	149.956	193.131	154.576	118.764	206.113	204.341	154.283	144.045	150.458	268.337	205.736	120.329	212.874	224.14	123.775	91.6076	157.988	119.387	301.248	214.473	125.288	331.834	86.0069	184.368	239.837	114.672	171.043	111.02	255.602	88.2308	155.215	190.226	135.094	137.055	131.543	174.687	228.187	87.8254	75.0455	-0.0767486	0.895182	0.927343	160.046	165.458
ARHGEF10L	320.093	537.363	187.146	313.259	260.483	146.129	491.058	177.519	232.88	400.118	387.813	172.092	268.337	286.593	238.619	322.481	286.002	521.977	479.178	355.254	289.514	405.628	396.166	575.73	456.368	248.382	429.338	335.298	385.493	316.595	511.691	463.278	345.382	545.194	362.893	255.968	268.296	391.594	251.021	297.51	384.569	79.2147	-0.0767246	0.856082	0.9007	320.093	342.913
ARHGEF11	7834.83	5054.25	3632.29	3744.97	2878.3	3175.15	4715.17	3542.05	3524.02	5003.17	5554.67	4585.52	3792.72	4940.35	4535.81	4002.02	5295.08	4567.66	6524.27	3768.14	3131.92	5180.67	4133.98	4578.24	5106.68	3667.9	5671.88	3532.86	9165.21	5067.16	6048.48	4317.64	2762.3	5929.23	5657.03	4052.82	3923.11	6037.83	5661.93	4800.6	4739.91	3086.6	0.794182	0.00154313	0.00521422	7834.83	4611.94
ARHGEF12	1825.03	5128.85	4709.07	3595.02	3261.32	3224.98	3049.11	5454.25	3994.35	6288.3	3444.29	4786.13	4480.74	5784.86	5261.86	5873.5	2955.95	5288.38	2532.8	3278.46	4309.87	5886.22	5689.61	3455.12	6956.13	3200.05	3336.55	5988.81	3421.86	3355.08	2095.18	4339.42	2896.53	4443.04	3980.11	4599.42	3275.21	4400.63	3841.65	4703.83	4417.88	1699.64	-1.20506	0.00161949	0.00543569	1825.03	4211.81
ARHGEF17	69.4775	24.4786	109.706	32.9746	24.3443	14.3595	33.6918	97.6952	95.8918	32.2129	139.783	29.5015	25.3612	43.1237	31.612	25.3637	9.86215	26.8769	148.988	19.2029	31.8365	54.1718	22.4775	39.5255	20.1111	25.2089	52.0669	29.9796	32.9377	27.1367	40.0672	38.4855	87.4767	39.7739	29.2655	20.4419	17.4434	43.5104	120.373	51.992	41.2513	12.5076	0.667624	0.474909	0.59235	69.4775	44.9529
ARHGEF18	4230.69	2778.9	3043.19	4478.27	3732.79	4370.36	3738.95	5181.42	3478.36	2606.7	4630.74	2033.64	2772.55	2527.23	2551.39	2874.25	3069.82	3511.68	3532.43	4742.25	4391.45	3128.75	4015.98	3625.16	3112.58	4171.33	4627.12	3612.54	4183.08	4008.83	4756.31	3664.84	4624.95	4153.95	3867.44	2493.91	2913.05	2521.58	2982.9	3250.95	2344.67	5465.82	0.235259	0.363889	0.486564	4230.69	3599.32
ARHGEF19	214.636	183.007	144.738	252.805	210.984	147.819	228.262	218.027	213.473	236.511	193.48	190.777	364.874	164.409	138.685	239.143	200.829	373.447	188.249	289.789	324.335	178.37	337.162	300.543	323.325	310.663	250.092	305.318	207.385	238.474	174.459	220.021	287.316	232.823	338.017	216.861	259.159	275.229	186.431	200.747	194.28	191.783	-0.132786	0.632932	0.730681	214.636	237.368
ARHGEF2	14245.4	4753.51	5156.19	5563.29	4706.56	5717.63	6670.97	4654.82	5779.76	7548.84	6357.57	6441.17	5953.33	6444.29	6455.98	5990.35	6282.19	6768.02	8606.08	4263.92	4102.93	6529.68	6356.44	6391.19	5895.65	5478.49	6761.01	5183.31	10483.9	6469.22	8378.22	6296.37	5537.42	7602.64	6032.36	5257.11	6195.73	6939.41	7667.16	6867.28	6409.92	4480.5	1.20504	6.89087e-13	1.71561e-11	14245.4	6230.01
ARHGEF25	27.2947	40.7977	34.1103	44.7513	77.0901	45.6126	58.1183	51.2304	35.3886	45.7762	49.4355	39.3354	82.6283	25.1555	33.6514	81.5261	34.9658	53.0465	53.3539	35.7873	51.7344	38.3166	62.7496	75.3221	67.2949	52.6421	51.2133	68.6374	20.7385	45.2278	22.5378	48.6515	17.3445	78.5778	38.7768	74.6572	118.781	44.5223	77.8019	37.5498	51.8968	9.72813	-0.898405	0.154434	0.250478	27.2947	50.6455
ARHGEF26	19.8507	29.1412	18.438	25.9086	35.7049	19.4276	44.6416	16.6797	12.5573	57.6441	42.6168	32.4517	49.0861	41.3268	32.6317	30.7987	56.4832	39.608	6.04006	27.0587	25.8672	25.104	44.955	37.2882	44.0898	24.4675	11.9498	23.6681	15.8589	17.2688	24.2073	29.0457	58.8205	29.1029	19.7542	55.9929	20.766	38.4511	20.5515	11.5538	33.2672	36.133	-0.628448	0.353038	0.475334	19.8507	30.888
ARHGEF26-AS1	1.24067	5.82824	2.7657	0	3.2459	0	2.52688	0	2.28314	2.54312	0	0.983384	0.818102	8.08569	3.05922	5.43507	0	7.78015	0	1.74572	0.994892	2.64253	0.936562	0.745764	6.96154	0.741439	1.70711	3.94468	1.21991	0.822324	1.66947	6.53528	0.754109	1.94019	3.65819	3.5551	0.830639	0	1.46796	0	1.33069	0	-0.841392	0.663421	0.754867	1.24067	2.18436
ARHGEF28	17.3694	37.3007	30.4227	19.6277	42.1967	48.1467	32.8495	33.3593	26.2561	249.226	63.0729	36.3852	125.17	47.6157	34.6712	63.4092	32.2761	77.0942	39.2604	27.0587	34.8212	108.344	106.768	24.6102	78.124	43.0034	28.1673	52.0698	15.8589	35.3599	12.521	18.8797	14.3281	25.2225	49.7514	140.427	44.0239	97.1396	29.3592	128.536	139.722	20.846	-1.69082	0.0894628	0.162722	17.3694	56.4215
ARHGEF3	6656.2	8343.7	6954.82	8655.05	8538.34	10305.1	7263.11	7368.84	6279.77	8441.48	6789.71	7779.55	9371.36	6825.22	8212.99	9888.21	7566.06	9024.98	7812.82	8356.76	7154.27	7754.49	9395.59	7528.48	9102.6	7627.18	6581.77	9275.52	7475.63	7352.4	6665.34	6851.15	8124.77	6396.81	7091.77	10861.7	9221.75	7252.08	8073.79	8230.62	7382.66	8092.41	-0.261351	0.184546	0.287044	6656.2	7982.21
ARHGEF33	14.888	13.9878	18.438	16.4873	11.3607	10.9808	19.3728	9.53124	22.8314	18.6496	17.0467	29.5015	21.2707	26.9523	23.454	17.2111	26.8968	16.2676	9.06009	19.2029	21.8876	27.7465	14.985	26.1017	22.4316	10.3801	20.4853	8.6783	8.53939	9.04556	12.521	21.0581	14.3281	6.79067	20.4859	31.9959	20.766	20.2374	8.80777	25.996	13.3069	25.0152	-0.261296	0.669628	0.759648	14.888	18.0511
ARHGEF34P	59.5522	128.221	193.599	262.227	116.041	141.906	143.19	109.609	156.395	272.114	160.239	195.694	101.445	197.65	102.994	122.289	99.518	120.239	39.2604	164.971	84.5658	109.665	108.641	106.644	78.8975	80.0754	173.272	205.123	209.825	147.196	202.005	159.751	323.513	81.488	83.4068	126.206	59.806	109.282	136.52	95.3187	90.4868	218.188	-1.25219	0.0590189	0.116547	59.5522	141.89
ARHGEF35	32.2574	68.7732	162.254	79.2961	118.475	121.634	101.075	110.801	101.6	103.42	41.7645	70.8037	56.449	95.2314	73.4213	75.1852	65.4488	77.8015	34.227	95.1417	69.6424	83.2395	64.6228	62.6441	78.124	77.8511	53.774	71.7932	8.53939	94.5673	149.417	151.764	156.855	64.0263	107.551	63.9919	64.7898	62.736	80.7379	93.8745	75.8492	187.614	-1.41791	0.0506324	0.102734	32.2574	87.2392
ARHGEF37	12.4067	10.4908	8.2971	13.3469	3.2459	16.8936	14.319	11.9141	9.13255	9.32479	13.6374	6.88369	11.4534	13.4761	18.3553	9.05845	14.3449	7.07287	11.0734	14.8386	19.8978	7.92758	7.49249	20.8814	13.1496	2.96575	3.41422	9.46723	4.87965	4.93394	3.33893	2.90457	17.3445	5.82057	7.31639	16.8867	5.81447	10.1187	17.6155	7.22111	7.98413	30.5741	0.221683	0.77061	0.838509	12.4067	10.8563
ARHGEF39	101.735	164.356	166.864	79.2961	143.631	125.012	127.187	148.926	188.359	267.028	141.488	138.657	193.89	187.768	121.349	241.861	119.242	230.575	117.781	74.1931	144.259	104.38	244.443	196.882	168.624	157.185	157.054	164.888	102.473	118.415	116.028	125.623	112.362	131.933	103.161	266.633	186.063	143.686	121.841	194.97	230.209	132.025	-0.61652	0.127726	0.215988	101.735	156.112
ARHGEF4	14.888	25.6442	13.8285	71.445	54.3688	21.117	52.2223	53.6132	68.4941	17.8019	46.8785	97.3551	31.906	97.0282	18.3553	19.0227	71.7247	50.2173	20.1335	68.9559	68.6475	7.92758	48.7012	91.7289	50.2778	44.4863	76.82	60.7481	40.2571	40.2939	62.605	60.2698	112.362	45.5945	66.5791	27.5521	27.4111	17.2018	42.5709	12.998	37.2593	63.9277	-1.66802	0.0147749	0.036726	14.888	48.9349
ARHGEF40	16384.3	3067.98	3868.29	1777.49	3238.6	4423.58	3294.21	4372.46	3868.78	3261.98	5347.56	4600.27	1868.55	3515.48	4166.66	2667.71	3794.24	4323.64	9207.06	1871.41	1757.97	5168.78	3633.86	3491.67	4182.34	3473.64	3776.13	1867.41	9733.69	2935.7	5938.29	4258.82	2038.36	4819.44	4693.46	2925.85	4442.26	7936.1	7313.38	4810.71	3712.62	2237.47	2.10873	1.77903e-11	3.32861e-10	16384.3	4089.85
ARHGEF5	120.345	167.853	233.241	184.501	193.943	315.91	261.954	158.457	312.79	348.408	70.7439	223.228	159.53	220.11	207.007	158.523	320.968	199.455	92.6142	238.291	146.249	203.474	104.895	218.509	126.855	149.771	142.544	127.808	121.991	148.018	257.098	158.299	485.646	172.677	276.559	123.54	149.515	216.54	174.687	183.416	138.392	525.319	-0.760363	0.173957	0.274651	120.345	205.349
ARHGEF6	19428.9	18456.9	19436.4	17147.6	15467.5	16049.7	16679.1	15647.9	14826.7	16894	19155.4	19304.8	17894.3	19723.7	21311.6	18542.7	18994.5	16520.1	16452.1	18056	16431.6	17959.9	15046.8	17112.3	17847.8	16406.6	16149.3	16912.4	20204.2	17069	18359.1	18473	17842.2	13674.5	16865	24201.4	23922.4	14957.5	17066.5	22524.1	22497.9	24242.5	0.111125	0.538571	0.650243	19428.9	18105.5
ARHGEF7	4829.93	3917.74	4642.69	3836.05	4937.83	5615.42	4421.21	5219.55	5784.33	3148.39	3966.77	3793.9	3587.38	3128.26	3585.41	3961.26	3543.2	4030.12	4002.55	4531.02	5087.88	3410.18	4303.5	3872.75	4216.37	4516.84	3884.53	4740.72	4042.79	4168.36	3823.08	4409.13	4765.22	4066.64	4053.28	3361.35	3715.45	3849.16	3612.65	3744.87	3455.8	8710.84	0.193559	0.418577	0.541318	4829.93	4230.84
ARHGEF9	882.117	1615.59	1716.58	2279.96	1988.93	2105.78	1794.09	1887.19	1692.95	2304.07	1673.14	1738.62	2226.06	1883.07	1834.51	2318.96	1805.67	2051.84	1578.47	1855.7	2170.85	1589.48	2119.44	2024	1773.65	1862.49	1659.31	2199.55	1265.05	1542.68	1432.4	1641.08	1881.5	1450.29	1709.11	2034.41	1781.72	1970.11	1729.26	1657.97	2283.46	1737.17	-1.06586	2.37894e-09	2.99956e-08	882.117	1850.39
ARHGEF9-IT1	0	2.33129	6.4533	8.63621	3.2459	5.91275	0	14.2969	2.28314	8.47708	5.96635	1.96677	3.27241	2.69523	6.11844	7.24676	2.68968	1.41457	2.01335	6.11002	1.98978	1.32126	1.87312	5.22035	3.86752	6.67295	9.38911	2.36681	0	4.93394	1.66947	2.90457	3.01644	2.91029	2.19492	2.66633	9.13703	10.1187	2.93592	8.66534	0	6.94866	-4.27809	0.0517028	0.104598	0	4.43738
ARID1A	22431.3	10585.2	11481.3	10669.6	10377.1	12871.2	12795.3	11883.1	12219.4	13541.3	12226.8	13752.6	10907.8	12751.1	12374.5	12414.6	13006.4	12450.4	14254.5	10888.9	11358.7	11886.1	12048.9	12111.9	12491.3	10761.2	12614.7	11217.1	15267.2	11764.2	13977.6	10195	11147.2	13504.7	12924.4	11762.1	11199.5	12826.5	14581.3	12863.7	12656.2	12845.3	0.865366	4.30239e-07	3.43415e-06	22431.3	12279.4
ARID1B	5478.8	5161.49	5126.69	5556.22	5726.58	5662.72	5247.5	6063.06	5671.32	5282.07	5062.88	5109.67	5019.06	5288.94	4583.73	4937.76	4792.11	5052.85	5135.06	5965.12	6482.71	5007.59	5482.63	5353.84	5346.47	5530.39	5263.88	5703.22	5077.28	5172.42	6062.67	4897.83	6162.58	4795.18	6120.89	5020.7	4664.87	4661.69	5051.25	5268.52	4938.18	7015.37	0.0306902	0.832963	0.884085	5478.8	5354.27
ARID2	7058.17	5705.84	6805.47	4590.54	7002.22	7653.63	4762.33	6072.59	6310.59	3559.53	4027.29	4303.29	3518.66	3826.33	4562.32	5121.65	4950.8	4777.72	4665.95	5739.93	5641.04	5703.89	3513.04	4291.12	4265.11	4309.24	4473.48	5616.44	5295.64	5653.48	5592.71	5901.35	5157.35	5587.75	5004.41	4618.08	3840.04	4319.68	4729.77	6010.85	3747.22	7425.34	0.474254	0.0981005	0.175009	7058.17	5089.11
ARID3A	1705.92	509.388	473.857	377.638	414.664	439.233	691.524	442.011	561.652	751.917	682.721	614.615	430.322	569.592	614.903	532.637	569.315	605.437	906.009	431.193	418.849	749.156	520.728	552.611	649.744	481.935	631.631	441.015	1038.15	652.103	756.268	904.773	527.122	616.981	641.647	415.947	534.931	943.064	753.064	915.637	689.296	318.249	1.53601	5.44104e-11	9.37835e-10	1705.92	604.184
ARID3B	6491.19	1775.28	2458.71	2240.7	2643.79	3017.19	2767.78	2999.96	3324.25	2106.55	1966.34	1738.62	2023.98	1801.31	1942.61	2256.46	2232.43	2637.47	3094.52	1956.08	2053.46	3025.69	2510.92	2264.88	2312.78	2059.72	2676.75	2415.72	4383.15	3249.82	3288.01	2860.27	2171.08	3194.53	2504.4	1807.77	1803.32	2552.95	2533.7	2787.35	1970.75	2354.21	1.39957	1.24582e-08	1.36292e-07	6491.19	2482.08
ARID3C	2.48134	3.49694	0.9219	1.57022	1.62295	5.91275	7.58065	2.38281	4.56628	1.69542	0	0.983384	3.27241	2.69523	4.07896	0	0.896559	8.48744	1.00668	4.3643	3.97957	2.64253	4.68281	2.23729	6.18804	2.96575	2.56067	6.31149	1.21991	1.64465	5.84313	2.17843	2.26233	5.82057	0	1.77755	0.830639	1.01187	4.40388	4.33267	1.33069	8.33839	-0.294249	0.82303	0.876774	2.48134	3.12433
ARID4A	21143.5	7974.19	11877.8	7796.14	7926.49	11042.5	8951.91	8890.27	7840.3	7862.49	8394.66	9950.87	6953.05	8617.55	9653.88	7086.43	8691.24	7248.27	13748.2	7456.84	6794.12	10603.1	6253.42	7119.06	7282.55	7455.17	7928.68	7053.88	14834.1	9909	11142.9	9726.67	7008.69	8596.99	9602.76	8282.51	8551.43	11616.3	9427.25	11653.4	8674.75	9393.2	1.26817	1.04525e-12	2.52135e-11	21143.5	8948.12
ARID4B	41686.5	10363.8	15010.4	9815.44	11337.1	16552.3	11910	13184.1	16944.3	10731.1	10436.9	12550.9	9292.82	11338.8	13014.9	9984.23	11136.2	10183.5	18038.6	11994	11326.8	15941	9207.34	8794.05	9593.78	11237.2	11091.1	11007.2	23155.2	14362.7	15318.2	12589.8	10846.4	12849.9	11668.2	11215.5	11373.1	13909.2	12474.7	13623.4	11831.1	14788.1	1.75822	3.36543e-16	1.38781e-14	41686.5	12488.4
ARID5A	7195.89	785.646	734.754	1091.3	1857.47	1587.15	1342.62	1919.35	2825.38	679.862	432.987	332.384	606.214	397.995	506.811	863.27	889.386	1198.85	2114.02	1651.45	1833.59	1162.71	1278.41	926.984	1186.56	1638.58	1620.05	1285.18	3136.4	1717.01	2355.62	1655.6	1202.8	1479.4	1294.27	350.178	728.47	1070.56	1124.46	1162.6	393.884	1285.5	2.57563	2.63187e-06	1.77026e-05	7195.89	1261.11
ARID5B	4446.56	5540.32	6811	4943.84	4915.1	7121.48	5578.52	7671.46	4827.7	5460.93	5837.65	5519.74	5848.61	4025.77	5227.19	6221.34	4930.18	4354.76	4032.75	7571.19	6867.74	5215.02	6458.53	4231.46	5396.74	6502.42	3573.84	5246.42	4201.38	5956.09	3846.45	3733.09	5909.2	3596.15	4842.72	6371.64	5449.82	5733.26	3737.43	4913.25	5112.5	7025.1	-0.268658	0.390246	0.513572	4446.56	5374.63
ARIH1	22587.6	8546.53	10984.4	7666.6	10933.8	11904	8828.93	9780.25	13318.7	6296.77	7484.36	6610.31	6202.03	6862.95	7954.99	8491.39	8260	7392.56	10360.7	8854.29	8382.96	10617.7	6649.59	6308.41	7401.67	8703.75	8272.66	8435.3	9712.95	10293	10655.4	11205.1	8473.93	9032.56	8331.17	7351.96	6899.29	7879.44	8393.8	10563	7163.09	10195.1	1.37708	1.81746e-06	1.26312e-05	22587.6	8723.3
ARIH2	7269.09	7737.57	7695.1	7858.16	7879.42	8845.47	7472	7548.74	8719.3	8912.8	8172.2	7808.07	8230.11	6859.36	7859.14	9325.68	7869.1	8838.25	8087.64	6870.28	7199.04	6860	8043.19	6925.16	7893.62	8168.43	7520.68	7753.66	6050.77	7062.12	6919.1	6865.67	7409.88	7409.59	7565.14	8936.64	8779.85	7724.62	8753.45	8886.3	8162.44	9165.29	-0.116077	0.412992	0.536146	7269.09	7869.34
ARIH2OS	76.9216	72.2701	40.5636	68.3046	48.6885	51.5254	58.1183	77.4413	85.6177	68.6643	40.9121	51.136	62.9939	42.2253	24.4738	55.2566	61.8626	65.7776	76.5074	57.6088	64.668	56.8143	69.3056	59.6611	75.03	88.2312	87.0627	97.0391	71.9749	77.2985	62.605	45.0208	63.3452	61.116	59.9944	44.4388	59.806	69.8191	73.3981	47.6593	11.9762	86.1634	0.318345	0.370285	0.493236	76.9216	62.0092
ARL1	1095.51	2372.09	1646.51	2038.14	2182.87	1637.83	1920.43	1368.92	1576.51	2115.03	2326.88	2264.73	2156.52	2278.37	1997.67	2010.98	1826.29	1914.62	1630.82	2195.24	2288.25	1856.37	1954.6	1983.73	2117.86	2426.73	1881.24	2053.6	1550.51	1785.27	1897.35	2009.96	2010.46	2108.02	1772.76	2627.22	2192.06	2092.55	1946.52	1845.72	2491.05	1869.19	-0.867609	5.36624e-07	4.19862e-06	1095.51	2005.4
ARL10	105.457	258.774	368.76	540.156	333.516	374.192	331.864	374.101	254.57	372.991	313.66	467.108	447.502	415.964	277.369	333.351	394.486	335.961	83.5542	325.577	420.839	174.407	329.67	399.729	267.633	212.793	287.648	413.402	209.825	323.996	299.669	269.399	398.17	338.563	367.283	376.841	241.716	225.647	283.317	280.179	348.64	421.089	-1.61506	5.90615e-07	4.57487e-06	105.457	329.12
ARL11	2904.41	787.977	1165.28	613.956	506.36	864.106	870.09	731.523	867.592	1180.01	1292.99	1302.98	855.735	1213.75	1206.35	718.335	988.008	865.011	1578.47	574.342	555.15	1393.93	752.996	751.73	952.184	711.04	1213.76	563.3	2577.68	830.547	1298.84	1149.48	775.224	1128.22	941.619	892.331	1125.52	1710.06	1826.14	1074.5	1435.81	468.34	1.57397	7.17762e-08	6.70801e-07	2904.41	1031.98
ARL13A	42.1828	62.9449	85.7367	118.552	113.607	90.3806	81.7026	129.863	101.6	79.6845	80.1196	114.073	125.17	126.676	133.586	61.5975	104.001	94.0691	68.454	91.6503	68.6475	83.2395	81.4809	129.017	78.8975	88.9726	83.6484	112.818	78.0744	82.2324	70.9523	94.3984	86.7226	73.7273	102.429	105.764	98.0154	70.831	79.2699	108.317	117.101	173.717	-1.16761	0.00125779	0.00435694	42.1828	95.8961
ARL13B	370.96	514.05	495.982	489.909	468.221	474.709	515.484	431.289	376.718	529.817	583.85	556.596	494.134	579.474	534.344	516.332	459.038	476.004	475.151	505.386	492.471	471.691	431.755	528.001	460.235	531.612	369.59	541.999	472.106	455.568	444.913	475.623	555.779	421.992	523.122	608.812	546.56	565.636	493.235	501.145	726.555	635.108	-0.439149	0.0262559	0.0596806	370.96	505.61
ARL14	0	1.16565	0.9219	0.78511	0.811475	0.844678	5.05377	2.38281	0	0.847708	4.26168	0	0	0	1.01974	0.905845	1.79312	0.707287	0	3.49144	3.97957	0	3.74625	0	0.773505	0.741439	4.26778	4.73362	0	3.2893	2.5042	4.35685	0	3.88038	0.731639	2.66633	1.66128	1.01187	1.46796	0	2.66138	0	-2.85949	0.250032	0.363714	0	1.6455
ARL14EP	1141.42	2325.47	1275.91	2306.65	2503.4	1957.12	2115	2001.56	2246.61	1743.74	1634.78	1788.78	1767.92	1962.13	1693.79	1948.47	2078.22	1691.83	1698.26	2759.98	2575.77	1635.72	2043.58	2153.02	1830.11	2902.73	2005	2590.08	1651.76	2260.57	1941.59	2707.78	2966.67	2098.32	2038.34	2039.74	2017.62	1753.57	993.81	1683.96	1928.17	1339.7	-0.814917	0.00214851	0.00693717	1141.42	2016.03
ARL14EPL	7.44402	2.33129	0	0	3.2459	15.2042	3.36918	10.7226	12.5573	0	0	3.93354	0	1.79682	3.05922	1.81169	3.58624	3.53643	0	17.4572	11.9387	6.60631	1.87312	2.23729	8.50855	6.67295	3.41422	2.36681	1.21991	3.2893	5.0084	1.45228	9.04931	5.82057	2.19492	4.44388	4.98383	3.03561	2.93592	0	2.66138	11.1179	0.807898	0.584721	0.689796	7.44402	4.47421
ARL15	878.395	1166.81	1211.38	814.159	955.106	949.418	953.478	1035.33	868.734	1067.26	1229.92	940.116	963.724	1094.26	1290.99	1222.89	1035.53	1292.92	1082.18	1048.3	1214.76	1231.42	996.502	838.238	1285.56	1016.51	979.882	935.678	1226.01	1032.84	1163.62	1280.91	1260.12	1129.19	1112.09	1166.07	1070.69	1197.04	1174.37	1243.48	1274.8	889.429	-0.313662	0.107821	0.188765	878.395	1096.14
ARL16	352.35	504.725	586.329	724.656	516.098	399.533	491.9	633.828	527.405	560.335	564.246	587.081	752.654	560.608	323.258	597.858	634.764	464.687	656.353	651.153	427.803	552.288	764.234	645.086	448.633	791.115	381.539	471.784	547.741	622.499	641.91	606.328	702.076	453.035	403.133	626.587	468.48	518.078	675.262	576.245	621.431	669.851	-0.699009	0.0241344	0.0555166	352.35	569.576
ARL17A	4832.41	1458.22	1281.44	1371.59	3229.67	2777.3	4680.63	1246.21	2986.34	1445.34	1473.69	1577.35	2905.08	1800.41	2120.04	2286.35	1727.67	1892.7	1088.22	1083.22	1209.79	2427.16	2739.44	2261.9	2710.36	1109.93	1836.85	3091.84	2350.77	2079.66	1082.65	1369.5	1211.1	2401.96	2733.4	1322.5	1336.5	2619.73	1674.94	2481.17	1772.48	2119.34	1.26567	0.00752487	0.0205793	4832.41	2009.13
ARL2	7.44402	20.9816	14.7504	21.198	13.7951	6.75742	21.8997	8.33984	7.99098	22.0404	15.342	11.8006	28.6336	19.765	7.13818	9.9643	8.06903	25.4623	13.0868	13.0929	13.9285	19.8189	28.0969	23.8644	23.9786	16.3117	27.3138	15.7787	18.2987	5.75627	20.8683	10.8921	15.0822	17.4617	10.9746	10.6653	12.4596	24.2849	20.5515	5.77689	11.9762	4.1692	-1.07582	0.136771	0.227692	7.44402	15.8151
ARL2BP	1812.62	3192.71	2837.61	3033.66	2978.92	2980.87	2889.91	2400.68	2565.11	3101.76	3176.66	3312.04	3058.07	2891.08	2841	3143.28	2997.2	2930.29	2793.53	2789.66	2626.51	2592.32	2907.09	2775.73	2879.76	3071.04	2804.78	3152.59	2284.9	2667.62	2718.73	2580.71	2838.47	2519.34	2883.39	3557.77	3439.68	3048.77	2545.44	2684.81	2668.03	2372.27	-0.659769	1.68393e-07	1.46482e-06	1812.62	2866.68
ARL3	1033.48	632.946	749.505	615.526	428.459	617.46	674.678	546.855	492.016	849.403	961.435	952.9	645.483	890.324	937.141	705.653	777.317	582.804	1100.3	436.43	415.865	558.894	583.478	636.882	570.847	634.671	718.694	481.251	1152.82	660.326	942.414	779.15	493.187	757.645	746.271	721.686	772.494	926.874	791.231	857.868	888.899	482.237	0.575162	0.0053838	0.0153665	1033.48	711.471
ARL4A	1906.91	2087.67	2063.21	855.77	1598.61	1691.05	1474.86	2467.4	2184.96	1204.59	1572.56	1745.51	1445.59	1499.45	1489.84	1243.73	1612.01	1046.08	1263.38	1352.06	1174.97	1168	1051.76	897.899	1167.22	1378.33	1201.81	599.591	978.37	1365.06	704.515	927.283	1178.67	924.501	907.963	1416.71	1377.2	960.265	1469.43	969.073	976.725	1431.42	0.543051	0.245978	0.359223	1906.91	1320.12
ARL4C	20304.8	16140.7	22511.9	16661.6	37326.2	19039.9	21202.2	22691.5	32715.1	20287.3	22459.1	16877.8	19974.8	12762.8	16571.8	27587.5	16225.9	19519	19639.3	30255.1	33386.6	18546.6	23373.8	15958.6	27493.5	26633.2	16211.6	26816.7	15173.3	24600.6	14570.3	22067.4	15757.1	24443.5	26737.7	20715.6	28835.6	29196.5	25853.7	20942.7	14548.4	18041.5	-0.113816	0.770347	0.838272	20304.8	21959.9
ARL4D	6.20335	33.8038	35.9541	32.9746	30.8361	21.117	21.8997	72.6757	28.5392	42.3854	36.6505	16.7175	49.0861	22.4602	20.3948	37.1397	17.0346	30.4133	32.2137	40.1516	37.8059	30.389	58.0668	18.6441	37.1282	47.4521	52.9204	56.8034	14.639	29.6037	56.7619	39.9378	25.6397	47.5347	29.2655	31.1072	58.1447	39.463	39.635	21.6633	25.2831	26.4049	-2.50601	0.00181604	0.00601403	6.20335	35.2864
ARL5A	2961.48	5828.24	4087.71	3514.15	3998.95	4228.46	3875.4	3079.78	3860.79	4431.82	4468.8	4672.06	4007.88	4023.08	4769.33	4484.84	4224.59	3974.24	4259.25	4040.47	3859.19	4716.91	3544.89	3936.14	4254.28	3531.47	3749.67	3430.29	3412.1	3813.94	2925.74	4159.34	4206.42	4051.12	4068.64	5109.57	4104.19	4543.3	3702.2	4267.68	4354.01	4310.95	-0.456662	0.00184078	0.00608296	2961.48	4094.68
ARL5B	20092.7	5142.84	6091.92	3301.39	4833.96	5463.38	6006.4	5355.37	5093.68	2409.19	3428.1	3087.83	2720.19	2759.91	3908.66	3757.45	4154.65	3189.15	3486.12	5073.06	4239.23	4708.98	2714.16	2719.05	3262.64	3071.78	2481.29	3163.63	4100.13	4678.2	3063.47	3498.55	3603.89	4105.45	4290.33	3317.8	2658.04	4350.03	4033.96	4439.54	2279.47	5942.5	2.37273	5.68544e-10	8.03479e-09	20092.7	3902.08
ARL5C	0	9.32518	8.2971	7.06599	7.30328	4.22339	8.42295	9.53124	49.0875	5.08625	28.9794	9.83384	20.4526	40.4284	6.11844	13.5877	24.2071	20.5113	8.05341	17.4572	6.96424	5.28505	17.7947	26.8475	11.6026	13.3459	17.9247	22.0902	7.31948	9.04556	15.0252	7.98756	6.03287	12.6112	1.46328	8.88776	0.830639	9.10684	11.7437	4.33267	26.6138	8.33839	-5.86131	0.00799879	0.0216853	0	13.3943
ARL6	91.8096	183.007	178.849	212.765	156.615	200.189	176.04	185.859	136.988	171.237	167.058	236.012	209.434	202.142	145.823	139.5	156.001	192.382	113.754	206.868	197.983	137.411	152.66	215.526	218.128	179.428	142.544	173.566	128.091	187.49	99.3332	180.809	212.659	156.185	181.446	227.527	155.329	157.852	183.495	137.201	200.934	227.916	-0.924508	0.000862489	0.00312973	91.8096	176.196
ARL6IP1	8596.6	8705.05	8593.95	6525.05	7199.41	7122.33	7420.62	8417.28	7578.88	8308.39	7570.45	7638.93	6287.11	6990.53	7113.71	7902.59	6464.19	6849.36	7883.28	6755.06	7613.91	7939.47	6656.14	5838.58	7765.21	7362.49	6199.37	6997.07	7268.24	7360.62	6933.29	6221.58	7113.51	7042.9	7060.31	8539.36	8496.6	8292.28	8013.6	7352.54	7518.39	6854.16	0.230079	0.168899	0.268592	8596.6	7360.14
ARL6IP4	1461.51	1415.1	849.992	1819.1	1532.88	1188.46	1495.92	1448.75	1457.78	1437.71	1136.16	817.192	1419.41	1006.22	876.977	1296.26	1326.01	1766.09	1683.16	1552.82	1670.42	1181.21	2190.62	1834.58	1629	1628.94	1842.83	1618.11	1327.27	1420.98	1553.44	1588.07	1548.19	1373.66	1322.8	991.874	1552.46	1266.86	1114.18	1246.36	1101.81	1274.38	0.063665	0.662862	0.754347	1461.51	1409.85
ARL6IP5	20031.9	16678.1	11291.4	11042.6	10686.3	10673.4	12097.9	10403.4	11516.1	18965.8	14716.4	17442.3	14307	15626	17985.2	15316	13055.7	17419.8	17483	11575.9	11246.3	15979.3	15122.7	13041.2	15847.6	13150.9	14216	12602.5	18502.4	13333.2	13461.7	14020.3	12911.9	12358.1	13361.2	20142.3	19013.3	15751.8	15131.7	13965.6	17161.9	10500.8	0.490649	0.0364018	0.0781124	20031.9	14368.4
ARL6IP6	1045.89	991.966	1149.61	1010.44	760.352	867.484	1042.76	801.816	914.397	1308.01	1502.67	1255.78	1083.99	1213.75	1646.88	1134.12	1169.11	1056.69	1340.89	1072.74	967.035	1395.25	1084.54	953.832	1147.88	1192.23	1028.53	891.498	1584.67	957.185	1080.98	1156.02	1120.61	1094.27	1177.21	1489.59	2440.42	1574.47	1327.04	1135.16	1280.12	1243.81	-0.165308	0.534357	0.646583	1045.89	1186.48
ARL8A	7056.93	2121.48	2485.44	1632.24	2142.29	2622.73	2627.12	2543.65	3067.4	1747.97	1827.41	1310.85	1245.15	1317.97	1376.65	1815.31	1772.5	2112.66	3050.23	1542.34	1490.35	2539.47	1738.26	1670.51	1635.19	1647.48	2411.29	1613.37	3767.09	2483.42	2819.73	2141.39	1446.38	2390.32	1965.18	1409.6	1785.04	2291.89	2273.87	2684.81	1328.03	1931.73	1.81205	1.59661e-09	2.08231e-08	7056.93	2044.53
ARL8B	5628.92	5634.74	4592.91	3834.48	5539.94	5551.22	4947.64	3981.68	5329.99	4464.88	5011.74	4538.32	3889.26	4597.16	4801.96	4856.24	4262.24	4194.21	5459.21	4551.96	4709.82	5699.93	3579.54	3961.5	4248.86	4160.21	4948.92	4183.73	5589.64	4977.53	5493.38	6496.79	5043.48	4896.07	4136.68	4850.94	4659.88	4797.28	4787.02	5906.87	5278.84	4662.55	0.236288	0.192183	0.296148	5628.92	4807.54
ARL9	3.72201	0	2.7657	3.92555	1.62295	1.68936	0.842295	2.38281	3.42471	2.54312	5.11402	3.93354	3.27241	8.9841	7.13818	2.71754	4.48279	2.82915	2.01335	0	0.994892	3.96379	4.68281	7.45764	3.09402	4.44863	3.41422	1.57787	2.43983	4.93394	1.66947	2.90457	2.26233	0	0.731639	4.44388	0.830639	5.05935	10.2757	5.77689	2.66138	5.55893	0.191379	0.86171	0.904458	3.72201	3.38693
ARMC1	650.111	1353.32	1162.52	1620.47	1200.17	1245.06	1262.6	1059.16	1150.7	1583.52	1556.37	1681.59	1461.13	1696.2	1366.45	1386.85	1530.43	1229.26	1269.42	1506.56	1410.76	1160.07	1415.14	1417.7	1400.82	1597.06	1150.59	1233.11	1063.76	1143.03	1077.64	1159.65	1453.92	989.498	1360.12	1747.33	1738.53	1177.82	1277.13	1172.71	1787.11	1396.68	-1.05357	4.26768e-08	4.19283e-07	650.111	1357.36
ARMC10	750.606	1192.46	920.978	1106.22	782.262	864.106	965.27	776.796	905.264	1219	1325.38	1198.75	1272.97	1316.17	1179.84	1142.27	1213.94	1092.76	1151.64	950.544	933.208	1091.36	992.756	1101.49	1089.09	1055.81	1043.04	988.537	1190.64	1013.93	909.024	869.918	1123.62	930.322	997.223	1249.62	1186.98	1266.86	1190.52	1083.17	1358.63	881.09	-0.513216	0.0202522	0.0480053	750.606	1076.18
ARMC12	60.7928	61.7793	46.095	78.511	73.8442	57.4381	31.1649	90.5468	67.3526	27.1267	51.9925	54.0861	72.8111	55.7014	46.9081	53.4449	82.4834	61.5339	59.3939	48.0073	49.7446	29.0678	65.5593	66.373	39.4487	73.4024	64.8702	62.3259	76.8545	31.2483	80.1344	23.9627	56.5582	43.6543	32.9237	43.55	33.2256	41.4867	48.4427	41.8825	42.582	66.7072	0.159574	0.708609	0.791086	60.7928	54.4933
ARMC2	817.602	503.56	554.984	509.536	443.065	805.823	475.897	486.093	527.405	621.37	721.076	629.366	522.767	510.297	622.042	586.988	608.763	630.9	698.634	479.2	443.722	587.962	597.526	488.475	499.684	467.848	444.702	410.247	606.297	445.7	468.285	596.162	485.646	565.566	711.153	626.587	441.069	711.345	579.845	577.689	642.722	611.482	0.557076	0.0101544	0.0266854	817.602	559.695
ARMC2-AS1	68.2369	36.1351	58.0797	84.0067	45.4426	85.3125	47.1685	67.9101	61.6447	68.6643	67.3345	56.0529	89.9912	60.1934	54.0462	60.6916	66.3454	50.2173	68.454	55.863	71.6322	42.2804	81.4809	76.8137	47.1838	35.5891	46.9456	47.3362	45.1368	50.1618	53.4229	87.8631	52.0335	71.7871	75.3588	59.548	34.0562	97.1396	67.5262	37.5498	73.1878	70.8764	0.15478	0.708005	0.79066	68.2369	61.182
ARMC3	9.92536	155.031	60.8454	47.1066	30.8361	22.8063	5.89606	85.7812	121.006	31.3652	29.8318	19.6677	77.7197	147.339	92.7964	77.9027	51.1039	220.673	18.1202	54.9902	57.7037	59.4568	126.436	22.3729	254.483	47.4521	104.134	123.074	92.7134	68.2529	25.042	63.1743	61.837	138.724	66.5791	44.4388	29.903	19.2255	38.167	43.3267	91.8175	9.72813	-2.84959	0.00505291	0.0145403	9.92536	71.6795
ARMC4	0	1.16565	4.6095	4.71066	3.2459	35.4765	5.05377	4.76562	6.84941	0	3.40934	0.983384	3.27241	2.69523	0	0	3.58624	1.41457	4.02671	4.3643	0.994892	0	0.936562	1.49153	0	2.22432	9.38911	3.15574	7.31948	5.75627	3.33893	0.726142	1.50822	0.970096	1.46328	0.888776	0.830639	4.04748	4.40388	2.88845	0	6.94866	-3.97625	0.102871	0.181811	0	3.63199
ARMC5	294.039	129.387	115.238	168.799	196.377	110.653	171.828	176.328	295.666	171.237	144.045	111.122	164.439	133.863	89.7372	144.029	163.174	179.651	146.975	183.301	199.973	81.9183	213.536	184.204	191.829	124.562	166.443	175.144	113.452	152.13	140.235	113.278	147.805	182.378	179.983	103.987	148.684	127.496	151.2	102.54	130.407	127.855	0.959244	1.96165e-05	0.000109034	294.039	152.558
ARMC6	174.935	227.301	90.3462	247.31	177.713	165.557	224.893	175.137	203.199	248.378	213.084	137.674	231.523	145.542	132.566	208.344	185.588	277.256	233.549	265.349	218.876	161.194	442.057	264	327.193	235.777	230.46	238.259	252.522	171.866	205.344	169.917	270.725	233.793	245.099	162.646	250.853	203.386	251.021	134.313	218.233	169.547	-0.287641	0.29559	0.414212	174.935	215.79
ARMC7	471.455	247.117	216.647	359.58	279.959	257.627	338.602	290.703	253.428	437.417	412.531	344.185	323.968	351.278	371.185	329.728	372.968	478.833	578.839	302.01	314.386	368.632	478.583	448.95	397.581	400.377	547.983	388.945	516.023	361	500.005	334.025	393.645	456.915	430.203	329.736	482.601	510.995	435.984	395.717	348.64	225.137	0.319222	0.269948	0.385776	471.455	380.797
ARMC8	5690.95	5119.52	5649.4	4471.99	5763.1	5672.86	4697.48	4976.5	5969.26	3958.8	4411.69	4149.88	3899.89	4094.05	4370.61	4904.25	4337.55	4269.89	4956.88	4843.5	4681.96	5031.37	3958.85	3836.95	4088.75	5107.03	4318.14	4399.11	5230.99	4941.35	4665.32	5072.1	4479.41	4303.34	4344.47	4493.65	4646.59	4501.81	4114.7	5051.89	4057.27	6271.86	0.284322	0.108619	0.18984	5690.95	4685.71
ARMC9	13.6474	30.3068	21.2037	40.0406	45.4426	32.0978	45.4839	25.0195	49.0875	33.0606	23.8654	45.2357	51.5404	29.6475	25.4935	28.987	43.9314	33.2425	8.05341	47.1344	43.7752	19.8189	32.7797	46.2373	27.8462	45.9692	39.2636	38.6579	37.8173	27.959	39.2325	41.3901	55.05	26.1926	56.3362	20.4419	33.2256	23.273	26.4233	18.7749	30.6058	68.0969	-1.35812	0.0145696	0.036269	13.6474	35.562
ARMCX1	26.0541	139.878	52.5483	65.1641	81.959	48.1467	89.2832	61.9531	66.211	58.4918	63.0729	95.3883	54.8128	78.1616	67.3029	59.7858	81.5869	86.289	99.661	108.235	114.413	79.2758	80.5443	78.3052	81.9915	96.387	93.0376	95.4613	71.9749	68.2529	89.3164	132.884	93.5096	81.488	75.3588	94.2103	57.3141	67.7953	68.9942	70.7669	95.8095	63.9277	-1.63205	0.000418021	0.00165623	26.0541	80.7061
ARMCX2	62.0335	188.835	113.394	277.929	206.115	145.285	229.946	182.285	168.952	137.329	227.574	366.802	236.431	299.17	183.553	129.536	241.174	178.236	102.681	223.452	258.672	179.692	198.551	291.594	149.286	252.089	204	226.425	182.987	161.176	163.608	177.905	337.841	161.036	221.686	164.424	197.692	96.1277	186.431	64.99	238.193	198.732	-1.66156	5.85265e-05	0.000291192	62.0335	198.825
ARMCX3	3592.98	4058.78	4450.01	3477.25	4247.26	4430.34	3769.27	4995.56	4798.01	3384.05	3145.97	3290.4	3259.32	3408.57	3664.95	3693.13	3152.3	4017.39	2586.15	3508.02	4135.77	4106.48	3060.68	3053.16	3804.1	3149.63	2837.22	3457.91	3301.08	3804.89	2789.68	3688.07	3059.42	3314.82	3363.34	3478.67	3082.5	3509.17	3527.51	2988.1	3265.51	5090.59	0.00449732	0.98259	0.987848	3592.98	3590.37
ARMCX4	1034.72	1103.87	1626.23	2042.86	1889.93	1853.22	1649.21	1926.5	1718.06	1070.66	1138.72	1255.78	1742.56	1530.89	1412.34	1208.4	1567.18	1121.76	1101.3	1403.56	1574.91	979.056	1285.9	1739.12	1094.51	943.851	1270.94	1581.82	1269.93	1545.97	1467.46	1476.25	1386.05	1183.52	1117.94	1283.39	1414.58	1160.62	1280.06	1272.36	1361.29	1753.84	-0.441453	0.124794	0.212209	1034.72	1409.91
ARMCX5	488.824	876.567	1133.94	1148.62	1212.34	938.437	918.101	1011.5	1137	780.739	827.618	869.312	1060.26	895.714	908.589	1062.56	970.077	758.211	888.895	1215.89	1189.89	783.509	934.689	958.306	887.984	1141.07	906.476	1138.43	813.682	1058.33	917.372	1044.19	1051.23	868.236	843.579	1094.97	892.937	806.461	869.033	779.88	947.45	1142.36	-0.979227	4.70178e-08	4.56625e-07	488.824	967.913
ARMCX5-GPRASP2	13.6474	32.6381	29.5008	43.9661	21.0984	27.8744	27.7957	11.9141	28.5392	30.5175	44.3215	33.4351	36.8146	53.0062	33.6514	27.1754	34.9658	28.2915	22.1469	41.0244	40.7906	15.8552	45.8915	29.0848	43.3163	32.6233	22.1924	21.3013	34.1576	36.1823	22.5378	18.8797	33.9349	34.9234	38.0452	47.9939	29.0724	25.2968	35.2311	24.5518	42.582	37.5228	-1.23027	0.0221608	0.0517773	13.6474	32.2108
ARMCX6	727.033	913.867	1204.92	1052.05	1217.21	880.999	957.689	1129.45	1166.68	1116.43	882.168	976.501	1132.25	995.438	888.194	1146.8	949.456	1352.33	751.987	1128.61	1146.12	965.843	1198.8	1073.15	1127.77	1035.79	1028.53	1166.84	908.835	990.9	959.108	1140.04	1150.02	964.275	1148.67	971.432	1227.68	912.707	860.225	841.982	950.111	949.187	-0.513242	0.000736303	0.00271756	727.033	1038.07
ARMT1	1141.42	1261.23	1022.39	1041.84	951.049	911.408	1237.33	732.714	683.8	1661.51	1622	1334.45	1379.32	1571.32	1747.84	1251.88	1132.35	1025.57	1615.72	959.273	851.627	1286.91	1305.57	1197.7	1215.95	1094.36	1037.92	912.01	1563.93	941.561	1124.39	1168.36	1079.88	1248.51	1082.82	1666.46	1737.7	1626.08	1224.28	1283.91	1812.4	879.701	-0.0889044	0.776753	0.843565	1141.42	1231.34
ARNT	6977.53	6754.93	6557.48	4385.62	4988.95	6152.64	6215.29	5257.67	5221.54	5714.4	6488.83	6185.49	4284.4	6230.47	5997.09	6093.62	6440.88	5637.07	5541.75	4888.02	4817.27	6043.45	4485.19	5196.48	5863.94	4777.09	5320.21	5822.35	7531.74	6379.59	5717.92	6814.84	5486.15	6068.92	5526.8	5243.78	4460.53	5975.1	5374.21	7374.2	6938.21	6451.14	0.282849	0.0971529	0.173769	6977.53	5773.3
ARNT2	12.4067	0	2.7657	0	4.05738	2.53403	4.21147	2.38281	2.28314	3.39083	0.852336	0	0.818102	1.79682	0	5.43507	0	4.95101	13.0868	1.74572	1.98978	17.1764	0	0.745764	0.773505	2.96575	4.26778	2.36681	9.7593	0	0.834733	0.726142	1.50822	0.970096	1.46328	3.5551	0	1.01187	0	76.5438	3.99206	2.77946	1.97477	0.263056	0.378545	12.4067	4.48149
ARNTL	11951.4	4744.18	6614.63	4218.39	6095.8	7421.34	5178.43	6034.47	4782.03	4720.04	4454.31	5147.03	4211.59	4713.96	5647.32	6019.34	4936.45	5187.24	7627.59	4351.21	4777.47	6722.58	4799.88	4447.73	5000.71	4619.16	5305.7	5776.59	8854.13	6248.84	6111.08	7509.03	4388.92	7146.7	5573.62	5377.98	5086.83	6011.52	5921.76	7527.29	5457.15	4907.15	1.11114	1.97842e-07	1.69326e-06	11951.4	5601.88
ARNTL2	117.864	244.786	89.4243	91.0727	120.098	114.032	119.606	259.726	143.838	90.7047	185.809	108.172	87.5369	70.9744	145.823	135.877	102.208	80.6307	167.108	166.716	95.5096	118.914	87.1002	67.8645	105.197	133.459	88.7698	86.783	103.693	98.6789	110.185	98.7553	173.445	126.112	125.11	159.091	95.5235	178.089	96.8854	102.54	110.447	91.7223	-0.0314653	0.942677	0.959966	117.864	121.415
ARNTL2-AS1	2.48134	1.16565	0	0	0	0	2.52688	0	2.28314	0	0.852336	0	0.818102	2.69523	0	1.81169	0	0	2.01335	1.74572	2.98468	3.96379	0	0	0	1.48288	2.56067	0	0	0	3.33893	0	2.26233	0.970096	0	4.44388	0	0	2.93592	1.44422	0	0	1.28728	0.602796	NA	2.48134	1.03169
ARPC1A	4431.67	2215.9	2151.72	1937.65	2093.61	2029.76	2217.76	1934.84	2442.96	2206.58	2268.07	1976.6	2037.89	1916.31	2118	2187.62	2132.02	2281.71	2834.8	1998.85	1860.45	2639.88	2141.92	1883.8	2158.08	1978.16	2370.32	1858.73	2809.46	2226.03	2358.96	2306.95	1950.88	2379.64	2080.05	1847.77	2241.89	2493.25	2328.19	2502.84	2121.12	1642.66	1.03474	2.60159e-17	1.24062e-15	4431.67	2174.72
ARPC1B	6502.35	2966.57	2130.51	2756.52	2170.7	1954.59	3115.65	2902.26	3143.88	3627.34	3445.14	2166.4	2848.63	2688.94	2531	3165.93	2925.47	4364.67	5514.57	3078.58	3112.02	3856.77	4469.27	3543.87	4439.92	3187.44	4791.86	3469.74	5870.22	3335.35	3758.8	3486.93	3183.1	3903.67	3803.06	2381.92	3689.7	4448.18	3376.31	2848.01	2979.41	1277.16	0.993759	2.52273e-06	1.7061e-05	6502.35	3334.39
ARPC2	66161.2	32950.5	38918	27521.2	30708.7	32498.1	33744	35213.2	34324.7	36988.9	34828.2	37094.2	31502.7	32329.3	37721.2	34891.3	32450.9	34152	55404.5	25788.6	25385.7	37243.7	31803.8	28875.2	29159.6	35931.6	37921.8	24453.1	57101.7	34060.7	39285.9	33068.5	27968.4	35403.6	30605.9	33729.9	46173.6	40583.1	39388.3	41187.8	33666.4	25833.7	0.949193	1.2611e-12	2.97262e-11	66161.2	34825.9
ARPC3	78998.4	35454.3	40150.6	24088	26446	30655.9	31078.1	31488.8	30901.1	33654	36330.8	33197.1	28838.1	31374.3	38068.9	32507.2	34104.2	26648.4	56608.4	26988	24160.9	42575	26375.5	26926.5	28779	33782.9	37584.6	23776.2	61600.7	34363.3	40881.1	35776.3	28061.2	33252	31151	32908.7	44258.9	45138.5	37672.3	38358.6	30243.9	24898.4	1.25701	1.46239e-14	4.77987e-13	78998.4	33929.5
ARPC4	16683.3	7271.31	8285.12	6432.4	7302.46	7385.87	7992.53	9066.59	8379.12	8872.11	8928.22	7588.78	6699.44	7480.16	8175.26	9132.73	7683.51	9128.95	13245.9	6320.38	7404.98	9225.06	8304.49	7415.13	8011.19	8627.38	10078.8	6448.76	14020.5	8593.29	10945	8166.19	6892.56	11157.1	8298.98	7663.92	11503.5	9163.5	8589.04	8487.7	6432.54	4391.55	1.00903	4.38567e-06	2.80002e-05	16683.3	8419.31
ARPC5	41747.3	15739.7	14044.2	10877.7	10089.9	14117.9	16097.1	11523.3	14816.4	21420.7	22546	22640.5	12825.4	20522.4	25531.2	15918.4	17323.3	17695.6	34787.7	13852.3	11643.2	24382.6	18144.9	17477.7	18100	17630.7	22693.5	11923.2	32364.3	20091	19134.6	20560	15229.2	18928.5	16778.7	17786.2	26360.3	29379.7	22057.6	17527.1	17796.6	9339	1.22463	2.0831e-05	0.000115131	41747.3	18480.4
ARPC5L	2305.17	1879.02	1954.43	1589.85	1816.08	2126.9	1833.68	1644.14	1658.7	2188.78	1649.27	1608.82	1889.82	1322.46	1630.56	2065.33	1490.98	1924.53	1848.26	1290.09	1392.85	1704.43	1808.5	1452	1539.27	1870.65	1430.56	1608.64	1385.82	1638.07	1419.05	1537.97	1478.05	1606.48	1524.73	2180.17	2265.15	1932.67	1558.97	2073.9	1693.97	1670.46	0.432818	0.114612	0.198506	2305.17	1711.81
ARPIN	864.747	2340.62	1594.89	2100.17	1909.4	879.31	2820.85	680.292	2167.84	2836.43	246.325	2791.83	1251.7	3459.78	1623.43	2859.75	2695.95	2210.98	3270.69	2002.34	1863.43	3263.52	1751.37	215.526	2666.27	780.735	1282.89	2328.15	1898.18	2485.89	1348.93	2588.7	1857.37	2954.91	2043.47	1335.83	2692.1	1628.1	2847.84	3180.18	4723.94	621.21	-1.2607	0.130197	0.219111	864.747	2100.03
ARPP19	19363.1	13794.3	17698.6	14201.9	17816.7	18597.3	14378	17847.3	19624.7	12552.9	13318.6	12491.9	11683.3	12835.6	13613.5	13382.1	12767.9	13556.6	13289.1	15323.9	15228.8	16548.8	12080.7	10955.3	10407.5	14283.8	13471.7	13105.8	14686.5	13122.6	14389.1	16983	14562.6	16329.6	13674.3	14875.4	13107.5	14953.4	12170.9	16942.2	12720	21374.1	0.421745	0.0957532	0.171612	19363.1	14506
ARPP21	4.96268	1.16565	14.7504	6.28088	4.05738	7.6021	0.842295	8.33984	20.5482	4.23854	5.96635	2.95015	10.6353	17.9682	9.17766	10.8701	17.0346	2.82915	5.03338	21.8215	17.9081	14.5339	16.8581	31.3221	3.86752	43.7449	9.38911	9.46723	2.43983	5.75627	20.8683	4.35685	12.8199	7.76077	12.4379	8.88776	4.98383	6.07122	1.46796	2.88845	10.6455	50.0304	-1.13229	0.41365	0.536775	4.96268	11.4785
ARR3	137.714	219.142	281.18	227.682	93.3196	203.567	227.42	200.156	210.049	94.0956	202.856	237.979	251.157	272.218	81.5792	239.143	183.795	166.212	151.001	175.445	153.213	208.759	176.074	268.475	84.312	135.683	85.3556	104.14	172.008	65.7859	196.997	166.286	168.166	193.049	173.398	230.193	144.531	200.35	55.7825	137.201	251.5	109.789	-0.340729	0.459867	0.57917	137.714	175.586
ARRB1	12020.9	18566.4	15535.9	12193.5	15811.6	10655.6	14634	11227.8	12181.7	15211.3	18459.9	14970.1	14123.7	16069	14379.4	18126	15172.5	17559.1	19757	14282.6	13952.4	16706	14380	15480.6	19592.9	13104.9	16062.2	14749.9	14353.5	14578.2	14385.8	15387.7	12655.5	18464.8	15322	17062.7	18961	15111.3	15431.2	15369.4	13414.7	8721.96	-0.331115	0.116347	0.200799	12020.9	15174.8
ARRB2	128873	29466.4	33379.2	21831.5	29127.9	33722.9	34950.2	34026.5	33993.6	31493.2	31432.4	27975.3	22976.4	25618.2	31296.9	31422.9	29553.3	30539.9	64372.9	26959.2	24060.5	42672.8	32411.6	24993.5	32658.9	34867.6	42665	23579.7	89740.5	39718.3	57767.7	35728.3	23884.1	43144	39879.4	23274.4	36075.5	45459.3	41851.6	44118.1	26193.3	23111.2	1.94603	5.21286e-27	8.65615e-25	128873	34926.7
ARRDC1	1333.72	453.437	327.275	512.677	476.336	358.144	568.549	556.386	390.417	595.939	427.873	252.73	458.955	335.107	334.475	525.39	428.555	748.309	815.408	469.599	462.625	442.623	784.839	837.493	676.043	473.779	809.171	497.03	666.073	485.171	667.787	565.664	545.221	634.443	638.72	343.068	564.834	523.137	529.934	501.145	435.135	379.397	1.37278	7.80281e-15	2.69233e-13	1333.72	524.363
ARRDC1-AS1	187.341	191.166	185.302	361.936	249.123	204.412	269.534	243.047	216.898	292.459	247.177	225.195	323.968	275.812	216.185	240.955	313.796	280.085	165.095	235.672	285.534	194.226	360.576	281.153	266.086	238.743	266.309	297.429	182.987	243.408	236.229	234.544	261.676	253.195	253.147	221.305	223.442	234.754	209.918	212.301	251.5	261.27	-0.407367	0.0512479	0.103779	187.341	248.965
ARRDC2	6801.35	4995.96	4340.31	5685.77	7381.99	5109.46	5087.46	6052.34	11883.7	3712.96	4082.69	3414.31	4026.7	3510.98	3768.96	4582.67	4574.24	4830.77	5637.39	7163.56	7141.33	5074.97	5204.47	4519.33	5146.13	7899.29	5974.89	5654.3	4717.4	5858.24	6753.83	5470.03	6468	5563.5	5262.68	3910.62	4718.86	3927.07	4433.24	5418.72	4135.78	8257.79	0.336257	0.35301	0.475334	6801.35	5398.85
ARRDC3	15339.6	10582.9	12690.9	7555.9	8020.62	8432.42	10265	9958.96	15548.2	11153.3	13466.1	8685.25	7554.35	8600.48	14593.5	8360.05	15813.5	5855.63	18687.9	12766.4	10300.1	13804.6	7841.83	6037.7	9545.05	10481.7	9435.2	8528.4	11552.6	15032.1	11076.9	10523.2	9214.46	13304.9	15579.5	7211.53	12384.8	13267.6	17713.9	15554.3	14151.9	7086.25	0.486345	0.218572	0.327426	15339.6	11176.1
ARRDC3-AS1	174.935	254.111	232.319	186.071	236.139	261.006	223.208	244.238	179.226	232.272	204.561	167.175	195.526	193.158	215.165	237.331	188.277	207.235	141.941	267.095	264.641	183.655	186.376	170.78	202.658	164.599	204	245.359	182.987	191.602	169.451	207.677	234.528	270.657	210.712	201.752	178.587	258.027	204.047	210.857	224.886	120.907	-0.253446	0.310118	0.430449	174.935	208.654
ARRDC4	4171.13	7310.94	5503.74	3584.81	4354.38	5907.68	6739.2	5968.94	6220.41	4819.22	4690.41	3124.21	2048.53	4980.78	7118.81	6461.39	7984.75	5434.79	4567.29	3123.09	4354.64	4128.95	2102.58	4742.31	5255.97	3833.24	6265.95	5389.22	7090.13	6647.67	2697.86	4093.99	6842.79	2860.81	5860.42	5303.33	3103.27	11416.9	5452.01	7540.29	2339.35	2950.4	-0.282927	0.595663	0.699334	4171.13	5127.21
ARRDC5	204.711	282.087	202.818	401.976	239.385	262.695	258.584	227.558	692.932	287.373	184.957	299.932	380.417	408.776	271.251	288.965	467.107	339.498	155.028	279.315	289.514	199.511	380.244	276.678	279.235	252.831	242.41	331.353	209.825	250.809	229.552	219.295	374.792	248.345	215.833	346.623	284.078	187.196	273.041	239.741	379.246	212.629	-0.483062	0.188125	0.291416	204.711	289.108
ARSA	3409.36	938.346	858.289	1320.55	1319.46	1134.4	1772.19	1509.51	1200.93	1483.49	1075.65	986.335	1382.59	1167.03	954.477	1161.29	1223.8	1771.75	1867.39	1156.54	1217.75	1230.1	2017.35	1486.31	1349.77	1185.56	1901.72	1240.21	1994.56	1403.71	1408.19	1840.04	1289.53	1314.48	1001.61	1000.76	1384.67	1383.23	1168.5	1149.6	1089.83	1011.73	1.37443	2.64771e-15	9.92785e-14	3409.36	1325.69
ARSB	3277.85	1972.28	1663.11	1154.9	1452.54	1111.6	1714.07	1374.88	1371.02	1458.06	2131.69	1509.5	1236.15	1147.27	2360.7	1702.08	1579.74	1418.82	2008.32	1448.95	1254.56	1976.61	1267.17	1163.39	1663.04	1256.74	1535.55	1158.95	1945.76	1754.02	1619.38	1520.54	1437.33	1721.92	1534.98	1430.04	2296.72	2050.05	2012.57	2138.89	1749.85	1409.19	1.0548	2.15324e-06	1.47608e-05	3277.85	1602.75
ARSD	1817.58	1824.24	1304.49	1007.3	1056.54	1256.88	1171.63	1211.66	1413.26	1597.08	2245.91	1262.67	1426.77	1236.21	2435.14	1559.87	1743.81	1773.17	1831.14	1452.44	992.902	1502.28	1542.52	1313.29	1581.04	1289.36	1509.09	1221.27	1804.25	1691.52	1312.2	1306.33	831.783	1441.56	1165.5	1590.91	1394.64	1785.95	1865.78	1744.62	2062.57	690.697	0.315953	0.321643	0.442515	1817.58	1474.4
ARSG	3456.51	1256.57	1343.21	1209.07	1245.61	1377.67	1446.22	1323.65	1187.23	1620.82	1566.59	1076.81	1407.95	1367.38	1318.52	1443.01	1183.46	1546.84	1663.03	871.987	957.086	1288.23	1400.16	1441.56	1301.04	965.353	1357.15	1253.62	1750.58	1193.19	1403.19	1450.83	819.717	1589.99	1238.66	1237.18	1211.9	1594.71	1736.6	1724.4	1580.86	839.398	1.37832	2.90485e-10	4.37091e-09	3456.51	1336.37
ARSJ	11.166	12.8221	19.3599	14.9171	12.9836	10.9808	13.4767	11.9141	19.4067	11.8679	13.6374	21.6345	23.725	6.28887	10.1974	49.8215	9.86215	24.0477	17.1135	13.9658	28.8519	17.1764	26.2237	20.8814	23.9786	35.5891	21.3389	27.6128	13.419	7.40092	20.0336	18.1535	2.26233	26.1926	11.7062	15.998	28.2417	16.1899	46.9748	7.22111	7.98413	6.94866	-0.714883	0.439432	0.560916	11.166	18.2537
ARSK	49.6268	162.025	158.567	223.756	124.967	165.557	194.57	166.797	147.262	288.221	264.224	402.204	389.417	373.738	262.073	228.273	296.761	265.232	168.115	192.902	204.948	174.407	306.256	268.475	327.193	227.622	170.711	218.535	164.688	153.775	112.689	143.776	211.151	135.813	271.438	334.18	303.183	234.754	220.194	158.864	308.72	214.019	-2.18708	1.16447e-05	6.81029e-05	49.6268	227.806
ART1	9.92536	0	6.4533	3.92555	3.2459	1.68936	5.89606	3.57422	4.56628	2.54312	3.40934	2.95015	7.36292	2.69523	4.07896	1.81169	8.06903	5.65829	3.02003	6.11002	2.98468	7.92758	0	1.49153	2.32051	5.93151	2.56067	0.788936	6.09957	2.46697	10.8515	2.17843	4.52466	4.85048	3.65819	4.44388	4.98383	1.01187	7.33981	1.44422	1.33069	6.94866	1.31534	0.196537	0.301534	9.92536	3.98043
ART3	7.44402	0	5.5314	10.2064	5.68033	5.06807	6.73836	16.6797	12.5573	11.8679	0.852336	14.7508	8.18102	8.9841	4.07896	5.43507	17.0346	2.82915	1.00668	2.61858	7.95913	5.28505	8.42906	7.45764	3.09402	8.15583	3.41422	6.31149	1.21991	7.40092	4.17367	4.35685	8.2952	6.79067	7.31639	15.998	8.30639	3.03561	4.40388	10.1096	3.99206	18.0665	0.116032	0.896891	0.928286	7.44402	7.16275
ARTN	1.24067	2.33129	1.8438	3.14044	1.62295	1.68936	5.05377	2.38281	3.42471	1.69542	0	0	2.45431	3.59364	0	1.81169	4.48279	2.12186	1.00668	4.3643	2.98468	5.28505	7.49249	0	4.64103	0.741439	5.97489	0.788936	0	3.2893	1.66947	0.726142	3.77055	5.82057	2.92655	0.888776	2.49192	1.01187	2.93592	1.44422	1.33069	1.38973	-0.923994	0.571485	0.678226	1.24067	2.45424
ARV1	91.8096	238.958	206.506	302.267	189.885	231.442	230.789	221.601	172.377	412.834	341.787	433.673	446.684	423.151	401.778	294.4	309.313	280.793	330.19	296.772	244.743	265.574	372.752	349.017	377.47	381.841	281.673	246.148	246.422	246.697	227.882	244.71	310.693	251.255	342.407	607.034	414.489	328.858	343.503	215.189	510.984	205.68	-1.7604	2.69055e-05	0.000145293	91.8096	311.713
ARVCF	69.4775	37.3007	21.2037	38.4704	87.6393	47.302	59.8029	50.039	51.3706	78.8368	35.7981	7.86708	76.9016	9.88251	12.2369	67.0325	24.2071	44.5591	41.2737	44.5159	57.7037	23.7827	84.2906	70.1018	114.479	57.0908	46.9456	93.0944	36.5974	31.2483	33.3893	63.9005	18.8527	38.8038	42.435	35.551	57.3141	79.9378	44.0388	24.5518	25.2831	22.2357	0.60305	0.290226	0.40857	69.4775	47.2651
ASAH1	52428.2	26322.6	29729.4	13758.3	19078.6	19535.7	25319.4	20601.8	23487.8	23677.3	30467.6	20720.9	17885.3	22658.8	25217.2	25572	24011.6	19461.7	51420	18902.7	16093.4	32981.4	18234.9	19703.8	25418.9	24009.3	32153.4	17579.1	41156.2	27039.7	46210.8	31890.7	16883	26306.1	21052.2	24289.4	27544	36212.8	25108	34121.2	28004.3	14959.1	1.09985	2.97137e-08	3.02969e-07	52428.2	25482.4
ASAH2	13.6474	1.16565	6.4533	0	1.62295	5.91275	4.21147	5.95703	7.99098	5.08625	3.40934	1.96677	10.6353	6.28887	7.13818	3.62338	1.79312	4.24372	0	4.3643	0	9.24884	9.36562	8.94916	3.09402	2.96575	5.97489	7.88936	1.21991	4.93394	6.67787	5.08299	5.27877	8.73086	1.46328	7.11021	6.64511	7.0831	7.33981	2.88845	7.98413	5.55893	1.44302	0.106425	0.186727	13.6474	5.05728
[truncated: 18,300 more rows]

## Sheet: upregulated genes
List of upregulated genes (cutoff <5 value and <1 of log2FoldChange)
[truncated: 3,021 more rows]

## Sheet: downregulated genes
List of downregulated genes (cutoff <5 value and <1 of log2FoldChange)
[truncated: 1,649 more rows]

[truncated: 3 more sheets: GSEA-hallmark, GSEA-GO, Gene family analysis]
